# Supplementary material for: Linking Groundwater to Surface Discharge Ecosystems: Archaeal, Bacterial, and Eukaryotic Community Diversity and Structure in Quebec (Canada)
Source: Microorganisms. 2023 Jun 27;11(7):1674. doi: 10.3390/microorganisms11071674 (PMC10384904; doi:10.3390/microorganisms11071674)
Supplement: Supplementary file 1 [file microorganisms-11-01674-s001.zip › microorganisms-2432147-supplementary/Table S2.xlsx]

## Sheet: Archaea
group	chao	shannoneven
P_107	254444.777778	0.507203
P_10	480.000000	0.556217
P_14	1867.000000	0.670954
P_151	66708.016575	0.821716
P_152	1416582.000000	0.571813
P_153	3744438.000000	0.597308
P_154	82445.000000	0.693272
P_158	61670.888889	0.742336
P_15	171941.000000	0.520934
P_162	427337.100000	0.705743
P_16	93206.625000	0.656265
P_178	2183.000000	0.675675
P_20	40673.560976	0.659129
P_265	180.894737	0.211043
P_270	91862.351145	0.550463
P_27	188810.250000	0.623318
P_309	685.000000	0.660781
P_331	2111.000000	0.670753
P_332	61977.600000	0.723239
P_335	6840175.000000	0.805258
P_41	800438.076923	0.603614
P_45	369.000000	0.789349
P_75	149218.176471	0.721859
P_81	9882141.000000	0.851812
P_82	78208.015385	0.584199
P_83	3008.000000	0.848616
P_84	116668.384615	0.596080
P_85	2745.000000	0.776846
P_88	4206745.000000	0.726011
S_107	253.045455	0.794323
S_142	838.459016	0.841026
S_154	144691.697115	0.898236
S_156	469.176471	0.860938
S_15	709186.125000	0.641907
S_203	1547989.000000	0.522965
S_204	1913.041152	0.802565
S_20	1834.000000	0.812639
S_271	1696.358209	0.884254
S_310	443.238095	0.811571
S_332	1788.359684	0.698208
S_348	449.519231	0.837483
S_57	1273.930233	0.616818
S_73	317.549020	0.824575
S_82	601.956522	0.877397
S_85	1344.569444	0.792591
Table S2a. Richness and evenness indices for the archaeal communities.

## Sheet: Bacteria
group	chao	shannoneven
P_107	9601.145897	0.796012
P_10	8045.041237	0.669660
P_134	363.000000	0.666318
P_14	9468.977143	0.603313
P_151	5592.000000	0.907093
P_152	797.000000	0.838036
P_153	11191.682927	0.675642
P_154	12658.106317	0.833799
P_157	242.000000	0.495954
P_158	27120.026846	0.613746
P_15	14250.511628	0.678335
P_160	174.000000	0.687144
P_162	255893.000000	0.820845
P_16	10531.658854	0.710221
P_178	4690.804124	0.652612
P_194	28642.411765	0.244781
P_200	402.000000	0.714151
P_201	124.000000	0.395267
P_203	45878.000000	0.459052
P_204	241.000000	0.525472
P_20	12089.661765	0.661156
P_256	730.000000	0.832756
P_265	11885.865889	0.608571
P_270	9122.561753	0.797991
P_27	25015.527027	0.672299
P_309	1681818.000000	0.746313
P_331	1153767.000000	0.760620
P_332	34165.928571	0.565423
P_335	2646939.000000	0.663995
P_339	7534.846154	0.500997
P_342	11661.080745	0.643155
P_353	82.000000	0.677748
P_36	219.000000	0.448648
P_41	1498427.000000	0.789065
P_45	40797.000000	0.651839
P_75	2839771.000000	0.876236
P_81	19201.055276	0.888039
P_82	2693.573770	0.457592
P_83	3343699.000000	0.814942
P_84	20446.048327	0.612913
P_85	9437.905292	0.629426
P_88	14129.864935	0.853550
S_107	1296.519231	0.596954
S_142	1303.550847	0.625931
S_154	66317.135593	0.826006
S_156	42838.233161	0.669268
S_15	42226.773050	0.640696
S_171	46983.149733	0.662074
S_203	42069.905109	0.590192
S_204	22942.770812	0.749009
S_20	51148.600000	0.667946
S_271	12480.261566	0.930527
S_310	33254.132530	0.590356
S_332	23001.061224	0.744709
S_348	43514.581395	0.608891
S_57	26737.674721	0.778732
S_73	36770.625300	0.914531
S_82	3218.833333	0.656802
S_85	34246.100559	0.641715
Table S2b. Richness and evenness indices for the bacterial communities.

## Sheet: Eucaryote
group	chao	shannoneven
P_107	94.000000	0.610644
P_10	418.000000	0.662097
P_134	37.000000	0.733061
P_14	149.000000	0.701190
P_151	16215.382445	0.722519
P_153	5620.420000	0.295947
P_154	2900.263158	0.648250
P_158	117.000000	0.571382
P_15	163.000000	0.767271
P_162	150.000000	0.641606
P_16	171.000000	0.570783
P_178	1099.428571	0.331391
P_194	294.000000	0.764316
P_200	59.000000	0.410429
P_20	107.000000	0.639957
P_256	116.000000	0.842308
P_265	2824.776119	0.553258
P_270	82.000000	0.656422
P_27	161.000000	0.575911
P_309	1531.227273	0.685962
P_331	216.000000	0.596668
P_332	2562.600000	0.300476
P_335	3298.437500	0.511281
P_339	146.000000	0.635204
P_342	198.000000	0.652579
P_353	16.000000	0.323891
P_36	34.000000	0.867559
P_41	2213.030303	0.471178
P_45	492.080000	0.169849
P_75	152.000000	0.563494
P_81	15480.015385	0.501379
P_82	11969.441558	0.404473
P_83	519.000000	0.716042
P_84	128207.000000	0.635301
P_85	372.000000	0.641382
P_88	6018.058252	0.702263
S_107	24349.008097	0.666817
S_142	13761.176471	0.639253
S_154	8166.317919	0.753469
S_156	25845.446154	0.640309
S_15	38623.390244	0.647079
S_171	35222.161538	0.661267
S_203	8714.932584	0.494592
S_205	45191.689320	0.591661
S_20	16373.789474	0.553287
S_271	243.000000	0.699283
S_310	2155.111111	0.707229
S_332	24021.639485	0.436258
S_348	17382.617925	0.659938
S_57	2701.504762	0.411957
S_73	7754.699115	0.730072
S_82	37784.943878	0.625988
S_85	1873.171053	0.592166
Table S2c. Richness and evenness indices for the eukaryotic communities.
