# Supplementary material for: Linking Groundwater to Surface Discharge Ecosystems: Archaeal, Bacterial, and Eukaryotic Community Diversity and Structure in Quebec (Canada)
Source: Microorganisms. 2023 Jun 27;11(7):1674. doi: 10.3390/microorganisms11071674 (PMC10384904; doi:10.3390/microorganisms11071674)
Supplement: Supplementary file 1 [file microorganisms-11-01674-s001.zip › microorganisms-2432147-supplementary/Table S4.xlsx]

## Sheet: Phylum_shared
S_15
Woesearchaeota
Crenarchaeota
Archaea_unclassified
Nanoarchaeota
Thermoplasmatota
Micrarchaeota
Iainarchaeota
Halobacterota
Bathyarchaeota
S_20
Nanoarchaeota
Woesearchaeota
Archaea_unclassified
Crenarchaeota
Thermoplasmatota
Micrarchaeota
Bathyarchaeota
Halobacterota
Iainarchaeota
Euryarchaeota
S_85
Woesearchaeota
Archaea_unclassified
Nanoarchaeota
Crenarchaeota
Thermoplasmatota
Micrarchaeota
Halobacterota
Iainarchaeota
Euryarchaeota
Bathyarchaeota
S_82
Woesearchaeota
Nanoarchaeota
Archaea_unclassified
Crenarchaeota
Halobacterota
Bathyarchaeota
Micrarchaeota
Iainarchaeota
Thermoplasmatota
Euryarchaeota
S_107
Woesearchaeota
Nanoarchaeota
Archaea_unclassified
Halobacterota
Crenarchaeota
Micrarchaeota
Iainarchaeota
Thermoplasmatota
S_271
Crenarchaeota
Woesearchaeota
Micrarchaeota
Archaea_unclassified
Nanoarchaeota
Thermoplasmatota
Halobacterota
Bathyarchaeota
Iainarchaeota
Euryarchaeota
Aenigmarchaeota
S_332
Halobacterota
Woesearchaeota
Archaea_unclassified
Euryarchaeota
Nanoarchaeota
Bathyarchaeota
Thermoplasmatota
Crenarchaeota
Micrarchaeota
Iainarchaeota
S_154
Woesearchaeota
Nanoarchaeota
Archaea_unclassified
Thermoplasmatota
Crenarchaeota
Micrarchaeota
Halobacterota
Iainarchaeota
Bathyarchaeota
All sites combined
Woesearchaeota
Halobacterota
Nanoarchaeota
Archaea_unclassified
Crenarchaeota
Thermoplasmatota
Micrarchaeota
Bathyarchaeota
Euryarchaeota
Iainarchaeota
Altiarchaeota
Aenigmarchaeota
Asgardarchaeota

## Sheet: Phylum_unique S
S_15
Euryarchaeota
S_85
Asgardarchaeota
S_107
Euryarchaeota
S_154
Euryarchaeota

## Sheet: Phylum_unique SS
S_15
Hadarchaeota
S_20
Hydrothermarchaeota
S_82
Hydrothermarchaeota
Asgardarchaeota
S_107
Hydrothermarchaeota
S_332
Hydrothermarchaeota
Altiarchaeota
Hadarchaeota
All sites combined
Hadarchaeota
Hydrothermarchaeota

## Sheet: Genus_shared
S_15
Woese_24_unclassified; Woese_24_unclassified; Woese_24_unclassified; Woese_24; Woesearchaeota
Candidatus_Nitrosotalea; Nitrosotaleaceae; Nitrosotaleales; Nitrososphaeria; Crenarchaeota
Woese_5b_unclassified; Woese_5b_unclassified; Woese_5b_unclassified; Woese_5b; Woesearchaeota
Archaea_unclassified; Archaea_unclassified; Archaea_unclassified; Archaea_unclassified; Archaea_unclassified
Group_1.1c_ge; Group_1.1c_fa; Group_1.1c; Nitrososphaeria; Crenarchaeota
Woese_5a_unclassified; Woese_5a_unclassified; Woese_5a_unclassified; Woese_5a; Woesearchaeota
Woesearchaeota_unclassified; Woesearchaeota_unclassified; Woesearchaeota_unclassified; Woesearchaeota_unclassified; Woesearchaeota
CG1-02-32-21_ge; CG1-02-32-21; Micrarchaeales; Micrarchaeia; Micrarchaeota
Candidatus_Iainarchaeum; Iainarchaeales_fa; Iainarchaeales; Iainarchaeia; Iainarchaeota
Woesearchaeales_ge; Woesearchaeales_fa; Woesearchaeales; Nanoarchaeia; Nanoarchaeota
Thermoplasmata_unclassified; Thermoplasmata_unclassified; Thermoplasmata_unclassified; Thermoplasmata; Thermoplasmatota
Woesearchaeales_unclassified; Woesearchaeales_unclassified; Woesearchaeales; Nanoarchaeia; Nanoarchaeota
Nitrosarchaeum; Nitrosopumilaceae; Nitrosopumilales; Nitrososphaeria; Crenarchaeota
GW2011_GWC1_47_15_ge; GW2011_GWC1_47_15; Woesearchaeales; Nanoarchaeia; Nanoarchaeota
Woese_8_unclassified; Woese_8_unclassified; Woese_8_unclassified; Woese_8; Woesearchaeota
Bathy_6_unclassified; Bathy_6_unclassified; Bathy_6_unclassified; Bathy_6; Bathyarchaeota
Bathy_18_unclassified; Bathy_18_unclassified; Bathy_18_unclassified; Bathy_18; Bathyarchaeota
S_20
Woese_8_unclassified; Woese_8_unclassified; Woese_8_unclassified; Woese_8; Woesearchaeota
Archaea_unclassified; Archaea_unclassified; Archaea_unclassified; Archaea_unclassified; Archaea_unclassified
Woese_24_unclassified; Woese_24_unclassified; Woese_24_unclassified; Woese_24; Woesearchaeota
Woese_7_unclassified; Woese_7_unclassified; Woese_7_unclassified; Woese_7; Woesearchaeota
Woese_10_unclassified; Woese_10_unclassified; Woese_10_unclassified; Woese_10; Woesearchaeota
Woesearchaeales_unclassified; Woesearchaeales_unclassified; Woesearchaeales; Nanoarchaeia; Nanoarchaeota
Woesearchaeales_ge; Woesearchaeales_fa; Woesearchaeales; Nanoarchaeia; Nanoarchaeota
Woese_5b_unclassified; Woese_5b_unclassified; Woese_5b_unclassified; Woese_5b; Woesearchaeota
GW2011_GWC1_47_15_ge; GW2011_GWC1_47_15; Woesearchaeales; Nanoarchaeia; Nanoarchaeota
Methanosaeta; Methanosaetaceae; Methanosarciniales; Methanosarcinia; Halobacterota
Woese_5a_unclassified; Woese_5a_unclassified; Woese_5a_unclassified; Woese_5a; Woesearchaeota
Woese_4_unclassified; Woese_4_unclassified; Woese_4_unclassified; Woese_4; Woesearchaeota
Methanoregula; Methanoregulaceae; Methanomicrobiales; Methanomicrobia; Halobacterota
Methanospirillum; Methanospirillaceae; Methanomicrobiales; Methanomicrobia; Halobacterota
Woese_16_unclassified; Woese_16_unclassified; Woese_16_unclassified; Woese_16; Woesearchaeota
Methanobacterium; Methanobacteriaceae; Methanobacteriales; Methanobacteria; Euryarchaeota
Woesearchaeota_unclassified; Woesearchaeota_unclassified; Woesearchaeota_unclassified; Woesearchaeota_unclassified; Woesearchaeota
Woese_11_unclassified; Woese_11_unclassified; Woese_11_unclassified; Woese_11; Woesearchaeota
Bathy_6_unclassified; Bathy_6_unclassified; Bathy_6_unclassified; Bathy_6; Bathyarchaeota
Woese_20_unclassified; Woese_20_unclassified; Woese_20_unclassified; Woese_20; Woesearchaeota
Group_1.1c_ge; Group_1.1c_fa; Group_1.1c; Nitrososphaeria; Crenarchaeota
Woese_12_unclassified; Woese_12_unclassified; Woese_12_unclassified; Woese_12; Woesearchaeota
Bathy_15_unclassified; Bathy_15_unclassified; Bathy_15_unclassified; Bathy_15; Bathyarchaeota
Nitrosarchaeum; Nitrosopumilaceae; Nitrosopumilales; Nitrososphaeria; Crenarchaeota
Bathy_18_unclassified; Bathy_18_unclassified; Bathy_18_unclassified; Bathy_18; Bathyarchaeota
CG1-02-32-21_ge; CG1-02-32-21; Micrarchaeales; Micrarchaeia; Micrarchaeota
Woese_13_unclassified; Woese_13_unclassified; Woese_13_unclassified; Woese_13; Woesearchaeota
Candidatus_Nitrosotalea; Nitrosotaleaceae; Nitrosotaleales; Nitrososphaeria; Crenarchaeota
Candidatus_Iainarchaeum; Iainarchaeales_fa; Iainarchaeales; Iainarchaeia; Iainarchaeota
Nitrososphaeraceae_ge; Nitrososphaeraceae; Nitrososphaerales; Nitrososphaeria; Crenarchaeota
Nitrosopumilaceae_unclassified; Nitrosopumilaceae; Nitrosopumilales; Nitrososphaeria; Crenarchaeota
Bathy_5b_unclassified; Bathy_5b_unclassified; Bathy_5b_unclassified; Bathy_5b; Bathyarchaeota
Methanomicrobiales_unclassified; Methanomicrobiales_unclassified; Methanomicrobiales; Methanomicrobia; Halobacterota
Woese_25_unclassified; Woese_25_unclassified; Woese_25_unclassified; Woese_25; Woesearchaeota
Nitrososphaeria_unclassified; Nitrososphaeria_unclassified; Nitrososphaeria_unclassified; Nitrososphaeria; Crenarchaeota
Woese_21_unclassified; Woese_21_unclassified; Woese_21_unclassified; Woese_21; Woesearchaeota
Thermoplasmatota_unclassified; Thermoplasmatota_unclassified; Thermoplasmatota_unclassified; Thermoplasmatota_unclassified; Thermoplasmatota
Woese_3_unclassified; Woese_3_unclassified; Woese_3_unclassified; Woese_3; Woesearchaeota
Woese_6_unclassified; Woese_6_unclassified; Woese_6_unclassified; Woese_6; Woesearchaeota
Methanosarciniales_unclassified; Methanosarciniales_unclassified; Methanosarciniales; Methanosarcinia; Halobacterota
S_85
Methanosaeta; Methanosaetaceae; Methanosarciniales; Methanosarcinia; Halobacterota
Archaea_unclassified; Archaea_unclassified; Archaea_unclassified; Archaea_unclassified; Archaea_unclassified
Woese_5a_unclassified; Woese_5a_unclassified; Woese_5a_unclassified; Woese_5a; Woesearchaeota
Methanoregula; Methanoregulaceae; Methanomicrobiales; Methanomicrobia; Halobacterota
Methanobacterium; Methanobacteriaceae; Methanobacteriales; Methanobacteria; Euryarchaeota
Woese_5b_unclassified; Woese_5b_unclassified; Woese_5b_unclassified; Woese_5b; Woesearchaeota
Woesearchaeales_ge; Woesearchaeales_fa; Woesearchaeales; Nanoarchaeia; Nanoarchaeota
Woese_8_unclassified; Woese_8_unclassified; Woese_8_unclassified; Woese_8; Woesearchaeota
Woese_10_unclassified; Woese_10_unclassified; Woese_10_unclassified; Woese_10; Woesearchaeota
Woese_24_unclassified; Woese_24_unclassified; Woese_24_unclassified; Woese_24; Woesearchaeota
Woesearchaeota_unclassified; Woesearchaeota_unclassified; Woesearchaeota_unclassified; Woesearchaeota_unclassified; Woesearchaeota
Methanospirillum; Methanospirillaceae; Methanomicrobiales; Methanomicrobia; Halobacterota
Woesearchaeales_unclassified; Woesearchaeales_unclassified; Woesearchaeales; Nanoarchaeia; Nanoarchaeota
Methanosarcina; Methanosarcinaceae; Methanosarciniales; Methanosarcinia; Halobacterota
Methanomicrobiales_unclassified; Methanomicrobiales_unclassified; Methanomicrobiales; Methanomicrobia; Halobacterota
GW2011_GWC1_47_15_ge; GW2011_GWC1_47_15; Woesearchaeales; Nanoarchaeia; Nanoarchaeota
Bathy_6_unclassified; Bathy_6_unclassified; Bathy_6_unclassified; Bathy_6; Bathyarchaeota
Woese_16_unclassified; Woese_16_unclassified; Woese_16_unclassified; Woese_16; Woesearchaeota
CG1-02-32-21_ge; CG1-02-32-21; Micrarchaeales; Micrarchaeia; Micrarchaeota
Woese_20_unclassified; Woese_20_unclassified; Woese_20_unclassified; Woese_20; Woesearchaeota
Woese_4_unclassified; Woese_4_unclassified; Woese_4_unclassified; Woese_4; Woesearchaeota
uncultured; Methanomassiliicoccaceae; Methanomassiliicoccales; Thermoplasmata; Thermoplasmatota
Woese_21_unclassified; Woese_21_unclassified; Woese_21_unclassified; Woese_21; Woesearchaeota
Bathy_15_unclassified; Bathy_15_unclassified; Bathy_15_unclassified; Bathy_15; Bathyarchaeota
Woese_3_unclassified; Woese_3_unclassified; Woese_3_unclassified; Woese_3; Woesearchaeota
uncultured_ge; uncultured; Methanomassiliicoccales; Thermoplasmata; Thermoplasmatota
Woese_12_unclassified; Woese_12_unclassified; Woese_12_unclassified; Woese_12; Woesearchaeota
Nitrosarchaeum; Nitrosopumilaceae; Nitrosopumilales; Nitrososphaeria; Crenarchaeota
SG8-5_ge; SG8-5_fa; SG8-5; Thermoplasmata; Thermoplasmatota
Candidatus_Nitrosotalea; Nitrosotaleaceae; Nitrosotaleales; Nitrososphaeria; Crenarchaeota
uncultured_ge; uncultured_fa; uncultured; Thermoplasmata; Thermoplasmatota
SCGC_AAA011-D5_ge; SCGC_AAA011-D5; Woesearchaeales; Nanoarchaeia; Nanoarchaeota
Woese_6_unclassified; Woese_6_unclassified; Woese_6_unclassified; Woese_6; Woesearchaeota
Methanobacteriaceae_unclassified; Methanobacteriaceae; Methanobacteriales; Methanobacteria; Euryarchaeota
Group_1.1c_ge; Group_1.1c_fa; Group_1.1c; Nitrososphaeria; Crenarchaeota
Micrarchaeales_unclassified; Micrarchaeales_unclassified; Micrarchaeales; Micrarchaeia; Micrarchaeota
Candidatus_Iainarchaeum; Iainarchaeales_fa; Iainarchaeales; Iainarchaeia; Iainarchaeota
Nitrososphaeraceae_ge; Nitrososphaeraceae; Nitrososphaerales; Nitrososphaeria; Crenarchaeota
uncultured; Methanobacteriaceae; Methanobacteriales; Methanobacteria; Euryarchaeota
Nitrososphaeria_unclassified; Nitrososphaeria_unclassified; Nitrososphaeria_unclassified; Nitrososphaeria; Crenarchaeota
Nitrosotaleaceae_ge; Nitrosotaleaceae; Nitrosotaleales; Nitrososphaeria; Crenarchaeota
Candidatus_Nitrosotenuis; Nitrosopumilaceae; Nitrosopumilales; Nitrososphaeria; Crenarchaeota
Thermoplasmatota_unclassified; Thermoplasmatota_unclassified; Thermoplasmatota_unclassified; Thermoplasmatota_unclassified; Thermoplasmatota
Thermoplasmata_unclassified; Thermoplasmata_unclassified; Thermoplasmata_unclassified; Thermoplasmata; Thermoplasmatota
Bathy_18_unclassified; Bathy_18_unclassified; Bathy_18_unclassified; Bathy_18; Bathyarchaeota
S_82
Methanosaeta; Methanosaetaceae; Methanosarciniales; Methanosarcinia; Halobacterota
Methanobacterium; Methanobacteriaceae; Methanobacteriales; Methanobacteria; Euryarchaeota
Methanosarcina; Methanosarcinaceae; Methanosarciniales; Methanosarcinia; Halobacterota
Archaea_unclassified; Archaea_unclassified; Archaea_unclassified; Archaea_unclassified; Archaea_unclassified
Methanoregula; Methanoregulaceae; Methanomicrobiales; Methanomicrobia; Halobacterota
Woese_8_unclassified; Woese_8_unclassified; Woese_8_unclassified; Woese_8; Woesearchaeota
Woese_5b_unclassified; Woese_5b_unclassified; Woese_5b_unclassified; Woese_5b; Woesearchaeota
Bathy_6_unclassified; Bathy_6_unclassified; Bathy_6_unclassified; Bathy_6; Bathyarchaeota
Woese_5a_unclassified; Woese_5a_unclassified; Woese_5a_unclassified; Woese_5a; Woesearchaeota
Woesearchaeales_ge; Woesearchaeales_fa; Woesearchaeales; Nanoarchaeia; Nanoarchaeota
Methanocella; Methanocellaceae; Methanocellales; Methanocellia; Halobacterota
Rice_Cluster_I; Methanocellaceae; Methanocellales; Methanocellia; Halobacterota
CG1-02-32-21_ge; CG1-02-32-21; Micrarchaeales; Micrarchaeia; Micrarchaeota
Woese_12_unclassified; Woese_12_unclassified; Woese_12_unclassified; Woese_12; Woesearchaeota
uncultured; Methanomassiliicoccaceae; Methanomassiliicoccales; Thermoplasmata; Thermoplasmatota
Woese_24_unclassified; Woese_24_unclassified; Woese_24_unclassified; Woese_24; Woesearchaeota
Woesearchaeota_unclassified; Woesearchaeota_unclassified; Woesearchaeota_unclassified; Woesearchaeota_unclassified; Woesearchaeota
Woese_16_unclassified; Woese_16_unclassified; Woese_16_unclassified; Woese_16; Woesearchaeota
Woese_10_unclassified; Woese_10_unclassified; Woese_10_unclassified; Woese_10; Woesearchaeota
Methanospirillum; Methanospirillaceae; Methanomicrobiales; Methanomicrobia; Halobacterota
Marine_Benthic_Group_D_and_DHVEG-1_ge; Marine_Benthic_Group_D_and_DHVEG-1_fa; Marine_Benthic_Group_D_and_DHVEG-1; Thermoplasmata; Thermoplasmatota
Woese_20_unclassified; Woese_20_unclassified; Woese_20_unclassified; Woese_20; Woesearchaeota
Bathy_18_unclassified; Bathy_18_unclassified; Bathy_18_unclassified; Bathy_18; Bathyarchaeota
Woese_19_unclassified; Woese_19_unclassified; Woese_19_unclassified; Woese_19; Woesearchaeota
Woese_14_unclassified; Woese_14_unclassified; Woese_14_unclassified; Woese_14; Woesearchaeota
Woesearchaeales_unclassified; Woesearchaeales_unclassified; Woesearchaeales; Nanoarchaeia; Nanoarchaeota
Iainarchaeales_ge; Iainarchaeales_fa; Iainarchaeales; Iainarchaeia; Iainarchaeota
Candidatus_Methanoperedens; Methanoperedenaceae; Methanosarciniales; Methanosarcinia; Halobacterota
CG1-02-57-44_ge; CG1-02-57-44; Woesearchaeales; Nanoarchaeia; Nanoarchaeota
Woese_7_unclassified; Woese_7_unclassified; Woese_7_unclassified; Woese_7; Woesearchaeota
Methanomicrobiales_unclassified; Methanomicrobiales_unclassified; Methanomicrobiales; Methanomicrobia; Halobacterota
Micrarchaeales_unclassified; Micrarchaeales_unclassified; Micrarchaeales; Micrarchaeia; Micrarchaeota
Bathy_5b_unclassified; Bathy_5b_unclassified; Bathy_5b_unclassified; Bathy_5b; Bathyarchaeota
GW2011_GWC1_47_15_ge; GW2011_GWC1_47_15; Woesearchaeales; Nanoarchaeia; Nanoarchaeota
Woese_2_unclassified; Woese_2_unclassified; Woese_2_unclassified; Woese_2; Woesearchaeota
Woese_9_unclassified; Woese_9_unclassified; Woese_9_unclassified; Woese_9; Woesearchaeota
uncultured; Methanomicrobiales_fa; Methanomicrobiales; Methanomicrobia; Halobacterota
Group_1.1c_ge; Group_1.1c_fa; Group_1.1c; Nitrososphaeria; Crenarchaeota
Candidatus_Iainarchaeum; Iainarchaeales_fa; Iainarchaeales; Iainarchaeia; Iainarchaeota
SG8-5_ge; SG8-5_fa; SG8-5; Thermoplasmata; Thermoplasmatota
Candidatus_Nitrosotalea; Nitrosotaleaceae; Nitrosotaleales; Nitrososphaeria; Crenarchaeota
Methanobacteriaceae_unclassified; Methanobacteriaceae; Methanobacteriales; Methanobacteria; Euryarchaeota
uncultured; Methanobacteriaceae; Methanobacteriales; Methanobacteria; Euryarchaeota
Methanosarcinaceae_unclassified; Methanosarcinaceae; Methanosarciniales; Methanosarcinia; Halobacterota
Methanosarciniales_unclassified; Methanosarciniales_unclassified; Methanosarciniales; Methanosarcinia; Halobacterota
Nitrososphaeria_unclassified; Nitrososphaeria_unclassified; Nitrososphaeria_unclassified; Nitrososphaeria; Crenarchaeota
Methanocellaceae_unclassified; Methanocellaceae; Methanocellales; Methanocellia; Halobacterota
SCGC_AAA011-D5_ge; SCGC_AAA011-D5; Woesearchaeales; Nanoarchaeia; Nanoarchaeota
Candidatus_Micrarchaeum; Micrarchaeales_fa; Micrarchaeales; Micrarchaeia; Micrarchaeota
Woese_25_unclassified; Woese_25_unclassified; Woese_25_unclassified; Woese_25; Woesearchaeota
Bathyarchaeota_unclassified; Bathyarchaeota_unclassified; Bathyarchaeota_unclassified; Bathyarchaeota_unclassified; Bathyarchaeota
Nitrososphaeraceae_ge; Nitrososphaeraceae; Nitrososphaerales; Nitrososphaeria; Crenarchaeota
Nitrosarchaeum; Nitrosopumilaceae; Nitrosopumilales; Nitrososphaeria; Crenarchaeota
Woese_13_unclassified; Woese_13_unclassified; Woese_13_unclassified; Woese_13; Woesearchaeota
Thermoplasmata_unclassified; Thermoplasmata_unclassified; Thermoplasmata_unclassified; Thermoplasmata; Thermoplasmatota
Candidatus_Nitrosotenuis; Nitrosopumilaceae; Nitrosopumilales; Nitrososphaeria; Crenarchaeota
Woese_11_unclassified; Woese_11_unclassified; Woese_11_unclassified; Woese_11; Woesearchaeota
Crenarchaeota_unclassified; Crenarchaeota_unclassified; Crenarchaeota_unclassified; Crenarchaeota_unclassified; Crenarchaeota
S_107
Archaea_unclassified; Archaea_unclassified; Archaea_unclassified; Archaea_unclassified; Archaea_unclassified
Woese_5a_unclassified; Woese_5a_unclassified; Woese_5a_unclassified; Woese_5a; Woesearchaeota
Woese_5b_unclassified; Woese_5b_unclassified; Woese_5b_unclassified; Woese_5b; Woesearchaeota
Woesearchaeales_ge; Woesearchaeales_fa; Woesearchaeales; Nanoarchaeia; Nanoarchaeota
Woesearchaeales_unclassified; Woesearchaeales_unclassified; Woesearchaeales; Nanoarchaeia; Nanoarchaeota
GW2011_GWC1_47_15_ge; GW2011_GWC1_47_15; Woesearchaeales; Nanoarchaeia; Nanoarchaeota
Woese_8_unclassified; Woese_8_unclassified; Woese_8_unclassified; Woese_8; Woesearchaeota
Woese_24_unclassified; Woese_24_unclassified; Woese_24_unclassified; Woese_24; Woesearchaeota
Methanoregula; Methanoregulaceae; Methanomicrobiales; Methanomicrobia; Halobacterota
Woesearchaeota_unclassified; Woesearchaeota_unclassified; Woesearchaeota_unclassified; Woesearchaeota_unclassified; Woesearchaeota
CG1-02-32-21_ge; CG1-02-32-21; Micrarchaeales; Micrarchaeia; Micrarchaeota
Woese_21_unclassified; Woese_21_unclassified; Woese_21_unclassified; Woese_21; Woesearchaeota
Candidatus_Iainarchaeum; Iainarchaeales_fa; Iainarchaeales; Iainarchaeia; Iainarchaeota
Woese_3_unclassified; Woese_3_unclassified; Woese_3_unclassified; Woese_3; Woesearchaeota
Nitrososphaeria_unclassified; Nitrososphaeria_unclassified; Nitrososphaeria_unclassified; Nitrososphaeria; Crenarchaeota
Micrarchaeales_unclassified; Micrarchaeales_unclassified; Micrarchaeales; Micrarchaeia; Micrarchaeota
Woese_10_unclassified; Woese_10_unclassified; Woese_10_unclassified; Woese_10; Woesearchaeota
uncultured_ge; uncultured_fa; uncultured; Thermoplasmata; Thermoplasmatota
Group_1.1c_ge; Group_1.1c_fa; Group_1.1c; Nitrososphaeria; Crenarchaeota
Woese_7_unclassified; Woese_7_unclassified; Woese_7_unclassified; Woese_7; Woesearchaeota
S_271
Woese_5b_unclassified; Woese_5b_unclassified; Woese_5b_unclassified; Woese_5b; Woesearchaeota
Archaea_unclassified; Archaea_unclassified; Archaea_unclassified; Archaea_unclassified; Archaea_unclassified
Woese_5a_unclassified; Woese_5a_unclassified; Woese_5a_unclassified; Woese_5a; Woesearchaeota
CG1-02-32-21_ge; CG1-02-32-21; Micrarchaeales; Micrarchaeia; Micrarchaeota
Woese_8_unclassified; Woese_8_unclassified; Woese_8_unclassified; Woese_8; Woesearchaeota
Woesearchaeota_unclassified; Woesearchaeota_unclassified; Woesearchaeota_unclassified; Woesearchaeota_unclassified; Woesearchaeota
Woesearchaeales_ge; Woesearchaeales_fa; Woesearchaeales; Nanoarchaeia; Nanoarchaeota
Woese_7_unclassified; Woese_7_unclassified; Woese_7_unclassified; Woese_7; Woesearchaeota
Woese_20_unclassified; Woese_20_unclassified; Woese_20_unclassified; Woese_20; Woesearchaeota
Woese_16_unclassified; Woese_16_unclassified; Woese_16_unclassified; Woese_16; Woesearchaeota
Bathy_6_unclassified; Bathy_6_unclassified; Bathy_6_unclassified; Bathy_6; Bathyarchaeota
Woese_24_unclassified; Woese_24_unclassified; Woese_24_unclassified; Woese_24; Woesearchaeota
Woese_14_unclassified; Woese_14_unclassified; Woese_14_unclassified; Woese_14; Woesearchaeota
Woese_4_unclassified; Woese_4_unclassified; Woese_4_unclassified; Woese_4; Woesearchaeota
Woese_10_unclassified; Woese_10_unclassified; Woese_10_unclassified; Woese_10; Woesearchaeota
Candidatus_Nitrosotalea; Nitrosotaleaceae; Nitrosotaleales; Nitrososphaeria; Crenarchaeota
Group_1.1c_ge; Group_1.1c_fa; Group_1.1c; Nitrososphaeria; Crenarchaeota
Candidatus_Iainarchaeum; Iainarchaeales_fa; Iainarchaeales; Iainarchaeia; Iainarchaeota
Woesearchaeales_unclassified; Woesearchaeales_unclassified; Woesearchaeales; Nanoarchaeia; Nanoarchaeota
Woese_12_unclassified; Woese_12_unclassified; Woese_12_unclassified; Woese_12; Woesearchaeota
Marine_Benthic_Group_D_and_DHVEG-1_ge; Marine_Benthic_Group_D_and_DHVEG-1_fa; Marine_Benthic_Group_D_and_DHVEG-1; Thermoplasmata; Thermoplasmatota
Woese_13_unclassified; Woese_13_unclassified; Woese_13_unclassified; Woese_13; Woesearchaeota
Methanosaeta; Methanosaetaceae; Methanosarciniales; Methanosarcinia; Halobacterota
GW2011_GWC1_47_15_ge; GW2011_GWC1_47_15; Woesearchaeales; Nanoarchaeia; Nanoarchaeota
Micrarchaeales_unclassified; Micrarchaeales_unclassified; Micrarchaeales; Micrarchaeia; Micrarchaeota
Methanoregula; Methanoregulaceae; Methanomicrobiales; Methanomicrobia; Halobacterota
Methanobacterium; Methanobacteriaceae; Methanobacteriales; Methanobacteria; Euryarchaeota
SCGC_AAA011-D5_ge; SCGC_AAA011-D5; Woesearchaeales; Nanoarchaeia; Nanoarchaeota
Iainarchaeales_fa_unclassified; Iainarchaeales_fa; Iainarchaeales; Iainarchaeia; Iainarchaeota
Nitrososphaeria_unclassified; Nitrososphaeria_unclassified; Nitrososphaeria_unclassified; Nitrososphaeria; Crenarchaeota
Woese_3_unclassified; Woese_3_unclassified; Woese_3_unclassified; Woese_3; Woesearchaeota
Deep_Sea_Euryarchaeotic_Group(DSEG)_ge; Deep_Sea_Euryarchaeotic_Group(DSEG)_fa; Deep_Sea_Euryarchaeotic_Group(DSEG)_or; Deep_Sea_Euryarchaeotic_Group(DSEG); Aenigmarchaeota
Candidatus_Micrarchaeum; Micrarchaeales_fa; Micrarchaeales; Micrarchaeia; Micrarchaeota
Methanosarcina; Methanosarcinaceae; Methanosarciniales; Methanosarcinia; Halobacterota
Thermoplasmatota_unclassified; Thermoplasmatota_unclassified; Thermoplasmatota_unclassified; Thermoplasmatota_unclassified; Thermoplasmatota
uncultured_ge; uncultured_fa; uncultured; Thermoplasmata; Thermoplasmatota
Nitrosotaleaceae_ge; Nitrosotaleaceae; Nitrosotaleales; Nitrososphaeria; Crenarchaeota
S_332
Woese_8_unclassified; Woese_8_unclassified; Woese_8_unclassified; Woese_8; Woesearchaeota
Woesearchaeales_unclassified; Woesearchaeales_unclassified; Woesearchaeales; Nanoarchaeia; Nanoarchaeota
Archaea_unclassified; Archaea_unclassified; Archaea_unclassified; Archaea_unclassified; Archaea_unclassified
Woese_10_unclassified; Woese_10_unclassified; Woese_10_unclassified; Woese_10; Woesearchaeota
Woese_5a_unclassified; Woese_5a_unclassified; Woese_5a_unclassified; Woese_5a; Woesearchaeota
Methanosarcina; Methanosarcinaceae; Methanosarciniales; Methanosarcinia; Halobacterota
GW2011_GWC1_47_15_ge; GW2011_GWC1_47_15; Woesearchaeales; Nanoarchaeia; Nanoarchaeota
Woese_5b_unclassified; Woese_5b_unclassified; Woese_5b_unclassified; Woese_5b; Woesearchaeota
Woesearchaeales_ge; Woesearchaeales_fa; Woesearchaeales; Nanoarchaeia; Nanoarchaeota
Woese_7_unclassified; Woese_7_unclassified; Woese_7_unclassified; Woese_7; Woesearchaeota
Methanosaeta; Methanosaetaceae; Methanosarciniales; Methanosarcinia; Halobacterota
Woese_24_unclassified; Woese_24_unclassified; Woese_24_unclassified; Woese_24; Woesearchaeota
Woesearchaeota_unclassified; Woesearchaeota_unclassified; Woesearchaeota_unclassified; Woesearchaeota_unclassified; Woesearchaeota
Woese_11_unclassified; Woese_11_unclassified; Woese_11_unclassified; Woese_11; Woesearchaeota
Methanoregula; Methanoregulaceae; Methanomicrobiales; Methanomicrobia; Halobacterota
Woese_20_unclassified; Woese_20_unclassified; Woese_20_unclassified; Woese_20; Woesearchaeota
Methanobacterium; Methanobacteriaceae; Methanobacteriales; Methanobacteria; Euryarchaeota
Bathy_6_unclassified; Bathy_6_unclassified; Bathy_6_unclassified; Bathy_6; Bathyarchaeota
CG1-02-32-21_ge; CG1-02-32-21; Micrarchaeales; Micrarchaeia; Micrarchaeota
Methanospirillum; Methanospirillaceae; Methanomicrobiales; Methanomicrobia; Halobacterota
Woese_16_unclassified; Woese_16_unclassified; Woese_16_unclassified; Woese_16; Woesearchaeota
Woese_4_unclassified; Woese_4_unclassified; Woese_4_unclassified; Woese_4; Woesearchaeota
Woese_21_unclassified; Woese_21_unclassified; Woese_21_unclassified; Woese_21; Woesearchaeota
Nitrosarchaeum; Nitrosopumilaceae; Nitrosopumilales; Nitrososphaeria; Crenarchaeota
Woese_12_unclassified; Woese_12_unclassified; Woese_12_unclassified; Woese_12; Woesearchaeota
Woese_3_unclassified; Woese_3_unclassified; Woese_3_unclassified; Woese_3; Woesearchaeota
uncultured; Methanomicrobiales_fa; Methanomicrobiales; Methanomicrobia; Halobacterota
Woese_14_unclassified; Woese_14_unclassified; Woese_14_unclassified; Woese_14; Woesearchaeota
Candidatus_Methanoperedens; Methanoperedenaceae; Methanosarciniales; Methanosarcinia; Halobacterota
Candidatus_Iainarchaeum; Iainarchaeales_fa; Iainarchaeales; Iainarchaeia; Iainarchaeota
SCGC_AAA011-D5_ge; SCGC_AAA011-D5; Woesearchaeales; Nanoarchaeia; Nanoarchaeota
Bathy_15_unclassified; Bathy_15_unclassified; Bathy_15_unclassified; Bathy_15; Bathyarchaeota
Candidatus_Nitrosotalea; Nitrosotaleaceae; Nitrosotaleales; Nitrososphaeria; Crenarchaeota
Marine_Benthic_Group_D_and_DHVEG-1_ge; Marine_Benthic_Group_D_and_DHVEG-1_fa; Marine_Benthic_Group_D_and_DHVEG-1; Thermoplasmata; Thermoplasmatota
Methanomicrobiales_unclassified; Methanomicrobiales_unclassified; Methanomicrobiales; Methanomicrobia; Halobacterota
Methanolinea; Methanoregulaceae; Methanomicrobiales; Methanomicrobia; Halobacterota
uncultured; Methanomassiliicoccaceae; Methanomassiliicoccales; Thermoplasmata; Thermoplasmatota
uncultured_ge; uncultured; Methanomassiliicoccales; Thermoplasmata; Thermoplasmatota
Methanocorpusculum; Methanocorpusculaceae; Methanomicrobiales; Methanomicrobia; Halobacterota
CG1-02-57-44_ge; CG1-02-57-44; Woesearchaeales; Nanoarchaeia; Nanoarchaeota
Woese_23a_unclassified; Woese_23a_unclassified; Woese_23a_unclassified; Woese_23a; Woesearchaeota
Methanosarcinaceae_unclassified; Methanosarcinaceae; Methanosarciniales; Methanosarcinia; Halobacterota
Thermoplasmata_unclassified; Thermoplasmata_unclassified; Thermoplasmata_unclassified; Thermoplasmata; Thermoplasmatota
Woese_25_unclassified; Woese_25_unclassified; Woese_25_unclassified; Woese_25; Woesearchaeota
Nitrososphaeria_unclassified; Nitrososphaeria_unclassified; Nitrososphaeria_unclassified; Nitrososphaeria; Crenarchaeota
Iainarchaeales_ge; Iainarchaeales_fa; Iainarchaeales; Iainarchaeia; Iainarchaeota
Methanobacteriaceae_unclassified; Methanobacteriaceae; Methanobacteriales; Methanobacteria; Euryarchaeota
Woese_13_unclassified; Woese_13_unclassified; Woese_13_unclassified; Woese_13; Woesearchaeota
uncultured_ge; uncultured_fa; uncultured; Thermoplasmata; Thermoplasmatota
Candidatus_Nitrosotenuis; Nitrosopumilaceae; Nitrosopumilales; Nitrososphaeria; Crenarchaeota
Bathy_5bb_unclassified; Bathy_5bb_unclassified; Bathy_5bb_unclassified; Bathy_5bb; Bathyarchaeota
Bathy_18_unclassified; Bathy_18_unclassified; Bathy_18_unclassified; Bathy_18; Bathyarchaeota
Bathyarchaeota_unclassified; Bathyarchaeota_unclassified; Bathyarchaeota_unclassified; Bathyarchaeota_unclassified; Bathyarchaeota
Bathy_17_unclassified; Bathy_17_unclassified; Bathy_17_unclassified; Bathy_17; Bathyarchaeota
Methanoregulaceae_unclassified; Methanoregulaceae; Methanomicrobiales; Methanomicrobia; Halobacterota
Methanoperedenaceae_unclassified; Methanoperedenaceae; Methanosarciniales; Methanosarcinia; Halobacterota
Bathy_5b_unclassified; Bathy_5b_unclassified; Bathy_5b_unclassified; Bathy_5b; Bathyarchaeota
Bathyarchaeia_ge; Bathyarchaeia_fa; Bathyarchaeia_or; Bathyarchaeia; Crenarchaeota
Thermoplasmatota_unclassified; Thermoplasmatota_unclassified; Thermoplasmatota_unclassified; Thermoplasmatota_unclassified; Thermoplasmatota
uncultured; Methanobacteriaceae; Methanobacteriales; Methanobacteria; Euryarchaeota
Halobacterota_unclassified; Halobacterota_unclassified; Halobacterota_unclassified; Halobacterota_unclassified; Halobacterota
Methanosarciniales_unclassified; Methanosarciniales_unclassified; Methanosarciniales; Methanosarcinia; Halobacterota
uncultured; Methanomicrobiaceae; Methanomicrobiales; Methanomicrobia; Halobacterota
SG8-5_ge; SG8-5_fa; SG8-5; Thermoplasmata; Thermoplasmatota
Woese_22a_unclassified; Woese_22a_unclassified; Woese_22a_unclassified; Woese_22a; Woesearchaeota
Micrarchaeales_unclassified; Micrarchaeales_unclassified; Micrarchaeales; Micrarchaeia; Micrarchaeota
Methanolobus; Methanosarcinaceae; Methanosarciniales; Methanosarcinia; Halobacterota
uncultured; Methanomethylophilaceae; Methanomassiliicoccales; Thermoplasmata; Thermoplasmatota
Nitrosopumilaceae_ge; Nitrosopumilaceae; Nitrosopumilales; Nitrososphaeria; Crenarchaeota
Nitrosopumilaceae_unclassified; Nitrosopumilaceae; Nitrosopumilales; Nitrososphaeria; Crenarchaeota
Woese_23b_unclassified; Woese_23b_unclassified; Woese_23b_unclassified; Woese_23b; Woesearchaeota
S_154
Archaea_unclassified; Archaea_unclassified; Archaea_unclassified; Archaea_unclassified; Archaea_unclassified
Woese_5b_unclassified; Woese_5b_unclassified; Woese_5b_unclassified; Woese_5b; Woesearchaeota
Bathy_6_unclassified; Bathy_6_unclassified; Bathy_6_unclassified; Bathy_6; Bathyarchaeota
Woese_5a_unclassified; Woese_5a_unclassified; Woese_5a_unclassified; Woese_5a; Woesearchaeota
Woese_8_unclassified; Woese_8_unclassified; Woese_8_unclassified; Woese_8; Woesearchaeota
Woesearchaeales_ge; Woesearchaeales_fa; Woesearchaeales; Nanoarchaeia; Nanoarchaeota
Woesearchaeota_unclassified; Woesearchaeota_unclassified; Woesearchaeota_unclassified; Woesearchaeota_unclassified; Woesearchaeota
GW2011_GWC1_47_15_ge; GW2011_GWC1_47_15; Woesearchaeales; Nanoarchaeia; Nanoarchaeota
CG1-02-32-21_ge; CG1-02-32-21; Micrarchaeales; Micrarchaeia; Micrarchaeota
Woesearchaeales_unclassified; Woesearchaeales_unclassified; Woesearchaeales; Nanoarchaeia; Nanoarchaeota
Woese_24_unclassified; Woese_24_unclassified; Woese_24_unclassified; Woese_24; Woesearchaeota
Woese_12_unclassified; Woese_12_unclassified; Woese_12_unclassified; Woese_12; Woesearchaeota
Methanosarcina; Methanosarcinaceae; Methanosarciniales; Methanosarcinia; Halobacterota
Methanosaeta; Methanosaetaceae; Methanosarciniales; Methanosarcinia; Halobacterota
Methanoregula; Methanoregulaceae; Methanomicrobiales; Methanomicrobia; Halobacterota
Candidatus_Iainarchaeum; Iainarchaeales_fa; Iainarchaeales; Iainarchaeia; Iainarchaeota
Candidatus_Methanoperedens; Methanoperedenaceae; Methanosarciniales; Methanosarcinia; Halobacterota
Woese_4_unclassified; Woese_4_unclassified; Woese_4_unclassified; Woese_4; Woesearchaeota
Marine_Benthic_Group_D_and_DHVEG-1_ge; Marine_Benthic_Group_D_and_DHVEG-1_fa; Marine_Benthic_Group_D_and_DHVEG-1; Thermoplasmata; Thermoplasmatota
uncultured_ge; uncultured_fa; uncultured; Thermoplasmata; Thermoplasmatota
Woese_21_unclassified; Woese_21_unclassified; Woese_21_unclassified; Woese_21; Woesearchaeota
Bathy_15_unclassified; Bathy_15_unclassified; Bathy_15_unclassified; Bathy_15; Bathyarchaeota
Thermoplasmata_unclassified; Thermoplasmata_unclassified; Thermoplasmata_unclassified; Thermoplasmata; Thermoplasmatota
Woese_3_unclassified; Woese_3_unclassified; Woese_3_unclassified; Woese_3; Woesearchaeota
SCGC_AAA011-D5_ge; SCGC_AAA011-D5; Woesearchaeales; Nanoarchaeia; Nanoarchaeota
Nitrosarchaeum; Nitrosopumilaceae; Nitrosopumilales; Nitrososphaeria; Crenarchaeota
Bathy_18_unclassified; Bathy_18_unclassified; Bathy_18_unclassified; Bathy_18; Bathyarchaeota
Nitrosopumilaceae_unclassified; Nitrosopumilaceae; Nitrosopumilales; Nitrososphaeria; Crenarchaeota
Methanomicrobiales_unclassified; Methanomicrobiales_unclassified; Methanomicrobiales; Methanomicrobia; Halobacterota
Micrarchaeales_unclassified; Micrarchaeales_unclassified; Micrarchaeales; Micrarchaeia; Micrarchaeota
Candidatus_Nitrosotalea; Nitrosotaleaceae; Nitrosotaleales; Nitrososphaeria; Crenarchaeota
Methanolinea; Methanoregulaceae; Methanomicrobiales; Methanomicrobia; Halobacterota
Nitrosopumilaceae_ge; Nitrosopumilaceae; Nitrosopumilales; Nitrososphaeria; Crenarchaeota
Candidatus_Micrarchaeum; Micrarchaeales_fa; Micrarchaeales; Micrarchaeia; Micrarchaeota
Candidatus_Nitrosotenuis; Nitrosopumilaceae; Nitrosopumilales; Nitrososphaeria; Crenarchaeota
Methanospirillum; Methanospirillaceae; Methanomicrobiales; Methanomicrobia; Halobacterota
Methanoperedenaceae_unclassified; Methanoperedenaceae; Methanosarciniales; Methanosarcinia; Halobacterota
Group_1.1c_ge; Group_1.1c_fa; Group_1.1c; Nitrososphaeria; Crenarchaeota
Thermoplasmatota_unclassified; Thermoplasmatota_unclassified; Thermoplasmatota_unclassified; Thermoplasmatota_unclassified; Thermoplasmatota
Nitrososphaeria_unclassified; Nitrososphaeria_unclassified; Nitrososphaeria_unclassified; Nitrososphaeria; Crenarchaeota
Woese_1a_unclassified; Woese_1a_unclassified; Woese_1a_unclassified; Woese_1a; Woesearchaeota
All sites combined
Archaea_unclassified; Archaea_unclassified; Archaea_unclassified; Archaea_unclassified; Archaea_unclassified
Methanosaeta; Methanosaetaceae; Methanosarciniales; Methanosarcinia; Halobacterota
Methanosarcina; Methanosarcinaceae; Methanosarciniales; Methanosarcinia; Halobacterota
Woese_5b_unclassified; Woese_5b_unclassified; Woese_5b_unclassified; Woese_5b; Woesearchaeota
Methanobacterium; Methanobacteriaceae; Methanobacteriales; Methanobacteria; Euryarchaeota
Woese_5a_unclassified; Woese_5a_unclassified; Woese_5a_unclassified; Woese_5a; Woesearchaeota
Woese_8_unclassified; Woese_8_unclassified; Woese_8_unclassified; Woese_8; Woesearchaeota
Methanoregula; Methanoregulaceae; Methanomicrobiales; Methanomicrobia; Halobacterota
Bathy_6_unclassified; Bathy_6_unclassified; Bathy_6_unclassified; Bathy_6; Bathyarchaeota
Woesearchaeales_ge; Woesearchaeales_fa; Woesearchaeales; Nanoarchaeia; Nanoarchaeota
Woese_24_unclassified; Woese_24_unclassified; Woese_24_unclassified; Woese_24; Woesearchaeota
Woesearchaeales_unclassified; Woesearchaeales_unclassified; Woesearchaeales; Nanoarchaeia; Nanoarchaeota
Woesearchaeota_unclassified; Woesearchaeota_unclassified; Woesearchaeota_unclassified; Woesearchaeota_unclassified; Woesearchaeota
CG1-02-32-21_ge; CG1-02-32-21; Micrarchaeales; Micrarchaeia; Micrarchaeota
Woese_10_unclassified; Woese_10_unclassified; Woese_10_unclassified; Woese_10; Woesearchaeota
Rice_Cluster_I; Methanocellaceae; Methanocellales; Methanocellia; Halobacterota
Methanocella; Methanocellaceae; Methanocellales; Methanocellia; Halobacterota
GW2011_GWC1_47_15_ge; GW2011_GWC1_47_15; Woesearchaeales; Nanoarchaeia; Nanoarchaeota
Woese_7_unclassified; Woese_7_unclassified; Woese_7_unclassified; Woese_7; Woesearchaeota
Woese_12_unclassified; Woese_12_unclassified; Woese_12_unclassified; Woese_12; Woesearchaeota
Rice_Cluster_II_ge; Rice_Cluster_II; Methanomicrobiales; Methanomicrobia; Halobacterota
Woese_16_unclassified; Woese_16_unclassified; Woese_16_unclassified; Woese_16; Woesearchaeota
Woese_20_unclassified; Woese_20_unclassified; Woese_20_unclassified; Woese_20; Woesearchaeota
Marine_Benthic_Group_D_and_DHVEG-1_ge; Marine_Benthic_Group_D_and_DHVEG-1_fa; Marine_Benthic_Group_D_and_DHVEG-1; Thermoplasmata; Thermoplasmatota
Methanospirillum; Methanospirillaceae; Methanomicrobiales; Methanomicrobia; Halobacterota
Candidatus_Nitrosotalea; Nitrosotaleaceae; Nitrosotaleales; Nitrososphaeria; Crenarchaeota
Woese_11_unclassified; Woese_11_unclassified; Woese_11_unclassified; Woese_11; Woesearchaeota
Methanocellaceae_unclassified; Methanocellaceae; Methanocellales; Methanocellia; Halobacterota
Methanomicrobiales_unclassified; Methanomicrobiales_unclassified; Methanomicrobiales; Methanomicrobia; Halobacterota
Group_1.1c_ge; Group_1.1c_fa; Group_1.1c; Nitrososphaeria; Crenarchaeota
uncultured; Methanomassiliicoccaceae; Methanomassiliicoccales; Thermoplasmata; Thermoplasmatota
Bathy_15_unclassified; Bathy_15_unclassified; Bathy_15_unclassified; Bathy_15; Bathyarchaeota
uncultured; Methanomicrobiaceae; Methanomicrobiales; Methanomicrobia; Halobacterota
Methanolinea; Methanoregulaceae; Methanomicrobiales; Methanomicrobia; Halobacterota
Woese_4_unclassified; Woese_4_unclassified; Woese_4_unclassified; Woese_4; Woesearchaeota
Woese_9_unclassified; Woese_9_unclassified; Woese_9_unclassified; Woese_9; Woesearchaeota
Woese_14_unclassified; Woese_14_unclassified; Woese_14_unclassified; Woese_14; Woesearchaeota
Methanobacteriaceae_unclassified; Methanobacteriaceae; Methanobacteriales; Methanobacteria; Euryarchaeota
Woese_21_unclassified; Woese_21_unclassified; Woese_21_unclassified; Woese_21; Woesearchaeota
Candidatus_Iainarchaeum; Iainarchaeales_fa; Iainarchaeales; Iainarchaeia; Iainarchaeota
Halobacterota_unclassified; Halobacterota_unclassified; Halobacterota_unclassified; Halobacterota_unclassified; Halobacterota
Bathy_5bb_unclassified; Bathy_5bb_unclassified; Bathy_5bb_unclassified; Bathy_5bb; Bathyarchaeota
Bathy_18_unclassified; Bathy_18_unclassified; Bathy_18_unclassified; Bathy_18; Bathyarchaeota
Woese_3_unclassified; Woese_3_unclassified; Woese_3_unclassified; Woese_3; Woesearchaeota
Bathy_17_unclassified; Bathy_17_unclassified; Bathy_17_unclassified; Bathy_17; Bathyarchaeota
Woese_19_unclassified; Woese_19_unclassified; Woese_19_unclassified; Woese_19; Woesearchaeota
Methanosarciniales_unclassified; Methanosarciniales_unclassified; Methanosarciniales; Methanosarcinia; Halobacterota
Bathy_5b_unclassified; Bathy_5b_unclassified; Bathy_5b_unclassified; Bathy_5b; Bathyarchaeota
Methanoregulaceae_unclassified; Methanoregulaceae; Methanomicrobiales; Methanomicrobia; Halobacterota
Methanosarcinaceae_unclassified; Methanosarcinaceae; Methanosarciniales; Methanosarcinia; Halobacterota
Candidatus_Methanoperedens; Methanoperedenaceae; Methanosarciniales; Methanosarcinia; Halobacterota
uncultured; Methanomicrobiales_fa; Methanomicrobiales; Methanomicrobia; Halobacterota
Nitrosarchaeum; Nitrosopumilaceae; Nitrosopumilales; Nitrososphaeria; Crenarchaeota
Woese_13_unclassified; Woese_13_unclassified; Woese_13_unclassified; Woese_13; Woesearchaeota
Thermoplasmata_unclassified; Thermoplasmata_unclassified; Thermoplasmata_unclassified; Thermoplasmata; Thermoplasmatota
Micrarchaeales_unclassified; Micrarchaeales_unclassified; Micrarchaeales; Micrarchaeia; Micrarchaeota
Woese_1a_unclassified; Woese_1a_unclassified; Woese_1a_unclassified; Woese_1a; Woesearchaeota
Woese_25_unclassified; Woese_25_unclassified; Woese_25_unclassified; Woese_25; Woesearchaeota
SCGC_AAA011-D5_ge; SCGC_AAA011-D5; Woesearchaeales; Nanoarchaeia; Nanoarchaeota
uncultured_ge; uncultured_fa; uncultured; Thermoplasmata; Thermoplasmatota
Iainarchaeales_ge; Iainarchaeales_fa; Iainarchaeales; Iainarchaeia; Iainarchaeota
Nitrososphaeraceae_ge; Nitrososphaeraceae; Nitrososphaerales; Nitrososphaeria; Crenarchaeota
Nitrosopumilaceae_unclassified; Nitrosopumilaceae; Nitrosopumilales; Nitrososphaeria; Crenarchaeota
Nitrososphaeria_unclassified; Nitrososphaeria_unclassified; Nitrososphaeria_unclassified; Nitrososphaeria; Crenarchaeota
Woese_2_unclassified; Woese_2_unclassified; Woese_2_unclassified; Woese_2; Woesearchaeota
SG8-5_ge; SG8-5_fa; SG8-5; Thermoplasmata; Thermoplasmatota
CG1-02-57-44_ge; CG1-02-57-44; Woesearchaeales; Nanoarchaeia; Nanoarchaeota
Woese_6_unclassified; Woese_6_unclassified; Woese_6_unclassified; Woese_6; Woesearchaeota
uncultured; Methanobacteriaceae; Methanobacteriales; Methanobacteria; Euryarchaeota
uncultured_ge; uncultured; Methanomassiliicoccales; Thermoplasmata; Thermoplasmatota
Bathy_8_unclassified; Bathy_8_unclassified; Bathy_8_unclassified; Bathy_8; Bathyarchaeota
Methanomethylovorans; Methanosarcinaceae; Methanosarciniales; Methanosarcinia; Halobacterota
Candidatus_Nitrocosmicus; Nitrososphaeraceae; Nitrososphaerales; Nitrososphaeria; Crenarchaeota
Nitrosopumilaceae_ge; Nitrosopumilaceae; Nitrosopumilales; Nitrososphaeria; Crenarchaeota
Bathy_11_unclassified; Bathy_11_unclassified; Bathy_11_unclassified; Bathy_11; Bathyarchaeota
Lokiarchaeia_ge; Lokiarchaeia_fa; Lokiarchaeia_or; Lokiarchaeia; Asgardarchaeota
Thermoplasmatota_unclassified; Thermoplasmatota_unclassified; Thermoplasmatota_unclassified; Thermoplasmatota_unclassified; Thermoplasmatota
Nitrosotaleaceae_ge; Nitrosotaleaceae; Nitrosotaleales; Nitrososphaeria; Crenarchaeota
Woese_23a_unclassified; Woese_23a_unclassified; Woese_23a_unclassified; Woese_23a; Woesearchaeota
Candidatus_Nitrosotenuis; Nitrosopumilaceae; Nitrosopumilales; Nitrososphaeria; Crenarchaeota
Woese_22a_unclassified; Woese_22a_unclassified; Woese_22a_unclassified; Woese_22a; Woesearchaeota
AR15; GW2011; Woesearchaeales; Nanoarchaeia; Nanoarchaeota
Bathyarchaeia_ge; Bathyarchaeia_fa; Bathyarchaeia_or; Bathyarchaeia; Crenarchaeota
Methanomicrobiaceae_unclassified; Methanomicrobiaceae; Methanomicrobiales; Methanomicrobia; Halobacterota
Iainarchaeales_fa_unclassified; Iainarchaeales_fa; Iainarchaeales; Iainarchaeia; Iainarchaeota
Candidatus_Micrarchaeum; Micrarchaeales_fa; Micrarchaeales; Micrarchaeia; Micrarchaeota
Nitrososphaeraceae_unclassified; Nitrososphaeraceae; Nitrososphaerales; Nitrososphaeria; Crenarchaeota
Bathyarchaeota_unclassified; Bathyarchaeota_unclassified; Bathyarchaeota_unclassified; Bathyarchaeota_unclassified; Bathyarchaeota
Candidatus_Altiarchaeum; Altiarchaeaceae; Altiarchaeales; Altiarchaeia; Altiarchaeota
Methanoperedenaceae_unclassified; Methanoperedenaceae; Methanosarciniales; Methanosarcinia; Halobacterota
Methanocorpusculum; Methanocorpusculaceae; Methanomicrobiales; Methanomicrobia; Halobacterota
Crenarchaeota_unclassified; Crenarchaeota_unclassified; Crenarchaeota_unclassified; Crenarchaeota_unclassified; Crenarchaeota
Woese_23b_unclassified; Woese_23b_unclassified; Woese_23b_unclassified; Woese_23b; Woesearchaeota
Bathy_5a_unclassified; Bathy_5a_unclassified; Bathy_5a_unclassified; Bathy_5a; Bathyarchaeota
Nanoarchaeia_unclassified; Nanoarchaeia_unclassified; Nanoarchaeia_unclassified; Nanoarchaeia; Nanoarchaeota
Deep_Sea_Euryarchaeotic_Group(DSEG)_ge; Deep_Sea_Euryarchaeotic_Group(DSEG)_fa; Deep_Sea_Euryarchaeotic_Group(DSEG)_or; Deep_Sea_Euryarchaeotic_Group(DSEG); Aenigmarchaeota
Nitrosotaleaceae_unclassified; Nitrosotaleaceae; Nitrosotaleales; Nitrososphaeria; Crenarchaeota
Methanomassiliicoccales_unclassified; Methanomassiliicoccales_unclassified; Methanomassiliicoccales; Thermoplasmata; Thermoplasmatota
Methanolobus; Methanosarcinaceae; Methanosarciniales; Methanosarcinia; Halobacterota
uncultured; Methanomethylophilaceae; Methanomassiliicoccales; Thermoplasmata; Thermoplasmatota
Bathy_1; Bathyarchaeota; AM943619.1Unculturedarchaeonpartial16SrRNAgene,cloneLV-Arc31; Woese_5b; Woesearchaeota
Thermoprotei_unclassified; Thermoprotei_unclassified; Thermoprotei_unclassified; Thermoprotei; Crenarchaeota
Methanomethylophilaceae_unclassified; Methanomethylophilaceae; Methanomassiliicoccales; Thermoplasmata; Thermoplasmatota

## Sheet: Genus_unique S
S_15
Methanosaeta; Methanosaetaceae; Methanosarciniales; Methanosarcinia; Halobacterota
Methanoregula; Methanoregulaceae; Methanomicrobiales; Methanomicrobia; Halobacterota
Methanobacterium; Methanobacteriaceae; Methanobacteriales; Methanobacteria; Euryarchaeota
Rice_Cluster_I; Methanocellaceae; Methanocellales; Methanocellia; Halobacterota
Methanocella; Methanocellaceae; Methanocellales; Methanocellia; Halobacterota
Methanosarcina; Methanosarcinaceae; Methanosarciniales; Methanosarcinia; Halobacterota
Marine_Benthic_Group_D_and_DHVEG-1_ge; Marine_Benthic_Group_D_and_DHVEG-1_fa; Marine_Benthic_Group_D_and_DHVEG-1; Thermoplasmata; Thermoplasmatota
uncultured; Methanomicrobiaceae; Methanomicrobiales; Methanomicrobia; Halobacterota
Methanocellaceae_unclassified; Methanocellaceae; Methanocellales; Methanocellia; Halobacterota
Woese_16_unclassified; Woese_16_unclassified; Woese_16_unclassified; Woese_16; Woesearchaeota
Methanomicrobiales_unclassified; Methanomicrobiales_unclassified; Methanomicrobiales; Methanomicrobia; Halobacterota
Methanoregulaceae_unclassified; Methanoregulaceae; Methanomicrobiales; Methanomicrobia; Halobacterota
Methanobacteriaceae_unclassified; Methanobacteriaceae; Methanobacteriales; Methanobacteria; Euryarchaeota
Halobacterota_unclassified; Halobacterota_unclassified; Halobacterota_unclassified; Halobacterota_unclassified; Halobacterota
Methanosarciniales_unclassified; Methanosarciniales_unclassified; Methanosarciniales; Methanosarcinia; Halobacterota
Methanosarcinaceae_unclassified; Methanosarcinaceae; Methanosarciniales; Methanosarcinia; Halobacterota
uncultured_ge; uncultured; Methanomassiliicoccales; Thermoplasmata; Thermoplasmatota
Iainarchaeales_fa_unclassified; Iainarchaeales_fa; Iainarchaeales; Iainarchaeia; Iainarchaeota
uncultured; Methanomicrobiales_fa; Methanomicrobiales; Methanomicrobia; Halobacterota
Bathyarchaeota_unclassified; Bathyarchaeota_unclassified; Bathyarchaeota_unclassified; Bathyarchaeota_unclassified; Bathyarchaeota
uncultured; Methanobacteriaceae; Methanobacteriales; Methanobacteria; Euryarchaeota
Nitrososphaeraceae_unclassified; Nitrososphaeraceae; Nitrososphaerales; Nitrososphaeria; Crenarchaeota
S_20
Methanosarcina; Methanosarcinaceae; Methanosarciniales; Methanosarcinia; Halobacterota
Woese_9_unclassified; Woese_9_unclassified; Woese_9_unclassified; Woese_9; Woesearchaeota
Methanocellaceae_unclassified; Methanocellaceae; Methanocellales; Methanocellia; Halobacterota
Methanolinea; Methanoregulaceae; Methanomicrobiales; Methanomicrobia; Halobacterota
Nitrosotaleaceae_ge; Nitrosotaleaceae; Nitrosotaleales; Nitrososphaeria; Crenarchaeota
Methanobrevibacter; Methanobacteriaceae; Methanobacteriales; Methanobacteria; Euryarchaeota
Rice_Cluster_II_ge; Rice_Cluster_II; Methanomicrobiales; Methanomicrobia; Halobacterota
Iainarchaeales_ge; Iainarchaeales_fa; Iainarchaeales; Iainarchaeia; Iainarchaeota
Bathy_5a_unclassified; Bathy_5a_unclassified; Bathy_5a_unclassified; Bathy_5a; Bathyarchaeota
Woese_2_unclassified; Woese_2_unclassified; Woese_2_unclassified; Woese_2; Woesearchaeota
Rice_Cluster_I; Methanocellaceae; Methanocellales; Methanocellia; Halobacterota
Marine_Benthic_Group_D_and_DHVEG-1_ge; Marine_Benthic_Group_D_and_DHVEG-1_fa; Marine_Benthic_Group_D_and_DHVEG-1; Thermoplasmata; Thermoplasmatota
Woese_1a_unclassified; Woese_1a_unclassified; Woese_1a_unclassified; Woese_1a; Woesearchaeota
Woese_14_unclassified; Woese_14_unclassified; Woese_14_unclassified; Woese_14; Woesearchaeota
Methanobacteriaceae_unclassified; Methanobacteriaceae; Methanobacteriales; Methanobacteria; Euryarchaeota
Halobacterota_unclassified; Halobacterota_unclassified; Halobacterota_unclassified; Halobacterota_unclassified; Halobacterota
Methanoregulaceae_unclassified; Methanoregulaceae; Methanomicrobiales; Methanomicrobia; Halobacterota
S_85
Woese_11_unclassified; Woese_11_unclassified; Woese_11_unclassified; Woese_11; Woesearchaeota
Methanolinea; Methanoregulaceae; Methanomicrobiales; Methanomicrobia; Halobacterota
Woese_9_unclassified; Woese_9_unclassified; Woese_9_unclassified; Woese_9; Woesearchaeota
Woese_7_unclassified; Woese_7_unclassified; Woese_7_unclassified; Woese_7; Woesearchaeota
Rice_Cluster_II_ge; Rice_Cluster_II; Methanomicrobiales; Methanomicrobia; Halobacterota
Rice_Cluster_I; Methanocellaceae; Methanocellales; Methanocellia; Halobacterota
Woese_25_unclassified; Woese_25_unclassified; Woese_25_unclassified; Woese_25; Woesearchaeota
Woese_13_unclassified; Woese_13_unclassified; Woese_13_unclassified; Woese_13; Woesearchaeota
Woese_2_unclassified; Woese_2_unclassified; Woese_2_unclassified; Woese_2; Woesearchaeota
Woese_19_unclassified; Woese_19_unclassified; Woese_19_unclassified; Woese_19; Woesearchaeota
uncultured; Methanomicrobiales_fa; Methanomicrobiales; Methanomicrobia; Halobacterota
Marine_Benthic_Group_D_and_DHVEG-1_ge; Marine_Benthic_Group_D_and_DHVEG-1_fa; Marine_Benthic_Group_D_and_DHVEG-1; Thermoplasmata; Thermoplasmatota
uncultured; Methanomicrobiaceae; Methanomicrobiales; Methanomicrobia; Halobacterota
Halobacterota_unclassified; Halobacterota_unclassified; Halobacterota_unclassified; Halobacterota_unclassified; Halobacterota
Woese_1a_unclassified; Woese_1a_unclassified; Woese_1a_unclassified; Woese_1a; Woesearchaeota
Methanoregulaceae_unclassified; Methanoregulaceae; Methanomicrobiales; Methanomicrobia; Halobacterota
Woese_14_unclassified; Woese_14_unclassified; Woese_14_unclassified; Woese_14; Woesearchaeota
Bathy_5bb_unclassified; Bathy_5bb_unclassified; Bathy_5bb_unclassified; Bathy_5bb; Bathyarchaeota
Lokiarchaeia_ge; Lokiarchaeia_fa; Lokiarchaeia_or; Lokiarchaeia; Asgardarchaeota
Woese_26_unclassified; Woese_26_unclassified; Woese_26_unclassified; Woese_26; Woesearchaeota
Methanocella; Methanocellaceae; Methanocellales; Methanocellia; Halobacterota
Methanomassiliicoccus; Methanomassiliicoccaceae; Methanomassiliicoccales; Thermoplasmata; Thermoplasmatota
Methanosarciniales_unclassified; Methanosarciniales_unclassified; Methanosarciniales; Methanosarcinia; Halobacterota
Woese_22a_unclassified; Woese_22a_unclassified; Woese_22a_unclassified; Woese_22a; Woesearchaeota
Bathy_17_unclassified; Bathy_17_unclassified; Bathy_17_unclassified; Bathy_17; Bathyarchaeota
Methanomicrobiaceae_unclassified; Methanomicrobiaceae; Methanomicrobiales; Methanomicrobia; Halobacterota
Methanosphaera; Methanobacteriaceae; Methanobacteriales; Methanobacteria; Euryarchaeota
Methanosphaerula; Methanoregulaceae; Methanomicrobiales; Methanomicrobia; Halobacterota
Methanosarcinaceae_unclassified; Methanosarcinaceae; Methanosarciniales; Methanosarcinia; Halobacterota
Asgardarchaeota_unclassified; Asgardarchaeota_unclassified; Asgardarchaeota_unclassified; Asgardarchaeota_unclassified; Asgardarchaeota
Methanocellaceae_unclassified; Methanocellaceae; Methanocellales; Methanocellia; Halobacterota
Bathyarchaeia_ge; Bathyarchaeia_fa; Bathyarchaeia_or; Bathyarchaeia; Crenarchaeota
Candidatus_Micrarchaeum; Micrarchaeales_fa; Micrarchaeales; Micrarchaeia; Micrarchaeota
Methanomassiliicoccaceae_unclassified; Methanomassiliicoccaceae; Methanomassiliicoccales; Thermoplasmata; Thermoplasmatota
S_82
Rice_Cluster_II_ge; Rice_Cluster_II; Methanomicrobiales; Methanomicrobia; Halobacterota
Bathy_5bb_unclassified; Bathy_5bb_unclassified; Bathy_5bb_unclassified; Bathy_5bb; Bathyarchaeota
Bathy_17_unclassified; Bathy_17_unclassified; Bathy_17_unclassified; Bathy_17; Bathyarchaeota
uncultured; Methanomicrobiaceae; Methanomicrobiales; Methanomicrobia; Halobacterota
Halobacterota_unclassified; Halobacterota_unclassified; Halobacterota_unclassified; Halobacterota_unclassified; Halobacterota
Methanoregulaceae_unclassified; Methanoregulaceae; Methanomicrobiales; Methanomicrobia; Halobacterota
Methermicoccaceae_unclassified; Methermicoccaceae; Methanosarciniales; Methanosarcinia; Halobacterota
Methanoperedenaceae_unclassified; Methanoperedenaceae; Methanosarciniales; Methanosarcinia; Halobacterota
Bathyarchaeia_ge; Bathyarchaeia_fa; Bathyarchaeia_or; Bathyarchaeia; Crenarchaeota
Methanomicrobiaceae_ge; Methanomicrobiaceae; Methanomicrobiales; Methanomicrobia; Halobacterota
S_107
Methanobacterium; Methanobacteriaceae; Methanobacteriales; Methanobacteria; Euryarchaeota
Methanosaeta; Methanosaetaceae; Methanosarciniales; Methanosarcinia; Halobacterota
SCGC_AB-179-E04_ge; SCGC_AB-179-E04_fa; SCGC_AB-179-E04; Nitrososphaeria; Crenarchaeota
Methanocellaceae_unclassified; Methanocellaceae; Methanocellales; Methanocellia; Halobacterota
Methanosarcina; Methanosarcinaceae; Methanosarciniales; Methanosarcinia; Halobacterota
Methanocella; Methanocellaceae; Methanocellales; Methanocellia; Halobacterota
Methanobacteriaceae_unclassified; Methanobacteriaceae; Methanobacteriales; Methanobacteria; Euryarchaeota
uncultured; Methanobacteriaceae; Methanobacteriales; Methanobacteria; Euryarchaeota
Methanomicrobiales_unclassified; Methanomicrobiales_unclassified; Methanomicrobiales; Methanomicrobia; Halobacterota
SCGC_AAA011-D5_ge; SCGC_AAA011-D5; Woesearchaeales; Nanoarchaeia; Nanoarchaeota
Rice_Cluster_I; Methanocellaceae; Methanocellales; Methanocellia; Halobacterota
Woese_9_unclassified; Woese_9_unclassified; Woese_9_unclassified; Woese_9; Woesearchaeota
Methanosarciniales_unclassified; Methanosarciniales_unclassified; Methanosarciniales; Methanosarcinia; Halobacterota
Methanomicrobiaceae_unclassified; Methanomicrobiaceae; Methanomicrobiales; Methanomicrobia; Halobacterota
Iainarchaeales_fa_unclassified; Iainarchaeales_fa; Iainarchaeales; Iainarchaeia; Iainarchaeota
S_271
Woese_6_unclassified; Woese_6_unclassified; Woese_6_unclassified; Woese_6; Woesearchaeota
Bathy_5bb_unclassified; Bathy_5bb_unclassified; Bathy_5bb_unclassified; Bathy_5bb; Bathyarchaeota
uncultured; Methanomassiliicoccaceae; Methanomassiliicoccales; Thermoplasmata; Thermoplasmatota
Methanosarciniales_unclassified; Methanosarciniales_unclassified; Methanosarciniales; Methanosarcinia; Halobacterota
Woese_26_unclassified; Woese_26_unclassified; Woese_26_unclassified; Woese_26; Woesearchaeota
Methanoregulaceae_unclassified; Methanoregulaceae; Methanomicrobiales; Methanomicrobia; Halobacterota
SG8-5_ge; SG8-5_fa; SG8-5; Thermoplasmata; Thermoplasmatota
Nitrososphaeraceae_ge; Nitrososphaeraceae; Nitrososphaerales; Nitrososphaeria; Crenarchaeota
Aenigmarchaeota_unclassified; Aenigmarchaeota_unclassified; Aenigmarchaeota_unclassified; Aenigmarchaeota_unclassified; Aenigmarchaeota
S_332
Woese_9_unclassified; Woese_9_unclassified; Woese_9_unclassified; Woese_9; Woesearchaeota
Nitrososphaeraceae_ge; Nitrososphaeraceae; Nitrososphaerales; Nitrososphaeria; Crenarchaeota
Woese_1a_unclassified; Woese_1a_unclassified; Woese_1a_unclassified; Woese_1a; Woesearchaeota
Woese_19_unclassified; Woese_19_unclassified; Woese_19_unclassified; Woese_19; Woesearchaeota
Candidatus_Nitrocosmicus; Nitrososphaeraceae; Nitrososphaerales; Nitrososphaeria; Crenarchaeota
Rice_Cluster_I; Methanocellaceae; Methanocellales; Methanocellia; Halobacterota
Methanobrevibacter; Methanobacteriaceae; Methanobacteriales; Methanobacteria; Euryarchaeota
Woese_2_unclassified; Woese_2_unclassified; Woese_2_unclassified; Woese_2; Woesearchaeota
Methanocella; Methanocellaceae; Methanocellales; Methanocellia; Halobacterota
Woese_6_unclassified; Woese_6_unclassified; Woese_6_unclassified; Woese_6; Woesearchaeota
Methanomethylovorans; Methanosarcinaceae; Methanosarciniales; Methanosarcinia; Halobacterota
Rice_Cluster_II_ge; Rice_Cluster_II; Methanomicrobiales; Methanomicrobia; Halobacterota
Methanoculleus; Methanomicrobiaceae; Methanomicrobiales; Methanomicrobia; Halobacterota
Nitrososphaeraceae_unclassified; Nitrososphaeraceae; Nitrososphaerales; Nitrososphaeria; Crenarchaeota
SCGC_AB-179-E04_ge; SCGC_AB-179-E04_fa; SCGC_AB-179-E04; Nitrososphaeria; Crenarchaeota
Methanosphaera; Methanobacteriaceae; Methanobacteriales; Methanobacteria; Euryarchaeota
Methanimicrococcus; Methanosarcinaceae; Methanosarciniales; Methanosarcinia; Halobacterota
Methanocellaceae_unclassified; Methanocellaceae; Methanocellales; Methanocellia; Halobacterota
Bathy_5a_unclassified; Bathy_5a_unclassified; Bathy_5a_unclassified; Bathy_5a; Bathyarchaeota
Methanomassiliicoccus; Methanomassiliicoccaceae; Methanomassiliicoccales; Thermoplasmata; Thermoplasmatota
Methanosphaerula; Methanoregulaceae; Methanomicrobiales; Methanomicrobia; Halobacterota
Woese_22b_unclassified; Woese_22b_unclassified; Woese_22b_unclassified; Woese_22b; Woesearchaeota
Methanomethylophilaceae_unclassified; Methanomethylophilaceae; Methanomassiliicoccales; Thermoplasmata; Thermoplasmatota
S_154
Woese_10_unclassified; Woese_10_unclassified; Woese_10_unclassified; Woese_10; Woesearchaeota
Woese_7_unclassified; Woese_7_unclassified; Woese_7_unclassified; Woese_7; Woesearchaeota
Woese_16_unclassified; Woese_16_unclassified; Woese_16_unclassified; Woese_16; Woesearchaeota
Woese_20_unclassified; Woese_20_unclassified; Woese_20_unclassified; Woese_20; Woesearchaeota
Woese_14_unclassified; Woese_14_unclassified; Woese_14_unclassified; Woese_14; Woesearchaeota
Woese_11_unclassified; Woese_11_unclassified; Woese_11_unclassified; Woese_11; Woesearchaeota
Methanobacterium; Methanobacteriaceae; Methanobacteriales; Methanobacteria; Euryarchaeota
Rice_Cluster_I; Methanocellaceae; Methanocellales; Methanocellia; Halobacterota
Woese_9_unclassified; Woese_9_unclassified; Woese_9_unclassified; Woese_9; Woesearchaeota
Methanocella; Methanocellaceae; Methanocellales; Methanocellia; Halobacterota
Nitrososphaeraceae_ge; Nitrososphaeraceae; Nitrososphaerales; Nitrososphaeria; Crenarchaeota
Woese_25_unclassified; Woese_25_unclassified; Woese_25_unclassified; Woese_25; Woesearchaeota
uncultured; Methanomassiliicoccaceae; Methanomassiliicoccales; Thermoplasmata; Thermoplasmatota
Rice_Cluster_II_ge; Rice_Cluster_II; Methanomicrobiales; Methanomicrobia; Halobacterota
CG1-02-57-44_ge; CG1-02-57-44; Woesearchaeales; Nanoarchaeia; Nanoarchaeota
uncultured; Methanomicrobiaceae; Methanomicrobiales; Methanomicrobia; Halobacterota
Woese_13_unclassified; Woese_13_unclassified; Woese_13_unclassified; Woese_13; Woesearchaeota
AR15; GW2011; Woesearchaeales; Nanoarchaeia; Nanoarchaeota
Woese_19_unclassified; Woese_19_unclassified; Woese_19_unclassified; Woese_19; Woesearchaeota
Woese_6_unclassified; Woese_6_unclassified; Woese_6_unclassified; Woese_6; Woesearchaeota
Halobacterota_unclassified; Halobacterota_unclassified; Halobacterota_unclassified; Halobacterota_unclassified; Halobacterota
Woese_23a_unclassified; Woese_23a_unclassified; Woese_23a_unclassified; Woese_23a; Woesearchaeota
Methanosarcinaceae_unclassified; Methanosarcinaceae; Methanosarciniales; Methanosarcinia; Halobacterota
Methanocellaceae_unclassified; Methanocellaceae; Methanocellales; Methanocellia; Halobacterota
Methanobacteriaceae_unclassified; Methanobacteriaceae; Methanobacteriales; Methanobacteria; Euryarchaeota
Bathy_17_unclassified; Bathy_17_unclassified; Bathy_17_unclassified; Bathy_17; Bathyarchaeota
Methanomassiliicoccus; Methanomassiliicoccaceae; Methanomassiliicoccales; Thermoplasmata; Thermoplasmatota
Bathyarchaeia_ge; Bathyarchaeia_fa; Bathyarchaeia_or; Bathyarchaeia; Crenarchaeota
Iainarchaeales_fa_unclassified; Iainarchaeales_fa; Iainarchaeales; Iainarchaeia; Iainarchaeota
Thermoprotei_unclassified; Thermoprotei_unclassified; Thermoprotei_unclassified; Thermoprotei; Crenarchaeota
All sites combined
SCGC_AB-179-E04_ge; SCGC_AB-179-E04_fa; SCGC_AB-179-E04; Nitrososphaeria; Crenarchaeota
Woese_26_unclassified; Woese_26_unclassified; Woese_26_unclassified; Woese_26; Woesearchaeota
Methanomassiliicoccus; Methanomassiliicoccaceae; Methanomassiliicoccales; Thermoplasmata; Thermoplasmatota
Methanoculleus; Methanomicrobiaceae; Methanomicrobiales; Methanomicrobia; Halobacterota
Methanobrevibacter; Methanobacteriaceae; Methanobacteriales; Methanobacteria; Euryarchaeota
Methanosphaerula; Methanoregulaceae; Methanomicrobiales; Methanomicrobia; Halobacterota
Methanosphaera; Methanobacteriaceae; Methanobacteriales; Methanobacteria; Euryarchaeota
Methermicoccaceae_unclassified; Methermicoccaceae; Methanosarciniales; Methanosarcinia; Halobacterota
Methermicoccaceae_ge; Methermicoccaceae; Methanosarciniales; Methanosarcinia; Halobacterota
Aenigmarchaeota_unclassified; Aenigmarchaeota_unclassified; Aenigmarchaeota_unclassified; Aenigmarchaeota_unclassified; Aenigmarchaeota
Woese_22b_unclassified; Woese_22b_unclassified; Woese_22b_unclassified; Woese_22b; Woesearchaeota
Asgardarchaeota_unclassified; Asgardarchaeota_unclassified; Asgardarchaeota_unclassified; Asgardarchaeota_unclassified; Asgardarchaeota
Methanomicrobiaceae_ge; Methanomicrobiaceae; Methanomicrobiales; Methanomicrobia; Halobacterota
Methanimicrococcus; Methanosarcinaceae; Methanosarciniales; Methanosarcinia; Halobacterota
Methanomassiliicoccaceae_unclassified; Methanomassiliicoccaceae; Methanomassiliicoccales; Thermoplasmata; Thermoplasmatota
Aenigmarchaeales_fa_unclassified; Aenigmarchaeales_fa; Aenigmarchaeales; Aenigmarchaeia; Aenigmarchaeota
Euryarchaeota_unclassified; Euryarchaeota_unclassified; Euryarchaeota_unclassified; Euryarchaeota_unclassified; Euryarchaeota
Methanocellales_unclassified; Methanocellales_unclassified; Methanocellales; Methanocellia; Halobacterota

## Sheet: Genus_unique SS
S_15
uncultured_ge; uncultured_fa; uncultured; Thermoplasmata; Thermoplasmatota
Thermoplasmatota_unclassified; Thermoplasmatota_unclassified; Thermoplasmatota_unclassified; Thermoplasmatota_unclassified; Thermoplasmatota
Hadarchaeales_ge; Hadarchaeales; Hadarchaeia_or; Hadarchaeia; Hadarchaeota
Candidatus_Methanoperedens; Methanoperedenaceae; Methanosarciniales; Methanosarcinia; Halobacterota
Nitrososphaeria_unclassified; Nitrososphaeria_unclassified; Nitrososphaeria_unclassified; Nitrososphaeria; Crenarchaeota
Nitrosotaleaceae_unclassified; Nitrosotaleaceae; Nitrosotaleales; Nitrososphaeria; Crenarchaeota
Nitrososphaeraceae_ge; Nitrososphaeraceae; Nitrososphaerales; Nitrososphaeria; Crenarchaeota
SCGC_AAA011-D5_ge; SCGC_AAA011-D5; Woesearchaeales; Nanoarchaeia; Nanoarchaeota
Woese_4_unclassified; Woese_4_unclassified; Woese_4_unclassified; Woese_4; Woesearchaeota
Nitrosotaleaceae_ge; Nitrosotaleaceae; Nitrosotaleales; Nitrososphaeria; Crenarchaeota
Woese_6_unclassified; Woese_6_unclassified; Woese_6_unclassified; Woese_6; Woesearchaeota
Marine_Benthic_Group_A_ge; Marine_Benthic_Group_A_fa; Marine_Benthic_Group_A; Nitrososphaeria; Crenarchaeota
Bathyarchaeia_ge; Bathyarchaeia_fa; Bathyarchaeia_or; Bathyarchaeia; Crenarchaeota
Crenarchaeota_unclassified; Crenarchaeota_unclassified; Crenarchaeota_unclassified; Crenarchaeota_unclassified; Crenarchaeota
S_20
uncultured_ge; uncultured_fa; uncultured; Thermoplasmata; Thermoplasmatota
Candidatus_Methanoperedens; Methanoperedenaceae; Methanosarciniales; Methanosarcinia; Halobacterota
Thermoplasmata_unclassified; Thermoplasmata_unclassified; Thermoplasmata_unclassified; Thermoplasmata; Thermoplasmatota
Nitrosopumilaceae_ge; Nitrosopumilaceae; Nitrosopumilales; Nitrososphaeria; Crenarchaeota
Marine_Benthic_Group_A_ge; Marine_Benthic_Group_A_fa; Marine_Benthic_Group_A; Nitrososphaeria; Crenarchaeota
Hydrothermarchaeales_ge; Hydrothermarchaeales_fa; Hydrothermarchaeales; Hydrothermarchaeia; Hydrothermarchaeota
Bathyarchaeota_unclassified; Bathyarchaeota_unclassified; Bathyarchaeota_unclassified; Bathyarchaeota_unclassified; Bathyarchaeota
Candidatus_Nitrocosmicus; Nitrososphaeraceae; Nitrososphaerales; Nitrososphaeria; Crenarchaeota
Nitrosotaleaceae_unclassified; Nitrosotaleaceae; Nitrosotaleales; Nitrososphaeria; Crenarchaeota
Candidatus_Nitrosotenuis; Nitrosopumilaceae; Nitrosopumilales; Nitrososphaeria; Crenarchaeota
SCGC_AAA011-D5_ge; SCGC_AAA011-D5; Woesearchaeales; Nanoarchaeia; Nanoarchaeota
Methanoperedenaceae_unclassified; Methanoperedenaceae; Methanosarciniales; Methanosarcinia; Halobacterota
Candidatus_Micrarchaeum; Micrarchaeales_fa; Micrarchaeales; Micrarchaeia; Micrarchaeota
Micrarchaeales_unclassified; Micrarchaeales_unclassified; Micrarchaeales; Micrarchaeia; Micrarchaeota
uncultured_ge; uncultured; Methanomassiliicoccales; Thermoplasmata; Thermoplasmatota
SG8-5_ge; SG8-5_fa; SG8-5; Thermoplasmata; Thermoplasmatota
Methanoperedenaceae_ge; Methanoperedenaceae; Methanosarciniales; Methanosarcinia; Halobacterota
Methanomassiliicoccales_unclassified; Methanomassiliicoccales_unclassified; Methanomassiliicoccales; Thermoplasmata; Thermoplasmatota
Nitrososphaeraceae_unclassified; Nitrososphaeraceae; Nitrososphaerales; Nitrososphaeria; Crenarchaeota
uncultured; Thermoplasmatota_fa; Thermoplasmatota_or; Thermoplasmatota_cl; Thermoplasmatota
Nanoarchaeia_unclassified; Nanoarchaeia_unclassified; Nanoarchaeia_unclassified; Nanoarchaeia; Nanoarchaeota
S_85
Nitrosopumilaceae_ge; Nitrosopumilaceae; Nitrosopumilales; Nitrososphaeria; Crenarchaeota
uncultured; Thermoplasmatota_fa; Thermoplasmatota_or; Thermoplasmatota_cl; Thermoplasmatota
Candidatus_Methanoperedens; Methanoperedenaceae; Methanosarciniales; Methanosarcinia; Halobacterota
Nitrosopumilaceae_unclassified; Nitrosopumilaceae; Nitrosopumilales; Nitrososphaeria; Crenarchaeota
Nitrosotaleaceae_unclassified; Nitrosotaleaceae; Nitrosotaleales; Nitrososphaeria; Crenarchaeota
Candidatus_Nitrososphaera; Nitrososphaeraceae; Nitrososphaerales; Nitrososphaeria; Crenarchaeota
Woese_23a_unclassified; Woese_23a_unclassified; Woese_23a_unclassified; Woese_23a; Woesearchaeota
AR15; GW2011; Woesearchaeales; Nanoarchaeia; Nanoarchaeota
Iainarchaeales_fa_unclassified; Iainarchaeales_fa; Iainarchaeales; Iainarchaeia; Iainarchaeota
Thermoprotei_unclassified; Thermoprotei_unclassified; Thermoprotei_unclassified; Thermoprotei; Crenarchaeota
Methanomethylophilaceae_unclassified; Methanomethylophilaceae; Methanomassiliicoccales; Thermoplasmata; Thermoplasmatota
S_82
Woese_4_unclassified; Woese_4_unclassified; Woese_4_unclassified; Woese_4; Woesearchaeota
Woese_21_unclassified; Woese_21_unclassified; Woese_21_unclassified; Woese_21; Woesearchaeota
uncultured_ge; uncultured_fa; uncultured; Thermoplasmata; Thermoplasmatota
Nitrosopumilaceae_ge; Nitrosopumilaceae; Nitrosopumilales; Nitrososphaeria; Crenarchaeota
Thermoplasmatota_unclassified; Thermoplasmatota_unclassified; Thermoplasmatota_unclassified; Thermoplasmatota_unclassified; Thermoplasmatota
Hydrothermarchaeales_ge; Hydrothermarchaeales_fa; Hydrothermarchaeales; Hydrothermarchaeia; Hydrothermarchaeota
Woese_3_unclassified; Woese_3_unclassified; Woese_3_unclassified; Woese_3; Woesearchaeota
uncultured_ge; uncultured; Methanomassiliicoccales; Thermoplasmata; Thermoplasmatota
Nitrosopumilaceae_unclassified; Nitrosopumilaceae; Nitrosopumilales; Nitrososphaeria; Crenarchaeota
Bathy_15_unclassified; Bathy_15_unclassified; Bathy_15_unclassified; Bathy_15; Bathyarchaeota
Nitrosotaleaceae_ge; Nitrosotaleaceae; Nitrosotaleales; Nitrososphaeria; Crenarchaeota
Woese_22a_unclassified; Woese_22a_unclassified; Woese_22a_unclassified; Woese_22a; Woesearchaeota
Woese_1a_unclassified; Woese_1a_unclassified; Woese_1a_unclassified; Woese_1a; Woesearchaeota
Woese_23a_unclassified; Woese_23a_unclassified; Woese_23a_unclassified; Woese_23a; Woesearchaeota
Nitrosotaleaceae_unclassified; Nitrosotaleaceae; Nitrosotaleales; Nitrososphaeria; Crenarchaeota
Methanoperedenaceae_ge; Methanoperedenaceae; Methanosarciniales; Methanosarcinia; Halobacterota
Woese_6_unclassified; Woese_6_unclassified; Woese_6_unclassified; Woese_6; Woesearchaeota
Candidatus_Nitrocosmicus; Nitrososphaeraceae; Nitrososphaerales; Nitrososphaeria; Crenarchaeota
Methanomethylovorans; Methanosarcinaceae; Methanosarciniales; Methanosarcinia; Halobacterota
Lokiarchaeia_ge; Lokiarchaeia_fa; Lokiarchaeia_or; Lokiarchaeia; Asgardarchaeota
AR15; GW2011; Woesearchaeales; Nanoarchaeia; Nanoarchaeota
Methanomicrobiaceae_unclassified; Methanomicrobiaceae; Methanomicrobiales; Methanomicrobia; Halobacterota
Methanomassiliicoccales_unclassified; Methanomassiliicoccales_unclassified; Methanomassiliicoccales; Thermoplasmata; Thermoplasmatota
Nanoarchaeia_unclassified; Nanoarchaeia_unclassified; Nanoarchaeia_unclassified; Nanoarchaeia; Nanoarchaeota
Bathy_1; Bathyarchaeota; AM943619.1Unculturedarchaeonpartial16SrRNAgene,cloneLV-Arc31; Woese_5b; Woesearchaeota
S_107
Thermoplasmata_unclassified; Thermoplasmata_unclassified; Thermoplasmata_unclassified; Thermoplasmata; Thermoplasmatota
Candidatus_Nitrosotalea; Nitrosotaleaceae; Nitrosotaleales; Nitrososphaeria; Crenarchaeota
Hydrothermarchaeales_ge; Hydrothermarchaeales_fa; Hydrothermarchaeales; Hydrothermarchaeia; Hydrothermarchaeota
Nitrosarchaeum; Nitrosopumilaceae; Nitrosopumilales; Nitrososphaeria; Crenarchaeota
Thermoplasmatota_unclassified; Thermoplasmatota_unclassified; Thermoplasmatota_unclassified; Thermoplasmatota_unclassified; Thermoplasmatota
Nitrosopumilaceae_ge; Nitrosopumilaceae; Nitrosopumilales; Nitrososphaeria; Crenarchaeota
Woese_4_unclassified; Woese_4_unclassified; Woese_4_unclassified; Woese_4; Woesearchaeota
Methanomassiliicoccales_unclassified; Methanomassiliicoccales_unclassified; Methanomassiliicoccales; Thermoplasmata; Thermoplasmatota
uncultured_ge; uncultured; Methanomassiliicoccales; Thermoplasmata; Thermoplasmatota
Nitrosotaleaceae_unclassified; Nitrosotaleaceae; Nitrosotaleales; Nitrososphaeria; Crenarchaeota
Candidatus_Methanoperedens; Methanoperedenaceae; Methanosarciniales; Methanosarcinia; Halobacterota
Nitrosopumilaceae_unclassified; Nitrosopumilaceae; Nitrosopumilales; Nitrososphaeria; Crenarchaeota
S_271
Thermoplasmata_unclassified; Thermoplasmata_unclassified; Thermoplasmata_unclassified; Thermoplasmata; Thermoplasmatota
Candidatus_Methanoperedens; Methanoperedenaceae; Methanosarciniales; Methanosarcinia; Halobacterota
Bathy_15_unclassified; Bathy_15_unclassified; Bathy_15_unclassified; Bathy_15; Bathyarchaeota
Bathy_18_unclassified; Bathy_18_unclassified; Bathy_18_unclassified; Bathy_18; Bathyarchaeota
Nitrosarchaeum; Nitrosopumilaceae; Nitrosopumilales; Nitrososphaeria; Crenarchaeota
Methanospirillum; Methanospirillaceae; Methanomicrobiales; Methanomicrobia; Halobacterota
Woese_11_unclassified; Woese_11_unclassified; Woese_11_unclassified; Woese_11; Woesearchaeota
Rice_Cluster_II_ge; Rice_Cluster_II; Methanomicrobiales; Methanomicrobia; Halobacterota
Woese_25_unclassified; Woese_25_unclassified; Woese_25_unclassified; Woese_25; Woesearchaeota
Marine_Benthic_Group_A_ge; Marine_Benthic_Group_A_fa; Marine_Benthic_Group_A; Nitrososphaeria; Crenarchaeota
Methanocella; Methanocellaceae; Methanocellales; Methanocellia; Halobacterota
Nitrosotaleaceae_unclassified; Nitrosotaleaceae; Nitrosotaleales; Nitrososphaeria; Crenarchaeota
CG1-02-57-44_ge; CG1-02-57-44; Woesearchaeales; Nanoarchaeia; Nanoarchaeota
Woese_1a_unclassified; Woese_1a_unclassified; Woese_1a_unclassified; Woese_1a; Woesearchaeota
Woese_23a_unclassified; Woese_23a_unclassified; Woese_23a_unclassified; Woese_23a; Woesearchaeota
Crenarchaeota_unclassified; Crenarchaeota_unclassified; Crenarchaeota_unclassified; Crenarchaeota_unclassified; Crenarchaeota
Methanoperedenaceae_unclassified; Methanoperedenaceae; Methanosarciniales; Methanosarcinia; Halobacterota
Woese_19_unclassified; Woese_19_unclassified; Woese_19_unclassified; Woese_19; Woesearchaeota
Methanoperedenaceae_ge; Methanoperedenaceae; Methanosarciniales; Methanosarcinia; Halobacterota
Candidatus_Nitrosotenuis; Nitrosopumilaceae; Nitrosopumilales; Nitrososphaeria; Crenarchaeota
Woese_22a_unclassified; Woese_22a_unclassified; Woese_22a_unclassified; Woese_22a; Woesearchaeota
Rice_Cluster_I; Methanocellaceae; Methanocellales; Methanocellia; Halobacterota
Bathy_5b_unclassified; Bathy_5b_unclassified; Bathy_5b_unclassified; Bathy_5b; Bathyarchaeota
Methanobacteriaceae_unclassified; Methanobacteriaceae; Methanobacteriales; Methanobacteria; Euryarchaeota
Nitrosopumilaceae_ge; Nitrosopumilaceae; Nitrosopumilales; Nitrososphaeria; Crenarchaeota
Halobacterota_unclassified; Halobacterota_unclassified; Halobacterota_unclassified; Halobacterota_unclassified; Halobacterota
Nitrosopumilaceae_unclassified; Nitrosopumilaceae; Nitrosopumilales; Nitrososphaeria; Crenarchaeota
Bathyarchaeota_unclassified; Bathyarchaeota_unclassified; Bathyarchaeota_unclassified; Bathyarchaeota_unclassified; Bathyarchaeota
AR15; GW2011; Woesearchaeales; Nanoarchaeia; Nanoarchaeota
Methanomassiliicoccales_unclassified; Methanomassiliicoccales_unclassified; Methanomassiliicoccales; Thermoplasmata; Thermoplasmatota
S_332
Methanoperedenaceae_ge; Methanoperedenaceae; Methanosarciniales; Methanosarcinia; Halobacterota
Marine_Benthic_Group_A_ge; Marine_Benthic_Group_A_fa; Marine_Benthic_Group_A; Nitrososphaeria; Crenarchaeota
Bathy_10_unclassified; Bathy_10_unclassified; Bathy_10_unclassified; Bathy_10; Bathyarchaeota
Hydrothermarchaeales_ge; Hydrothermarchaeales_fa; Hydrothermarchaeales; Hydrothermarchaeia; Hydrothermarchaeota
Group_1.1c_ge; Group_1.1c_fa; Group_1.1c; Nitrososphaeria; Crenarchaeota
Methanosalsum; Methanosarcinaceae; Methanosarciniales; Methanosarcinia; Halobacterota
Bathy_8_unclassified; Bathy_8_unclassified; Bathy_8_unclassified; Bathy_8; Bathyarchaeota
Candidatus_Micrarchaeum; Micrarchaeales_fa; Micrarchaeales; Micrarchaeia; Micrarchaeota
uncultured_ge; uncultured; Methanofastidiosales; Thermococci; Euryarchaeota
Bathy_11_unclassified; Bathy_11_unclassified; Bathy_11_unclassified; Bathy_11; Bathyarchaeota
Candidatus_Methanofastidiosum; Methanofastidiosaceae; Methanofastidiosales; Thermococci; Euryarchaeota
Syntrophoarchaeaceae_ge; Syntrophoarchaeaceae; Methanosarciniales; Methanosarcinia; Halobacterota
Bathy_1_unclassified; Bathy_1_unclassified; Bathy_1_unclassified; Bathy_1; Bathyarchaeota
Candidatus_Altiarchaeum; Altiarchaeaceae; Altiarchaeales; Altiarchaeia; Altiarchaeota
Bathy_20_unclassified; Bathy_20_unclassified; Bathy_20_unclassified; Bathy_20; Bathyarchaeota
Halobacterales_unclassified; Halobacterales_unclassified; Halobacterales; Halobacteria; Halobacterota
uncultured; Methanocellales_fa; Methanocellales; Methanocellia; Halobacterota
Hadarchaeales_ge; Hadarchaeales; Hadarchaeia_or; Hadarchaeia; Hadarchaeota
Methanomicrobiaceae_unclassified; Methanomicrobiaceae; Methanomicrobiales; Methanomicrobia; Halobacterota
Bathy_13_unclassified; Bathy_13_unclassified; Bathy_13_unclassified; Bathy_13; Bathyarchaeota
Crenarchaeota_unclassified; Crenarchaeota_unclassified; Crenarchaeota_unclassified; Crenarchaeota_unclassified; Crenarchaeota
S_154
Methanomassiliicoccales_unclassified; Methanomassiliicoccales_unclassified; Methanomassiliicoccales; Thermoplasmata; Thermoplasmatota
uncultured_ge; uncultured; Methanomassiliicoccales; Thermoplasmata; Thermoplasmatota
Methanosarciniales_unclassified; Methanosarciniales_unclassified; Methanosarciniales; Methanosarcinia; Halobacterota
Methanoperedenaceae_ge; Methanoperedenaceae; Methanosarciniales; Methanosarcinia; Halobacterota
Candidatus_Nitrocosmicus; Nitrososphaeraceae; Nitrososphaerales; Nitrososphaeria; Crenarchaeota
Nitrososphaeraceae_unclassified; Nitrososphaeraceae; Nitrososphaerales; Nitrososphaeria; Crenarchaeota
Nanoarchaeia_unclassified; Nanoarchaeia_unclassified; Nanoarchaeia_unclassified; Nanoarchaeia; Nanoarchaeota
All sites combined
Hydrothermarchaeales_ge; Hydrothermarchaeales_fa; Hydrothermarchaeales; Hydrothermarchaeia; Hydrothermarchaeota
Marine_Benthic_Group_A_ge; Marine_Benthic_Group_A_fa; Marine_Benthic_Group_A; Nitrososphaeria; Crenarchaeota
Methanoperedenaceae_ge; Methanoperedenaceae; Methanosarciniales; Methanosarcinia; Halobacterota
Bathy_10_unclassified; Bathy_10_unclassified; Bathy_10_unclassified; Bathy_10; Bathyarchaeota
Hadarchaeales_ge; Hadarchaeales; Hadarchaeia_or; Hadarchaeia; Hadarchaeota
Methanosalsum; Methanosarcinaceae; Methanosarciniales; Methanosarcinia; Halobacterota
uncultured; Thermoplasmatota_fa; Thermoplasmatota_or; Thermoplasmatota_cl; Thermoplasmatota
uncultured_ge; uncultured; Methanofastidiosales; Thermococci; Euryarchaeota
Candidatus_Methanofastidiosum; Methanofastidiosaceae; Methanofastidiosales; Thermococci; Euryarchaeota
Syntrophoarchaeaceae_ge; Syntrophoarchaeaceae; Methanosarciniales; Methanosarcinia; Halobacterota
Bathy_1_unclassified; Bathy_1_unclassified; Bathy_1_unclassified; Bathy_1; Bathyarchaeota
Bathy_20_unclassified; Bathy_20_unclassified; Bathy_20_unclassified; Bathy_20; Bathyarchaeota
Halobacterales_unclassified; Halobacterales_unclassified; Halobacterales; Halobacteria; Halobacterota
uncultured; Methanocellales_fa; Methanocellales; Methanocellia; Halobacterota
Bathy_13_unclassified; Bathy_13_unclassified; Bathy_13_unclassified; Bathy_13; Bathyarchaeota
Candidatus_Nitrososphaera; Nitrososphaeraceae; Nitrososphaerales; Nitrososphaeria; Crenarchaeota
