# Supplementary material for: Linking Groundwater to Surface Discharge Ecosystems: Archaeal, Bacterial, and Eukaryotic Community Diversity and Structure in Quebec (Canada)
Source: Microorganisms. 2023 Jun 27;11(7):1674. doi: 10.3390/microorganisms11071674 (PMC10384904; doi:10.3390/microorganisms11071674)
Supplement: Supplementary file 1 [file microorganisms-11-01674-s001.zip › microorganisms-2432147-supplementary/Table S5.xlsx]

## Sheet: Phylum_shared
S_15
Proteobacteria
Actinobacteriota
Bacteroidota
Gemmatimonadota
Desulfobacterota
Bacteria_unclassified
Nitrospirota
Elusimicrobiota
Bdellovibrionota
Acidobacteriota
Verrucomicrobiota
Myxococcota
Chloroflexi
Firmicutes
Patescibacteria
MBNT15
Spirochaetota
Dependentiae
Fibrobacterota
Cyanobacteria
Campilobacterota
S_20
Proteobacteria
Actinobacteriota
Bacteroidota
Firmicutes
Bdellovibrionota
Campilobacterota
Bacteria_unclassified
Gemmatimonadota
Myxococcota
Dependentiae
Patescibacteria
Desulfobacterota
Cyanobacteria
Fusobacteriota
Verrucomicrobiota
Acidobacteriota
Chloroflexi
Spirochaetota
Fibrobacterota
Nitrospirota
S_85
Proteobacteria
Actinobacteriota
Bacteroidota
Bdellovibrionota
Firmicutes
Bacteria_unclassified
Desulfobacterota
Myxococcota
Gemmatimonadota
Campilobacterota
Dependentiae
Cyanobacteria
Chloroflexi
Acidobacteriota
Elusimicrobiota
Nitrospirota
Verrucomicrobiota
Spirochaetota
Latescibacterota
Fibrobacterota
Armatimonadota
Margulisbacteria
S_82
Proteobacteria
Actinobacteriota
Bacteroidota
Cyanobacteria
Firmicutes
Myxococcota
Bacteria_unclassified
Bdellovibrionota
Acidobacteriota
Dependentiae
Desulfobacterota
Verrucomicrobiota
Gemmatimonadota
Patescibacteria
Spirochaetota
Fibrobacterota
Chloroflexi
Campilobacterota
Nitrospirota
Elusimicrobiota
Planctomycetota
Fusobacteriota
SAR324_clade(Marine_group_B)
MBNT15
NB1-j
Zixibacteria
Margulisbacteria
Armatimonadota
FCPU426
Sva0485
S_107
Actinobacteriota
Proteobacteria
Bacteroidota
Bdellovibrionota
Cyanobacteria
Bacteria_unclassified
Dependentiae
Firmicutes
Desulfobacterota
Spirochaetota
Myxococcota
Chloroflexi
Acidobacteriota
Verrucomicrobiota
Patescibacteria
Planctomycetota
Fibrobacterota
S_204
Actinobacteriota
Proteobacteria
Bacteroidota
Firmicutes
Acidobacteriota
Gemmatimonadota
Myxococcota
Bdellovibrionota
Desulfobacterota
Bacteria_unclassified
Nitrospirota
Dependentiae
Patescibacteria
Verrucomicrobiota
Elusimicrobiota
Chloroflexi
MBNT15
NB1-j
Cyanobacteria
Spirochaetota
RCP2-54
Campilobacterota
Fusobacteriota
Deinococcota
NKB15
SAR324_clade(Marine_group_B)
Zixibacteria
Latescibacterota
Planctomycetota
GAL15
Methylomirabilota
S_203
Actinobacteriota
Proteobacteria
Bacteroidota
Cyanobacteria
Firmicutes
Bacteria_unclassified
Bdellovibrionota
Dependentiae
Gemmatimonadota
Verrucomicrobiota
Spirochaetota
Acidobacteriota
Chloroflexi
Campilobacterota
Nitrospirota
Patescibacteria
NB1-j
Zixibacteria
Deinococcota
S_156
Actinobacteriota
Proteobacteria
Bacteroidota
Bdellovibrionota
Myxococcota
Gemmatimonadota
Bacteria_unclassified
Acidobacteriota
Desulfobacterota
Dependentiae
Firmicutes
Patescibacteria
Verrucomicrobiota
Spirochaetota
Chloroflexi
Fusobacteriota
Nitrospirota
Elusimicrobiota
Planctomycetota
NKB15
MBNT15
S_332
Actinobacteriota
Proteobacteria
Bacteroidota
Firmicutes
Bacteria_unclassified
Gemmatimonadota
Bdellovibrionota
Myxococcota
Acidobacteriota
Desulfobacterota
Verrucomicrobiota
Dependentiae
Nitrospirota
Chloroflexi
Campilobacterota
Elusimicrobiota
MBNT15
Cyanobacteria
Patescibacteria
Armatimonadota
Spirochaetota
Fibrobacterota
DTB120
Zixibacteria
RCP2-54
S_271
Proteobacteria
Bdellovibrionota
Elusimicrobiota
Bacteria_unclassified
Actinobacteriota
Dependentiae
Patescibacteria
Verrucomicrobiota
Fibrobacterota
Bacteroidota
Acidobacteriota
Myxococcota
Nitrospirota
Gemmatimonadota
Desulfobacterota
Spirochaetota
Firmicutes
WOR-1
Chloroflexi
SAR324_clade(Marine_group_B)
NKB15
Campilobacterota
Margulisbacteria
Planctomycetota
NB1-j
Fusobacteriota
Latescibacterota
Zixibacteria
MBNT15
FCPU426
S_154
Proteobacteria
Bacteroidota
Actinobacteriota
Acidobacteriota
Myxococcota
Bdellovibrionota
Gemmatimonadota
Firmicutes
Bacteria_unclassified
Nitrospirota
Desulfobacterota
Elusimicrobiota
Patescibacteria
MBNT15
Dependentiae
Verrucomicrobiota
Fibrobacterota
NB1-j
Chloroflexi
Spirochaetota
Latescibacterota
Planctomycetota
Entotheonellaeota
Zixibacteria
RCP2-54
FCPU426
Armatimonadota
Margulisbacteria
Cyanobacteria
NKB15
Abditibacteriota
SAR324_clade(Marine_group_B)
Methylomirabilota
Deinococcota
All sites combined
Actinobacteriota
Proteobacteria
Bacteroidota
Bdellovibrionota
Myxococcota
Elusimicrobiota
Acidobacteriota
Bacteria_unclassified
Firmicutes
Dependentiae
Patescibacteria
Desulfobacterota
Verrucomicrobiota
Gemmatimonadota
Cyanobacteria
Nitrospirota
Fibrobacterota
Chloroflexi
Campilobacterota
Spirochaetota
MBNT15
SAR324_clade(Marine_group_B)
Armatimonadota
FCPU426
NB1-j
Planctomycetota
Sva0485
WOR-1
Fusobacteriota
NKB15
Latescibacterota
Margulisbacteria
Firestonebacteria
Zixibacteria
RCP2-54
Deinococcota
Entotheonellaeota
Abditibacteriota
WPS-2
DTB120
TA06
Cloacimonadota
Methylomirabilota
Desantisbacteria
GAL15
Deferrisomatota
Caldisericota
Hydrogenedentes
LCP-89

## Sheet: Phylum_unique S
S_15
Fusobacteriota
S_20
Synergistota
S_85
Sva0485
WOR-1
S_82
Deferribacterota
S_107
Armatimonadota
Edwardsbacteria
Campilobacterota
S_204
Sva0485
Fibrobacterota
Armatimonadota
Entotheonellaeota
Firestonebacteria
LCP-89
Margulisbacteria
S_156
Cyanobacteria
SAR324_clade(Marine_group_B)
FCPU426
S_332
NB1-j
S_271
Firestonebacteria
Sva0485
DTB120
S_154
Campilobacterota
Sva0485
Deferribacterota
Fusobacteriota
Firestonebacteria
Deferrisomatota
All sites combined
Deferribacterota
Edwardsbacteria
Synergistota
WS2

## Sheet: Phylum_unique SS
S_15
DTB120
RCP2-54
Zixibacteria
Planctomycetota
Sva0485
NKB15
SAR324_clade(Marine_group_B)
FCPU426
Latescibacterota
Deferrisomatota
Entotheonellaeota
NB1-j
Methylomirabilota
Armatimonadota
Desantisbacteria
GAL15
Margulisbacteria
Schekmanbacteria
WOR-1
BHI80-139
WPS-2
S_20
Elusimicrobiota
DTB120
MBNT15
Zixibacteria
Sva0485
Methylomirabilota
SAR324_clade(Marine_group_B)
RCP2-54
NB1-j
Planctomycetota
Latescibacterota
NKB15
WOR-1
Margulisbacteria
Entotheonellaeota
GAL15
Cloacimonadota
Firestonebacteria
Armatimonadota
TA06
Deinococcota
Hydrogenedentes
S_85
Patescibacteria
MBNT15
NKB15
Methylomirabilota
Entotheonellaeota
SAR324_clade(Marine_group_B)
Planctomycetota
NB1-j
RCP2-54
FCPU426
Zixibacteria
Deinococcota
GAL15
DTB120
Fusobacteriota
WPS-2
S_82
NKB15
DTB120
Entotheonellaeota
RCP2-54
Methylomirabilota
Latescibacterota
Firestonebacteria
GAL15
BHI80-139
Deinococcota
AncK6
WOR-1
Hydrogenedentes
S_107
Nitrospirota
Elusimicrobiota
Gemmatimonadota
RCP2-54
Methylomirabilota
DTB120
Zixibacteria
NKB15
Latescibacterota
SAR324_clade(Marine_group_B)
Entotheonellaeota
MBNT15
WOR-1
Margulisbacteria
Sva0485
Firestonebacteria
NB1-j
WPS-2
Abditibacteriota
Dadabacteria
Deinococcota
Hydrogenedentes
Nitrospinota
S_204
Dadabacteria
S_203
Elusimicrobiota
Myxococcota
Desulfobacterota
Planctomycetota
GAL15
Methylomirabilota
NKB15
Latescibacterota
Dadabacteria
Fusobacteriota
RCP2-54
MBNT15
SAR324_clade(Marine_group_B)
S_156
DTB120
Zixibacteria
Sva0485
Methylomirabilota
WOR-1
Desantisbacteria
Fibrobacterota
GAL15
NB1-j
Schekmanbacteria
BHI80-139
Armatimonadota
Firestonebacteria
Latescibacterota
S_332
Sva0485
NKB15
Latescibacterota
BHI80-139
TA06
Cloacimonadota
WOR-1
Desantisbacteria
Planctomycetota
Margulisbacteria
Firestonebacteria
Methylomirabilota
Caldisericota
SAR324_clade(Marine_group_B)
Caldatribacteriota
LCP-89
Deferrisomatota
WPS-2
AncK6
Calditrichota
Entotheonellaeota
FCPU426
GAL15
Hydrogenedentes
MAT-CR-M4-B07
Acetothermia
CK-2C2-2
S_271
Armatimonadota
Entotheonellaeota
Deinococcota
Methylomirabilota
RCP2-54
AncK6
Cyanobacteria
Desantisbacteria
S_154
DTB120
Hydrogenedentes
All sites combined
Acetothermia
AncK6
BHI80-139
CK-2C2-2
Caldatribacteriota
Calditrichota
Dadabacteria
MAT-CR-M4-B07
Nitrospinota
Schekmanbacteria

## Sheet: Genus_shared
S_15
Mycobacterium; Mycobacteriaceae; Corynebacteriales; Actinobacteria; Actinobacteriota
hgcI_clade; Sporichthyaceae; Frankiales; Actinobacteria; Actinobacteriota
Sediminibacterium; Chitinophagaceae; Chitinophagales; Bacteroidia; Bacteroidota
Sporichthyaceae_unclassified; Sporichthyaceae; Frankiales; Actinobacteria; Actinobacteriota
Longivirga; Sporichthyaceae; Frankiales; Actinobacteria; Actinobacteriota
Candidatus_Planktoluna; Microbacteriaceae; Micrococcales; Actinobacteria; Actinobacteriota
Polynucleobacter; Burkholderiaceae; Burkholderiales; Gammaproteobacteria; Proteobacteria
Limnohabitans; Comamonadaceae; Burkholderiales; Gammaproteobacteria; Proteobacteria
GKS98_freshwater_group; Alcaligenaceae; Burkholderiales; Gammaproteobacteria; Proteobacteria
Rhodoferax; Comamonadaceae; Burkholderiales; Gammaproteobacteria; Proteobacteria
Actinobacteria_unclassified; Actinobacteria_unclassified; Actinobacteria_unclassified; Actinobacteria; Actinobacteriota
Sporichthyaceae_ge; Sporichthyaceae; Frankiales; Actinobacteria; Actinobacteriota
Beijerinckiaceae_unclassified; Beijerinckiaceae; Rhizobiales; Alphaproteobacteria; Proteobacteria
Cryobacterium; Microbacteriaceae; Micrococcales; Actinobacteria; Actinobacteriota
PeM15_ge; PeM15_fa; PeM15; Actinobacteria; Actinobacteriota
Microbacteriaceae_unclassified; Microbacteriaceae; Micrococcales; Actinobacteria; Actinobacteriota
Comamonadaceae_unclassified; Comamonadaceae; Burkholderiales; Gammaproteobacteria; Proteobacteria
CL500-29_marine_group; Ilumatobacteraceae; Microtrichales; Acidimicrobiia; Actinobacteriota
Ferruginibacter; Chitinophagaceae; Chitinophagales; Bacteroidia; Bacteroidota
Candidatus_Planktophila; Sporichthyaceae; Frankiales; Actinobacteria; Actinobacteriota
Burkholderiales_unclassified; Burkholderiales_unclassified; Burkholderiales; Gammaproteobacteria; Proteobacteria
Roseomonas; Acetobacteraceae; Acetobacterales; Alphaproteobacteria; Proteobacteria
uncultured_ge; uncultured_fa; uncultured; Acidimicrobiia; Actinobacteriota
Rhizobiales_unclassified; Rhizobiales_unclassified; Rhizobiales; Alphaproteobacteria; Proteobacteria
Rhodovarius; Acetobacteraceae; Acetobacterales; Alphaproteobacteria; Proteobacteria
Aurantimicrobium; Microbacteriaceae; Micrococcales; Actinobacteria; Actinobacteriota
Methylophilaceae_unclassified; Methylophilaceae; Burkholderiales; Gammaproteobacteria; Proteobacteria
uncultured; Acetobacteraceae; Acetobacterales; Alphaproteobacteria; Proteobacteria
Rhizobacter; Comamonadaceae; Burkholderiales; Gammaproteobacteria; Proteobacteria
Candidatus_Methylopumilus; Methylophilaceae; Burkholderiales; Gammaproteobacteria; Proteobacteria
uncultured_ge; uncultured; Gaiellales; Thermoleophilia; Actinobacteriota
Polaromonas; Comamonadaceae; Burkholderiales; Gammaproteobacteria; Proteobacteria
Sphingomonas; Sphingomonadaceae; Sphingomonadales; Alphaproteobacteria; Proteobacteria
Pseudarcicella; Spirosomaceae; Cytophagales; Bacteroidia; Bacteroidota
Phenylobacterium; Caulobacteraceae; Caulobacterales; Alphaproteobacteria; Proteobacteria
Alsobacter; Rhizobiales_Incertae_Sedis; Rhizobiales; Alphaproteobacteria; Proteobacteria
Galbitalea; Microbacteriaceae; Micrococcales; Actinobacteria; Actinobacteriota
Hymenobacter; Hymenobacteraceae; Cytophagales; Bacteroidia; Bacteroidota
Caulobacter; Caulobacteraceae; Caulobacterales; Alphaproteobacteria; Proteobacteria
FukuN57; Beijerinckiaceae; Rhizobiales; Alphaproteobacteria; Proteobacteria
Spirochaeta_2; Spirochaetaceae; Spirochaetales; Spirochaetia; Spirochaetota
Lautropia; Burkholderiaceae; Burkholderiales; Gammaproteobacteria; Proteobacteria
Hyphomicrobium; Hyphomicrobiaceae; Rhizobiales; Alphaproteobacteria; Proteobacteria
Rhodobacter; Rhodobacteraceae; Rhodobacterales; Alphaproteobacteria; Proteobacteria
Flavobacterium; Flavobacteriaceae; Flavobacteriales; Bacteroidia; Bacteroidota
Chloroplast_ge; Chloroplast_fa; Chloroplast; Cyanobacteriia; Cyanobacteria
Chitinophagaceae_unclassified; Chitinophagaceae; Chitinophagales; Bacteroidia; Bacteroidota
Gammaproteobacteria_unclassified; Gammaproteobacteria_unclassified; Gammaproteobacteria_unclassified; Gammaproteobacteria; Proteobacteria
Fluviicola; Crocinitomicaceae; Flavobacteriales; Bacteroidia; Bacteroidota
Methylotenera; Methylophilaceae; Burkholderiales; Gammaproteobacteria; Proteobacteria
Bacteria_unclassified; Bacteria_unclassified; Bacteria_unclassified; Bacteria_unclassified; Bacteria_unclassified
Babeliales_unclassified; Babeliales_unclassified; Babeliales; Babeliae; Dependentiae
Legionella; Legionellaceae; Legionellales; Gammaproteobacteria; Proteobacteria
Xanthobacteraceae_unclassified; Xanthobacteraceae; Rhizobiales; Alphaproteobacteria; Proteobacteria
Acetobacteraceae_unclassified; Acetobacteraceae; Acetobacterales; Alphaproteobacteria; Proteobacteria
Micrococcales_unclassified; Micrococcales_unclassified; Micrococcales; Actinobacteria; Actinobacteriota
Frankiales_unclassified; Frankiales_unclassified; Frankiales; Actinobacteria; Actinobacteriota
Sphaerotilus; Comamonadaceae; Burkholderiales; Gammaproteobacteria; Proteobacteria
uncultured; Xanthobacteraceae; Rhizobiales; Alphaproteobacteria; Proteobacteria
MWH-Ta3; Microbacteriaceae; Micrococcales; Actinobacteria; Actinobacteriota
Conexibacter; Solirubrobacteraceae; Solirubrobacterales; Thermoleophilia; Actinobacteriota
Alphaproteobacteria_unclassified; Alphaproteobacteria_unclassified; Alphaproteobacteria_unclassified; Alphaproteobacteria; Proteobacteria
uncultured; Paracaedibacteraceae; Paracaedibacterales; Alphaproteobacteria; Proteobacteria
Spirosoma; Spirosomaceae; Cytophagales; Bacteroidia; Bacteroidota
Actinobacteriota_unclassified; Actinobacteriota_unclassified; Actinobacteriota_unclassified; Actinobacteriota_unclassified; Actinobacteriota
Solirubrobacteraceae_unclassified; Solirubrobacteraceae; Solirubrobacterales; Thermoleophilia; Actinobacteriota
1174-901-12; Beijerinckiaceae; Rhizobiales; Alphaproteobacteria; Proteobacteria
IMCC26256_ge; IMCC26256_fa; IMCC26256; Acidimicrobiia; Actinobacteriota
Gaiella; Gaiellaceae; Gaiellales; Thermoleophilia; Actinobacteriota
Vermiphilaceae_ge; Vermiphilaceae; Babeliales; Babeliae; Dependentiae
Methylorosula; Beijerinckiaceae; Rhizobiales; Alphaproteobacteria; Proteobacteria
Steroidobacteraceae_unclassified; Steroidobacteraceae; Steroidobacterales; Gammaproteobacteria; Proteobacteria
Novosphingobium; Sphingomonadaceae; Sphingomonadales; Alphaproteobacteria; Proteobacteria
uncultured; Diplorickettsiaceae; Diplorickettsiales; Gammaproteobacteria; Proteobacteria
Bacillaceae_unclassified; Bacillaceae; Bacillales; Bacilli; Firmicutes
SC-I-84_ge; SC-I-84; Burkholderiales; Gammaproteobacteria; Proteobacteria
Limnobacter; Burkholderiaceae; Burkholderiales; Gammaproteobacteria; Proteobacteria
Polymorphobacter; Sphingomonadaceae; Sphingomonadales; Alphaproteobacteria; Proteobacteria
Ferrovum; Ferrovaceae; Burkholderiales; Gammaproteobacteria; Proteobacteria
Methylocystis; Beijerinckiaceae; Rhizobiales; Alphaproteobacteria; Proteobacteria
Aquicella; Diplorickettsiaceae; Diplorickettsiales; Gammaproteobacteria; Proteobacteria
Undibacterium; Oxalobacteraceae; Burkholderiales; Gammaproteobacteria; Proteobacteria
Ellin6067; Nitrosomonadaceae; Burkholderiales; Gammaproteobacteria; Proteobacteria
Bacteriovorax; Bacteriovoracaceae; Bacteriovoracales; Bdellovibrionia; Bdellovibrionota
LiUU-11-161_ge; LiUU-11-161; Sphingobacteriales; Bacteroidia; Bacteroidota
Flavobacteriales_unclassified; Flavobacteriales_unclassified; Flavobacteriales; Bacteroidia; Bacteroidota
Methylobacterium-Methylorubrum; Beijerinckiaceae; Rhizobiales; Alphaproteobacteria; Proteobacteria
A0839_ge; A0839; Rhizobiales; Alphaproteobacteria; Proteobacteria
Ilumatobacteraceae_unclassified; Ilumatobacteraceae; Microtrichales; Acidimicrobiia; Actinobacteriota
Bdellovibrio; Bdellovibrionaceae; Bdellovibrionales; Bdellovibrionia; Bdellovibrionota
uncultured; Gemmatimonadaceae; Gemmatimonadales; Gemmatimonadetes; Gemmatimonadota
AKYH767_ge; AKYH767; Sphingobacteriales; Bacteroidia; Bacteroidota
OPB41_ge; OPB41_fa; OPB41; Coriobacteriia; Actinobacteriota
Rickettsiales_unclassified; Rickettsiales_unclassified; Rickettsiales; Alphaproteobacteria; Proteobacteria
Pseudomonas; Pseudomonadaceae; Pseudomonadales; Gammaproteobacteria; Proteobacteria
MB-A2-108_ge; MB-A2-108_fa; MB-A2-108_or; MB-A2-108; Actinobacteriota
UBA12409_ge; UBA12409; Babeliales; Babeliae; Dependentiae
Pseudorhodobacter; Rhodobacteraceae; Rhodobacterales; Alphaproteobacteria; Proteobacteria
Pseudarthrobacter; Micrococcaceae; Micrococcales; Actinobacteria; Actinobacteriota
alphaI_cluster; Beijerinckiaceae; Rhizobiales; Alphaproteobacteria; Proteobacteria
Flectobacillus; Spirosomaceae; Cytophagales; Bacteroidia; Bacteroidota
Pseudolabrys; Xanthobacteraceae; Rhizobiales; Alphaproteobacteria; Proteobacteria
Rhodocyclaceae_unclassified; Rhodocyclaceae; Burkholderiales; Gammaproteobacteria; Proteobacteria
Subgroup_2_ge; Subgroup_2_fa; Subgroup_2; Acidobacteriae; Acidobacteriota
Sphingomonadaceae_unclassified; Sphingomonadaceae; Sphingomonadales; Alphaproteobacteria; Proteobacteria
Microtrichales_unclassified; Microtrichales_unclassified; Microtrichales; Acidimicrobiia; Actinobacteriota
Candidatus_Paracaedibacter; Paracaedibacteraceae; Paracaedibacterales; Alphaproteobacteria; Proteobacteria
SM2D12_ge; SM2D12; Rickettsiales; Alphaproteobacteria; Proteobacteria
Rickettsiaceae_unclassified; Rickettsiaceae; Rickettsiales; Alphaproteobacteria; Proteobacteria
Silvanigrella; Silvanigrellaceae; Silvanigrellales; Oligoflexia; Bdellovibrionota
Candidatus_Megaira; Rickettsiaceae; Rickettsiales; Alphaproteobacteria; Proteobacteria
NS11-12_marine_group_ge; NS11-12_marine_group; Sphingobacteriales; Bacteroidia; Bacteroidota
Clostridium_sensu_stricto_13; Clostridiaceae; Clostridiales; Clostridia; Firmicutes
R7C24_ge; R7C24_fa; R7C24; Gammaproteobacteria; Proteobacteria
Bacillus; Bacillaceae; Bacillales; Bacilli; Firmicutes
Alcaligenaceae_unclassified; Alcaligenaceae; Burkholderiales; Gammaproteobacteria; Proteobacteria
0319-6G20_ge; 0319-6G20_fa; 0319-6G20; Oligoflexia; Bdellovibrionota
TRA3-20_ge; TRA3-20; Burkholderiales; Gammaproteobacteria; Proteobacteria
uncultured_ge; uncultured; Rhodospirillales; Alphaproteobacteria; Proteobacteria
MBNT15_ge; MBNT15_fa; MBNT15_or; MBNT15_cl; MBNT15
Geobacter; Geobacteraceae; Geobacterales; Desulfuromonadia; Desulfobacterota
Oxalobacteraceae_unclassified; Oxalobacteraceae; Burkholderiales; Gammaproteobacteria; Proteobacteria
Pajaroellobacter; Polyangiaceae; Polyangiales; Polyangia; Myxococcota
Aquabacterium; Comamonadaceae; Burkholderiales; Gammaproteobacteria; Proteobacteria
Rhizorhapis; Sphingomonadaceae; Sphingomonadales; Alphaproteobacteria; Proteobacteria
Bacteroidia_unclassified; Bacteroidia_unclassified; Bacteroidia_unclassified; Bacteroidia; Bacteroidota
Corynebacteriales_unclassified; Corynebacteriales_unclassified; Corynebacteriales; Actinobacteria; Actinobacteriota
Holosporaceae_unclassified; Holosporaceae; Holosporales; Alphaproteobacteria; Proteobacteria
Allorhizobium-Neorhizobium-Pararhizobium-Rhizobium; Rhizobiaceae; Rhizobiales; Alphaproteobacteria; Proteobacteria
Iodobacter; Chitinibacteraceae; Burkholderiales; Gammaproteobacteria; Proteobacteria
Nitrospira; Nitrospiraceae; Nitrospirales; Nitrospiria; Nitrospirota
Peredibacter; Bacteriovoracaceae; Bacteriovoracales; Bdellovibrionia; Bdellovibrionota
Gemmatimonas; Gemmatimonadaceae; Gemmatimonadales; Gemmatimonadetes; Gemmatimonadota
Bryobacter; Bryobacteraceae; Bryobacterales; Acidobacteriae; Acidobacteriota
uncultured; Microscillaceae; Cytophagales; Bacteroidia; Bacteroidota
uncultured_ge; uncultured; Acidobacteriales; Acidobacteriae; Acidobacteriota
Gaiellales_unclassified; Gaiellales_unclassified; Gaiellales; Thermoleophilia; Actinobacteriota
cvE6_ge; cvE6; Chlamydiales; Chlamydiae; Verrucomicrobiota
Coxiella; Coxiellaceae; Coxiellales; Gammaproteobacteria; Proteobacteria
Subgroup_22_ge; Subgroup_22_fa; Subgroup_22_or; Subgroup_22; Acidobacteriota
67-14_ge; 67-14; Solirubrobacterales; Thermoleophilia; Actinobacteriota
Sphingorhabdus; Sphingomonadaceae; Sphingomonadales; Alphaproteobacteria; Proteobacteria
Nocardioides; Nocardioidaceae; Propionibacteriales; Actinobacteria; Actinobacteriota
Hyphomicrobiaceae_unclassified; Hyphomicrobiaceae; Rhizobiales; Alphaproteobacteria; Proteobacteria
Devosia; Devosiaceae; Rhizobiales; Alphaproteobacteria; Proteobacteria
uncultured; Holophagaceae; Holophagales; Holophagae; Acidobacteriota
Alkanindiges; Moraxellaceae; Pseudomonadales; Gammaproteobacteria; Proteobacteria
AAP99; Sutterellaceae; Burkholderiales; Gammaproteobacteria; Proteobacteria
Diplorickettsiaceae_unclassified; Diplorickettsiaceae; Diplorickettsiales; Gammaproteobacteria; Proteobacteria
RBG-16-55-12_ge; RBG-16-55-12_fa; RBG-16-55-12_or; RBG-16-55-12; Actinobacteriota
uncultured; Saprospiraceae; Chitinophagales; Bacteroidia; Bacteroidota
Dinghuibacter; Chitinophagaceae; Chitinophagales; Bacteroidia; Bacteroidota
Burkholderiaceae_unclassified; Burkholderiaceae; Burkholderiales; Gammaproteobacteria; Proteobacteria
Arsenicitalea; Devosiaceae; Rhizobiales; Alphaproteobacteria; Proteobacteria
Anaeromyxobacter; Anaeromyxobacteraceae; Myxococcales; Myxococcia; Myxococcota
Paucibacter; Comamonadaceae; Burkholderiales; Gammaproteobacteria; Proteobacteria
Cytophagales_unclassified; Cytophagales_unclassified; Cytophagales; Bacteroidia; Bacteroidota
Jatrophihabitans; Frankiaceae; Frankiales; Actinobacteria; Actinobacteriota
Shinella; Rhizobiaceae; Rhizobiales; Alphaproteobacteria; Proteobacteria
Acidobacteriaceae_(Subgroup_1)_unclassified; Acidobacteriaceae_(Subgroup_1); Acidobacteriales; Acidobacteriae; Acidobacteriota
966-1; Nitrosomonadaceae; Burkholderiales; Gammaproteobacteria; Proteobacteria
Granulicella; Acidobacteriaceae_(Subgroup_1); Acidobacteriales; Acidobacteriae; Acidobacteriota
uncultured_ge; uncultured; Chitinophagales; Bacteroidia; Bacteroidota
SL56_marine_group_ge; SL56_marine_group_fa; SL56_marine_group_or; SL56_marine_group; Chloroflexi
Endobacter; Acetobacteraceae; Acetobacterales; Alphaproteobacteria; Proteobacteria
Candidatus_Gortzia; Holosporaceae; Holosporales; Alphaproteobacteria; Proteobacteria
Candidatus_Nitrotoga; Gallionellaceae; Burkholderiales; Gammaproteobacteria; Proteobacteria
Crenothrix; Methylomonadaceae; Methylococcales; Gammaproteobacteria; Proteobacteria
KD3-93_ge; KD3-93; Sphingobacteriales; Bacteroidia; Bacteroidota
Leptothrix; Comamonadaceae; Burkholderiales; Gammaproteobacteria; Proteobacteria
Mucilaginibacter; Sphingobacteriaceae; Sphingobacteriales; Bacteroidia; Bacteroidota
uncultured; Micropepsaceae; Micropepsales; Alphaproteobacteria; Proteobacteria
uncultured; Rhizobiales_Incertae_Sedis; Rhizobiales; Alphaproteobacteria; Proteobacteria
uncultured; Caulobacteraceae; Caulobacterales; Alphaproteobacteria; Proteobacteria
Saccharimonadales_ge; Saccharimonadales_fa; Saccharimonadales; Saccharimonadia; Patescibacteria
Candidatus_Ovatusbacter; Unknown_Family; Gammaproteobacteria_Incertae_Sedis; Gammaproteobacteria; Proteobacteria
Phreatobacter; Rhizobiales_Incertae_Sedis; Rhizobiales; Alphaproteobacteria; Proteobacteria
Pedobacter; Sphingobacteriaceae; Sphingobacteriales; Bacteroidia; Bacteroidota
Neochlamydia; Parachlamydiaceae; Chlamydiales; Chlamydiae; Verrucomicrobiota
Massilia; Oxalobacteraceae; Burkholderiales; Gammaproteobacteria; Proteobacteria
Paenibacillus; Paenibacillaceae; Paenibacillales; Bacilli; Firmicutes
Chlamydiales_unclassified; Chlamydiales_unclassified; Chlamydiales; Chlamydiae; Verrucomicrobiota
Brevundimonas; Caulobacteraceae; Caulobacterales; Alphaproteobacteria; Proteobacteria
Candidatus_Peregrinibacteria_ge; Candidatus_Peregrinibacteria_fa; Candidatus_Peregrinibacteria; Gracilibacteria; Patescibacteria
Roseiarcus; Beijerinckiaceae; Rhizobiales; Alphaproteobacteria; Proteobacteria
Methylibium; Comamonadaceae; Burkholderiales; Gammaproteobacteria; Proteobacteria
vadinBA26_ge; vadinBA26_fa; vadinBA26; Dehalococcoidia; Chloroflexi
Cellvibrio; Cellvibrionaceae; Cellvibrionales; Gammaproteobacteria; Proteobacteria
uncultured_ge; uncultured; Microtrichales; Acidimicrobiia; Actinobacteriota
Duganella; Oxalobacteraceae; Burkholderiales; Gammaproteobacteria; Proteobacteria
Hirschia; Hyphomonadaceae; Caulobacterales; Alphaproteobacteria; Proteobacteria
uncultured; Solirubrobacteraceae; Solirubrobacterales; Thermoleophilia; Actinobacteriota
uncultured; Chitinophagaceae; Chitinophagales; Bacteroidia; Bacteroidota
Intrasporangiaceae_unclassified; Intrasporangiaceae; Micrococcales; Actinobacteria; Actinobacteriota
uncultured; Microtrichaceae; Microtrichales; Acidimicrobiia; Actinobacteriota
Nakamurella; Nakamurellaceae; Frankiales; Actinobacteria; Actinobacteriota
Acidiphilium; Acetobacteraceae; Acetobacterales; Alphaproteobacteria; Proteobacteria
Streptomyces; Streptomycetaceae; Streptomycetales; Actinobacteria; Actinobacteriota
uncultured; Simkaniaceae; Chlamydiales; Chlamydiae; Verrucomicrobiota
Arthrobacter; Micrococcaceae; Micrococcales; Actinobacteria; Actinobacteriota
Acidothermus; Acidothermaceae; Frankiales; Actinobacteria; Actinobacteriota
uncultured_ge; uncultured; Syntrophales; Syntrophia; Desulfobacterota
uncultured; Steroidobacteraceae; Steroidobacterales; Gammaproteobacteria; Proteobacteria
Clostridium_sensu_stricto_1; Clostridiaceae; Clostridiales; Clostridia; Firmicutes
Rickettsiella; Diplorickettsiaceae; Diplorickettsiales; Gammaproteobacteria; Proteobacteria
Clostridiaceae_unclassified; Clostridiaceae; Clostridiales; Clostridia; Firmicutes
Rhodoplanes; Xanthobacteraceae; Rhizobiales; Alphaproteobacteria; Proteobacteria
Aeromonas; Aeromonadaceae; Aeromonadales; Gammaproteobacteria; Proteobacteria
Luedemannella; Micromonosporaceae; Micromonosporales; Actinobacteria; Actinobacteriota
Streptomycetaceae_unclassified; Streptomycetaceae; Streptomycetales; Actinobacteria; Actinobacteriota
Parasediminibacterium; Chitinophagaceae; Chitinophagales; Bacteroidia; Bacteroidota
uncultured; Rhizobiaceae; Rhizobiales; Alphaproteobacteria; Proteobacteria
ADurb.Bin063-1; Pedosphaeraceae; Pedosphaerales; Verrucomicrobiae; Verrucomicrobiota
Actinomycetospora; Pseudonocardiaceae; Pseudonocardiales; Actinobacteria; Actinobacteriota
Actinoallomurus; Thermomonosporaceae; Streptosporangiales; Actinobacteria; Actinobacteriota
Planococcaceae_unclassified; Planococcaceae; Bacillales; Bacilli; Firmicutes
Candidatus_Hepatincola_ge; Candidatus_Hepatincola; Rickettsiales; Alphaproteobacteria; Proteobacteria
uncultured_ge; uncultured; Campylobacterales; Campylobacteria; Campilobacterota
Streptosporangiaceae_unclassified; Streptosporangiaceae; Streptosporangiales; Actinobacteria; Actinobacteriota
Cyanobacteriia_unclassified; Cyanobacteriia_unclassified; Cyanobacteriia_unclassified; Cyanobacteriia; Cyanobacteria
Gallionellaceae_unclassified; Gallionellaceae; Burkholderiales; Gammaproteobacteria; Proteobacteria
Curvibacter; Comamonadaceae; Burkholderiales; Gammaproteobacteria; Proteobacteria
Lineage_IV_ge; Lineage_IV_fa; Lineage_IV; Elusimicrobia; Elusimicrobiota
Sulfuritalea; Rhodocyclaceae; Burkholderiales; Gammaproteobacteria; Proteobacteria
Candidatus_Omnitrophus; Omnitrophaceae; Omnitrophales; Omnitrophia; Verrucomicrobiota
Ferribacterium; Rhodocyclaceae; Burkholderiales; Gammaproteobacteria; Proteobacteria
uncultured_ge; uncultured_fa; uncultured; Alphaproteobacteria; Proteobacteria
GOUTA6; Nitrosomonadaceae; Burkholderiales; Gammaproteobacteria; Proteobacteria
uncultured; Holosporaceae; Holosporales; Alphaproteobacteria; Proteobacteria
Proteobacteria_unclassified; Proteobacteria_unclassified; Proteobacteria_unclassified; Proteobacteria_unclassified; Proteobacteria
Pedomicrobium; Hyphomicrobiaceae; Rhizobiales; Alphaproteobacteria; Proteobacteria
Candidatus_Berkiella; Unknown_Family; Gammaproteobacteria_Incertae_Sedis; Gammaproteobacteria; Proteobacteria
Methylobacter; Methylomonadaceae; Methylococcales; Gammaproteobacteria; Proteobacteria
4-29-1_ge; 4-29-1_fa; 4-29-1_or; 4-29-1; Nitrospirota
Caulobacteraceae_unclassified; Caulobacteraceae; Caulobacterales; Alphaproteobacteria; Proteobacteria
Sphingobacteriales_unclassified; Sphingobacteriales_unclassified; Sphingobacteriales; Bacteroidia; Bacteroidota
Elusimicrobiota_unclassified; Elusimicrobiota_unclassified; Elusimicrobiota_unclassified; Elusimicrobiota_unclassified; Elusimicrobiota
uncultured_ge; uncultured; Oligoflexales; Oligoflexia; Bdellovibrionota
uncultured; Neisseriaceae; Burkholderiales; Gammaproteobacteria; Proteobacteria
Edaphobaculum; Chitinophagaceae; Chitinophagales; Bacteroidia; Bacteroidota
Dechloromonas; Rhodocyclaceae; Burkholderiales; Gammaproteobacteria; Proteobacteria
uncultured; Rickettsiaceae; Rickettsiales; Alphaproteobacteria; Proteobacteria
Babeliaceae_ge; Babeliaceae; Babeliales; Babeliae; Dependentiae
Rhodobacteraceae_unclassified; Rhodobacteraceae; Rhodobacterales; Alphaproteobacteria; Proteobacteria
Acidovorax; Comamonadaceae; Burkholderiales; Gammaproteobacteria; Proteobacteria
Cytophaga; Cytophagaceae; Cytophagales; Bacteroidia; Bacteroidota
Silvanigrellaceae_unclassified; Silvanigrellaceae; Silvanigrellales; Oligoflexia; Bdellovibrionota
Parachlamydiaceae_unclassified; Parachlamydiaceae; Chlamydiales; Chlamydiae; Verrucomicrobiota
WD260_ge; WD260_fa; WD260; Gammaproteobacteria; Proteobacteria
SWB02; Hyphomonadaceae; Caulobacterales; Alphaproteobacteria; Proteobacteria
Geobacterales_unclassified; Geobacterales_unclassified; Geobacterales; Desulfuromonadia; Desulfobacterota
P3OB-42; Myxococcaceae; Myxococcales; Myxococcia; Myxococcota
Terrimonas; Chitinophagaceae; Chitinophagales; Bacteroidia; Bacteroidota
Chitinimonas; Chitinimonadaceae; Burkholderiales; Gammaproteobacteria; Proteobacteria
Legionellaceae_unclassified; Legionellaceae; Legionellales; Gammaproteobacteria; Proteobacteria
Marmoricola; Nocardioidaceae; Propionibacteriales; Actinobacteria; Actinobacteriota
LWQ8_ge; LWQ8; Saccharimonadales; Saccharimonadia; Patescibacteria
Acidimicrobiia_unclassified; Acidimicrobiia_unclassified; Acidimicrobiia_unclassified; Acidimicrobiia; Actinobacteriota
uncultured; Oxalobacteraceae; Burkholderiales; Gammaproteobacteria; Proteobacteria
Chitinophagales_unclassified; Chitinophagales_unclassified; Chitinophagales; Bacteroidia; Bacteroidota
Methylophilus; Methylophilaceae; Burkholderiales; Gammaproteobacteria; Proteobacteria
Anaerovoracaceae_unclassified; Anaerovoracaceae; Peptostreptococcales-Tissierellales; Clostridia; Firmicutes
Paracoccus; Rhodobacteraceae; Rhodobacterales; Alphaproteobacteria; Proteobacteria
Emticicia; Spirosomaceae; Cytophagales; Bacteroidia; Bacteroidota
SJA-28_ge; SJA-28_fa; SJA-28_or; SJA-28; Bacteroidota
uncultured; Moraxellaceae; Pseudomonadales; Gammaproteobacteria; Proteobacteria
TM7; S32; Saccharimonadales; Saccharimonadia; Patescibacteria
Oryzihumus; Intrasporangiaceae; Micrococcales; Actinobacteria; Actinobacteriota
Mycobacteriaceae_unclassified; Mycobacteriaceae; Corynebacteriales; Actinobacteria; Actinobacteriota
Micavibrionales_unclassified; Micavibrionales_unclassified; Micavibrionales; Alphaproteobacteria; Proteobacteria
uncultured; Methylacidiphilaceae; Methylacidiphilales; Verrucomicrobiae; Verrucomicrobiota
Pseudomonadaceae_unclassified; Pseudomonadaceae; Pseudomonadales; Gammaproteobacteria; Proteobacteria
Sphingobacteriaceae_unclassified; Sphingobacteriaceae; Sphingobacteriales; Bacteroidia; Bacteroidota
Haliscomenobacter; Saprospiraceae; Chitinophagales; Bacteroidia; Bacteroidota
Coriobacteriia_unclassified; Coriobacteriia_unclassified; Coriobacteriia_unclassified; Coriobacteriia; Actinobacteriota
T34_ge; T34; Burkholderiales; Gammaproteobacteria; Proteobacteria
Desulfobacca; Desulfobaccaceae; Desulfobaccales; Desulfobaccia; Desulfobacterota
Yersiniaceae_unclassified; Yersiniaceae; Enterobacterales; Gammaproteobacteria; Proteobacteria
Desulfomonile; Desulfomonilaceae; Desulfomonilales; Desulfomonilia; Desulfobacterota
A21b_ge; A21b; Burkholderiales; Gammaproteobacteria; Proteobacteria
Spirochaeta; Spirochaetaceae; Spirochaetales; Spirochaetia; Spirochaetota
WCHB1-41_ge; WCHB1-41_fa; WCHB1-41; Kiritimatiellae; Verrucomicrobiota
Bacilli_unclassified; Bacilli_unclassified; Bacilli_unclassified; Bacilli; Firmicutes
Nocardioidaceae_unclassified; Nocardioidaceae; Propionibacteriales; Actinobacteria; Actinobacteriota
pLW-20; Methylomonadaceae; Methylococcales; Gammaproteobacteria; Proteobacteria
Citrifermentans; Geobacteraceae; Geobacterales; Desulfuromonadia; Desulfobacterota
Zavarziniaceae_ge; Zavarziniaceae; Zavarziniales; Alphaproteobacteria; Proteobacteria
uncultured_ge; uncultured; Frankiales; Actinobacteria; Actinobacteriota
Peptostreptococcaceae_unclassified; Peptostreptococcaceae; Peptostreptococcales-Tissierellales; Clostridia; Firmicutes
Paludibacter; Paludibacteraceae; Bacteroidales; Bacteroidia; Bacteroidota
Deefgea; Chitinibacteraceae; Burkholderiales; Gammaproteobacteria; Proteobacteria
GOUTB8_ge; GOUTB8_fa; GOUTB8; Acidobacteriae; Acidobacteriota
Lacihabitans; Spirosomaceae; Cytophagales; Bacteroidia; Bacteroidota
Methyloligellaceae_unclassified; Methyloligellaceae; Rhizobiales; Alphaproteobacteria; Proteobacteria
Subtercola; Microbacteriaceae; Micrococcales; Actinobacteria; Actinobacteriota
Puia; Chitinophagaceae; Chitinophagales; Bacteroidia; Bacteroidota
uncultured; Roseiflexaceae; Chloroflexales; Chloroflexia; Chloroflexi
Candidatus_Koribacter; Koribacteraceae; Acidobacteriales; Acidobacteriae; Acidobacteriota
Amb-16S-1323_ge; Amb-16S-1323; Rhizobiales; Alphaproteobacteria; Proteobacteria
Rhodospirillales_unclassified; Rhodospirillales_unclassified; Rhodospirillales; Alphaproteobacteria; Proteobacteria
Bacteroides; Bacteroidaceae; Bacteroidales; Bacteroidia; Bacteroidota
Cetobacterium; Fusobacteriaceae; Fusobacteriales; Fusobacteriia; Fusobacteriota
Nocardiaceae_unclassified; Nocardiaceae; Corynebacteriales; Actinobacteria; Actinobacteriota
Halomonas; Halomonadaceae; Oceanospirillales; Gammaproteobacteria; Proteobacteria
Peptostreptococcales-Tissierellales_unclassified; Peptostreptococcales-Tissierellales_unclassified; Peptostreptococcales-Tissierellales; Clostridia; Firmicutes
Methylocella; Beijerinckiaceae; Rhizobiales; Alphaproteobacteria; Proteobacteria
Sva0081_sediment_group; Desulfosarcinaceae; Desulfobacterales; Desulfobacteria; Desulfobacterota
Pasteuria; Thermoactinomycetaceae; Thermoactinomycetales; Bacilli; Firmicutes
uncultured_ge; uncultured; Rhizobiales; Alphaproteobacteria; Proteobacteria
Anaerocolumna; Lachnospiraceae; Lachnospirales; Clostridia; Firmicutes
Fibrella; Spirosomaceae; Cytophagales; Bacteroidia; Bacteroidota
EC3_ge; EC3_fa; EC3; Gammaproteobacteria; Proteobacteria
Paraclostridium; Peptostreptococcaceae; Peptostreptococcales-Tissierellales; Clostridia; Firmicutes
possible_genus_06; Fibrobacteraceae; Fibrobacterales; Fibrobacteria; Fibrobacterota
Enterobacter; Enterobacteriaceae; Enterobacterales; Gammaproteobacteria; Proteobacteria
Ornithinimicrobium; Intrasporangiaceae; Micrococcales; Actinobacteria; Actinobacteriota
Gillisia; Flavobacteriaceae; Flavobacteriales; Bacteroidia; Bacteroidota
S_20
Limnohabitans; Comamonadaceae; Burkholderiales; Gammaproteobacteria; Proteobacteria
Polynucleobacter; Burkholderiaceae; Burkholderiales; Gammaproteobacteria; Proteobacteria
Sporichthyaceae_unclassified; Sporichthyaceae; Frankiales; Actinobacteria; Actinobacteriota
Fluviicola; Crocinitomicaceae; Flavobacteriales; Bacteroidia; Bacteroidota
hgcI_clade; Sporichthyaceae; Frankiales; Actinobacteria; Actinobacteriota
Comamonadaceae_unclassified; Comamonadaceae; Burkholderiales; Gammaproteobacteria; Proteobacteria
Flavobacterium; Flavobacteriaceae; Flavobacteriales; Bacteroidia; Bacteroidota
Rhodoferax; Comamonadaceae; Burkholderiales; Gammaproteobacteria; Proteobacteria
Pseudarcicella; Spirosomaceae; Cytophagales; Bacteroidia; Bacteroidota
Rhodoluna; Microbacteriaceae; Micrococcales; Actinobacteria; Actinobacteriota
Sediminibacterium; Chitinophagaceae; Chitinophagales; Bacteroidia; Bacteroidota
NS11-12_marine_group_ge; NS11-12_marine_group; Sphingobacteriales; Bacteroidia; Bacteroidota
Microbacteriaceae_unclassified; Microbacteriaceae; Micrococcales; Actinobacteria; Actinobacteriota
Actinobacteria_unclassified; Actinobacteria_unclassified; Actinobacteria_unclassified; Actinobacteria; Actinobacteriota
Rhodobacteraceae_unclassified; Rhodobacteraceae; Rhodobacterales; Alphaproteobacteria; Proteobacteria
uncultured; Rhizobiales_Incertae_Sedis; Rhizobiales; Alphaproteobacteria; Proteobacteria
Rhodobacter; Rhodobacteraceae; Rhodobacterales; Alphaproteobacteria; Proteobacteria
Methylophilaceae_unclassified; Methylophilaceae; Burkholderiales; Gammaproteobacteria; Proteobacteria
Sphingomonadaceae_unclassified; Sphingomonadaceae; Sphingomonadales; Alphaproteobacteria; Proteobacteria
Sphingorhabdus; Sphingomonadaceae; Sphingomonadales; Alphaproteobacteria; Proteobacteria
Beijerinckiaceae_unclassified; Beijerinckiaceae; Rhizobiales; Alphaproteobacteria; Proteobacteria
Pseudorhodobacter; Rhodobacteraceae; Rhodobacterales; Alphaproteobacteria; Proteobacteria
Methylotenera; Methylophilaceae; Burkholderiales; Gammaproteobacteria; Proteobacteria
Burkholderiales_unclassified; Burkholderiales_unclassified; Burkholderiales; Gammaproteobacteria; Proteobacteria
Gammaproteobacteria_unclassified; Gammaproteobacteria_unclassified; Gammaproteobacteria_unclassified; Gammaproteobacteria; Proteobacteria
Mycobacterium; Mycobacteriaceae; Corynebacteriales; Actinobacteria; Actinobacteriota
Polaromonas; Comamonadaceae; Burkholderiales; Gammaproteobacteria; Proteobacteria
CL500-29_marine_group; Ilumatobacteraceae; Microtrichales; Acidimicrobiia; Actinobacteriota
Hydrogenophaga; Comamonadaceae; Burkholderiales; Gammaproteobacteria; Proteobacteria
Ferruginibacter; Chitinophagaceae; Chitinophagales; Bacteroidia; Bacteroidota
PeM15_ge; PeM15_fa; PeM15; Actinobacteria; Actinobacteriota
uncultured; Oxalobacteraceae; Burkholderiales; Gammaproteobacteria; Proteobacteria
Cytophaga; Cytophagaceae; Cytophagales; Bacteroidia; Bacteroidota
Candidatus_Planktophila; Sporichthyaceae; Frankiales; Actinobacteria; Actinobacteriota
Oxalobacteraceae_unclassified; Oxalobacteraceae; Burkholderiales; Gammaproteobacteria; Proteobacteria
env.OPS_17_ge; env.OPS_17; Sphingobacteriales; Bacteroidia; Bacteroidota
NS9_marine_group_ge; NS9_marine_group; Flavobacteriales; Bacteroidia; Bacteroidota
Bacteria_unclassified; Bacteria_unclassified; Bacteria_unclassified; Bacteria_unclassified; Bacteria_unclassified
Novosphingobium; Sphingomonadaceae; Sphingomonadales; Alphaproteobacteria; Proteobacteria
Caulobacter; Caulobacteraceae; Caulobacterales; Alphaproteobacteria; Proteobacteria
Hirschia; Hyphomonadaceae; Caulobacterales; Alphaproteobacteria; Proteobacteria
Rhodocyclaceae_unclassified; Rhodocyclaceae; Burkholderiales; Gammaproteobacteria; Proteobacteria
Rhizobacter; Comamonadaceae; Burkholderiales; Gammaproteobacteria; Proteobacteria
Pseudomonas; Pseudomonadaceae; Pseudomonadales; Gammaproteobacteria; Proteobacteria
0319-6G20_ge; 0319-6G20_fa; 0319-6G20; Oligoflexia; Bdellovibrionota
Gemmatimonas; Gemmatimonadaceae; Gemmatimonadales; Gemmatimonadetes; Gemmatimonadota
TRA3-20_ge; TRA3-20; Burkholderiales; Gammaproteobacteria; Proteobacteria
Peredibacter; Bacteriovoracaceae; Bacteriovoracales; Bdellovibrionia; Bdellovibrionota
Ferribacterium; Rhodocyclaceae; Burkholderiales; Gammaproteobacteria; Proteobacteria
Malikia; Comamonadaceae; Burkholderiales; Gammaproteobacteria; Proteobacteria
Pseudarcobacter; Arcobacteraceae; Campylobacterales; Campylobacteria; Campilobacterota
Dechloromonas; Rhodocyclaceae; Burkholderiales; Gammaproteobacteria; Proteobacteria
uncultured; Sandaracinaceae; Polyangiales; Polyangia; Myxococcota
Leptothrix; Comamonadaceae; Burkholderiales; Gammaproteobacteria; Proteobacteria
Legionella; Legionellaceae; Legionellales; Gammaproteobacteria; Proteobacteria
Alphaproteobacteria_unclassified; Alphaproteobacteria_unclassified; Alphaproteobacteria_unclassified; Alphaproteobacteria; Proteobacteria
Rhizorhapis; Sphingomonadaceae; Sphingomonadales; Alphaproteobacteria; Proteobacteria
Solitalea; Sphingobacteriaceae; Sphingobacteriales; Bacteroidia; Bacteroidota
Hyphomicrobium; Hyphomicrobiaceae; Rhizobiales; Alphaproteobacteria; Proteobacteria
Bacteroidia_unclassified; Bacteroidia_unclassified; Bacteroidia_unclassified; Bacteroidia; Bacteroidota
Micrococcales_unclassified; Micrococcales_unclassified; Micrococcales; Actinobacteria; Actinobacteriota
Clostridium_sensu_stricto_13; Clostridiaceae; Clostridiales; Clostridia; Firmicutes
Cellvibrio; Cellvibrionaceae; Cellvibrionales; Gammaproteobacteria; Proteobacteria
Chitinophagaceae_unclassified; Chitinophagaceae; Chitinophagales; Bacteroidia; Bacteroidota
uncultured; Neisseriaceae; Burkholderiales; Gammaproteobacteria; Proteobacteria
Acidovorax; Comamonadaceae; Burkholderiales; Gammaproteobacteria; Proteobacteria
Lachnospiraceae_unclassified; Lachnospiraceae; Lachnospirales; Clostridia; Firmicutes
Prevotella; Prevotellaceae; Bacteroidales; Bacteroidia; Bacteroidota
Bdellovibrio; Bdellovibrionaceae; Bdellovibrionales; Bdellovibrionia; Bdellovibrionota
Phenylobacterium; Caulobacteraceae; Caulobacterales; Alphaproteobacteria; Proteobacteria
OPB41_ge; OPB41_fa; OPB41; Coriobacteriia; Actinobacteriota
uncultured_ge; uncultured; Microtrichales; Acidimicrobiia; Actinobacteriota
uncultured; Saprospiraceae; Chitinophagales; Bacteroidia; Bacteroidota
AAP99; Sutterellaceae; Burkholderiales; Gammaproteobacteria; Proteobacteria
Arenimonas; Xanthomonadaceae; Xanthomonadales; Gammaproteobacteria; Proteobacteria
Sulfuricurvum; Sulfurimonadaceae; Campylobacterales; Campylobacteria; Campilobacterota
uncultured; Gemmatimonadaceae; Gemmatimonadales; Gemmatimonadetes; Gemmatimonadota
Aquicella; Diplorickettsiaceae; Diplorickettsiales; Gammaproteobacteria; Proteobacteria
UBA12409_ge; UBA12409; Babeliales; Babeliae; Dependentiae
Saccharimonadales_ge; Saccharimonadales_fa; Saccharimonadales; Saccharimonadia; Patescibacteria
Rhizobiales_unclassified; Rhizobiales_unclassified; Rhizobiales; Alphaproteobacteria; Proteobacteria
Actinobacteriota_unclassified; Actinobacteriota_unclassified; Actinobacteriota_unclassified; Actinobacteriota_unclassified; Actinobacteriota
Pedobacter; Sphingobacteriaceae; Sphingobacteriales; Bacteroidia; Bacteroidota
Allorhizobium-Neorhizobium-Pararhizobium-Rhizobium; Rhizobiaceae; Rhizobiales; Alphaproteobacteria; Proteobacteria
OM27_clade; Bdellovibrionaceae; Bdellovibrionales; Bdellovibrionia; Bdellovibrionota
Rhizobiaceae_unclassified; Rhizobiaceae; Rhizobiales; Alphaproteobacteria; Proteobacteria
IMCC26207; Microtrichaceae; Microtrichales; Acidimicrobiia; Actinobacteriota
Sulfuritalea; Rhodocyclaceae; Burkholderiales; Gammaproteobacteria; Proteobacteria
Aquabacterium; Comamonadaceae; Burkholderiales; Gammaproteobacteria; Proteobacteria
Babeliales_unclassified; Babeliales_unclassified; Babeliales; Babeliae; Dependentiae
SM2D12_ge; SM2D12; Rickettsiales; Alphaproteobacteria; Proteobacteria
uncultured; Xanthobacteraceae; Rhizobiales; Alphaproteobacteria; Proteobacteria
A0839_ge; A0839; Rhizobiales; Alphaproteobacteria; Proteobacteria
Undibacterium; Oxalobacteraceae; Burkholderiales; Gammaproteobacteria; Proteobacteria
Corynebacterium; Corynebacteriaceae; Corynebacteriales; Actinobacteria; Actinobacteriota
Desulfovibrio; Desulfovibrionaceae; Desulfovibrionales; Desulfovibrionia; Desulfobacterota
Paucibacter; Comamonadaceae; Burkholderiales; Gammaproteobacteria; Proteobacteria
Duganella; Oxalobacteraceae; Burkholderiales; Gammaproteobacteria; Proteobacteria
Phreatobacter; Rhizobiales_Incertae_Sedis; Rhizobiales; Alphaproteobacteria; Proteobacteria
Paludibacter; Paludibacteraceae; Bacteroidales; Bacteroidia; Bacteroidota
Acinetobacter; Moraxellaceae; Pseudomonadales; Gammaproteobacteria; Proteobacteria
Sphingomonas; Sphingomonadaceae; Sphingomonadales; Alphaproteobacteria; Proteobacteria
MB-A2-108_ge; MB-A2-108_fa; MB-A2-108_or; MB-A2-108; Actinobacteriota
Reyranella; Reyranellaceae; Reyranellales; Alphaproteobacteria; Proteobacteria
Rhodococcus; Nocardiaceae; Corynebacteriales; Actinobacteria; Actinobacteriota
Gaiella; Gaiellaceae; Gaiellales; Thermoleophilia; Actinobacteriota
Coxiella; Coxiellaceae; Coxiellales; Gammaproteobacteria; Proteobacteria
Saccharimonadales_unclassified; Saccharimonadales_unclassified; Saccharimonadales; Saccharimonadia; Patescibacteria
uncultured_ge; uncultured_fa; uncultured; Alphaproteobacteria; Proteobacteria
Chlamydiales_unclassified; Chlamydiales_unclassified; Chlamydiales; Chlamydiae; Verrucomicrobiota
Nocardioides; Nocardioidaceae; Propionibacteriales; Actinobacteria; Actinobacteriota
Proteobacteria_unclassified; Proteobacteria_unclassified; Proteobacteria_unclassified; Proteobacteria_unclassified; Proteobacteria
uncultured; Paracaedibacteraceae; Paracaedibacterales; Alphaproteobacteria; Proteobacteria
Sphingobacteriaceae_unclassified; Sphingobacteriaceae; Sphingobacteriales; Bacteroidia; Bacteroidota
BSV13; Prolixibacteraceae; Bacteroidales; Bacteroidia; Bacteroidota
Intrasporangiaceae_unclassified; Intrasporangiaceae; Micrococcales; Actinobacteria; Actinobacteriota
Pelomonas; Comamonadaceae; Burkholderiales; Gammaproteobacteria; Proteobacteria
Sandarakinorhabdus; Sphingomonadaceae; Sphingomonadales; Alphaproteobacteria; Proteobacteria
Nocardioidaceae_unclassified; Nocardioidaceae; Propionibacteriales; Actinobacteria; Actinobacteriota
Sideroxydans; Gallionellaceae; Burkholderiales; Gammaproteobacteria; Proteobacteria
Dehalococcoidia_unclassified; Dehalococcoidia_unclassified; Dehalococcoidia_unclassified; Dehalococcoidia; Chloroflexi
uncultured_ge; uncultured; Gaiellales; Thermoleophilia; Actinobacteriota
67-14_ge; 67-14; Solirubrobacterales; Thermoleophilia; Actinobacteriota
IMCC26256_ge; IMCC26256_fa; IMCC26256; Acidimicrobiia; Actinobacteriota
uncultured_ge; uncultured; Rhodospirillales; Alphaproteobacteria; Proteobacteria
KD3-93_ge; KD3-93; Sphingobacteriales; Bacteroidia; Bacteroidota
uncultured; Micropepsaceae; Micropepsales; Alphaproteobacteria; Proteobacteria
Sphingobacteriales_unclassified; Sphingobacteriales_unclassified; Sphingobacteriales; Bacteroidia; Bacteroidota
uncultured; Holosporaceae; Holosporales; Alphaproteobacteria; Proteobacteria
uncultured; Chitinophagaceae; Chitinophagales; Bacteroidia; Bacteroidota
Candidatus_Ovatusbacter; Unknown_Family; Gammaproteobacteria_Incertae_Sedis; Gammaproteobacteria; Proteobacteria
uncultured_ge; uncultured; Elsterales; Alphaproteobacteria; Proteobacteria
uncultured; Solirubrobacteraceae; Solirubrobacterales; Thermoleophilia; Actinobacteriota
Curvibacter; Comamonadaceae; Burkholderiales; Gammaproteobacteria; Proteobacteria
Bacteroidetes_vadinHA17_ge; Bacteroidetes_vadinHA17; Bacteroidales; Bacteroidia; Bacteroidota
Iamia; Iamiaceae; Microtrichales; Acidimicrobiia; Actinobacteriota
Unknown_Family_ge; Unknown_Family; Gammaproteobacteria_Incertae_Sedis; Gammaproteobacteria; Proteobacteria
Ellin6067; Nitrosomonadaceae; Burkholderiales; Gammaproteobacteria; Proteobacteria
uncultured; Fibrobacteraceae; Fibrobacterales; Fibrobacteria; Fibrobacterota
Polyangiales_unclassified; Polyangiales_unclassified; Polyangiales; Polyangia; Myxococcota
NS10_marine_group; Cryomorphaceae; Flavobacteriales; Bacteroidia; Bacteroidota
Exiguobacterium; Exiguobacteraceae; Exiguobacterales; Bacilli; Firmicutes
Spirochaeta_2; Spirochaetaceae; Spirochaetales; Spirochaetia; Spirochaetota
uncultured; Methylomonadaceae; Methylococcales; Gammaproteobacteria; Proteobacteria
Bacteroidales_unclassified; Bacteroidales_unclassified; Bacteroidales; Bacteroidia; Bacteroidota
Propionivibrio; Rhodocyclaceae; Burkholderiales; Gammaproteobacteria; Proteobacteria
Chromobacteriaceae_unclassified; Chromobacteriaceae; Burkholderiales; Gammaproteobacteria; Proteobacteria
Clostridiaceae_unclassified; Clostridiaceae; Clostridiales; Clostridia; Firmicutes
Acidaminobacter; Acidaminobacteraceae; Peptostreptococcales-Tissierellales; Clostridia; Firmicutes
Magnetospirillum; Magnetospirillaceae; Rhodospirillales; Alphaproteobacteria; Proteobacteria
uncultured_ge; uncultured_fa; uncultured; Thermodesulfovibrionia; Nitrospirota
Xanthobacteraceae_unclassified; Xanthobacteraceae; Rhizobiales; Alphaproteobacteria; Proteobacteria
Candidatus_Nitrotoga; Gallionellaceae; Burkholderiales; Gammaproteobacteria; Proteobacteria
Subgroup_2_ge; Subgroup_2_fa; Subgroup_2; Acidobacteriae; Acidobacteriota
uncultured; Diplorickettsiaceae; Diplorickettsiales; Gammaproteobacteria; Proteobacteria
Vermiphilaceae_ge; Vermiphilaceae; Babeliales; Babeliae; Dependentiae
Thermoleophilia_unclassified; Thermoleophilia_unclassified; Thermoleophilia_unclassified; Thermoleophilia; Actinobacteriota
Methylomonadaceae_unclassified; Methylomonadaceae; Methylococcales; Gammaproteobacteria; Proteobacteria
Sulfuricella; Sulfuricellaceae; Burkholderiales; Gammaproteobacteria; Proteobacteria
IS-44; Nitrosomonadaceae; Burkholderiales; Gammaproteobacteria; Proteobacteria
Candidatus_Endoecteinascidia; Piscirickettsiaceae; Piscirickettsiales; Gammaproteobacteria; Proteobacteria
Bradyrhizobium; Xanthobacteraceae; Rhizobiales; Alphaproteobacteria; Proteobacteria
Microtrichales_unclassified; Microtrichales_unclassified; Microtrichales; Acidimicrobiia; Actinobacteriota
Sterolibacterium; Rhodocyclaceae; Burkholderiales; Gammaproteobacteria; Proteobacteria
Pseudolabrys; Xanthobacteraceae; Rhizobiales; Alphaproteobacteria; Proteobacteria
uncultured_ge; uncultured; Oligoflexales; Oligoflexia; Bdellovibrionota
Blfdi19_ge; Blfdi19_fa; Blfdi19; Polyangia; Myxococcota
Bauldia; Rhizobiales_Incertae_Sedis; Rhizobiales; Alphaproteobacteria; Proteobacteria
KF-JG30-B3_ge; KF-JG30-B3; Rhizobiales; Alphaproteobacteria; Proteobacteria
SWB02; Hyphomonadaceae; Caulobacterales; Alphaproteobacteria; Proteobacteria
uncultured; Rhodospirillaceae; Rhodospirillales; Alphaproteobacteria; Proteobacteria
Methylocystis; Beijerinckiaceae; Rhizobiales; Alphaproteobacteria; Proteobacteria
uncultured_ge; uncultured; Cytophagales; Bacteroidia; Bacteroidota
Pajaroellobacter; Polyangiaceae; Polyangiales; Polyangia; Myxococcota
Simplicispira; Comamonadaceae; Burkholderiales; Gammaproteobacteria; Proteobacteria
Rickettsiales_unclassified; Rickettsiales_unclassified; Rickettsiales; Alphaproteobacteria; Proteobacteria
uncultured_ge; uncultured; Micavibrionales; Alphaproteobacteria; Proteobacteria
Silvanigrella; Silvanigrellaceae; Silvanigrellales; Oligoflexia; Bdellovibrionota
Desulfuromonadia_unclassified; Desulfuromonadia_unclassified; Desulfuromonadia_unclassified; Desulfuromonadia; Desulfobacterota
Geobacter; Geobacteraceae; Geobacterales; Desulfuromonadia; Desulfobacterota
BIrii41_ge; BIrii41; Polyangiales; Polyangia; Myxococcota
Candidatus_Finniella; Paracaedibacteraceae; Paracaedibacterales; Alphaproteobacteria; Proteobacteria
Nocardia; Nocardiaceae; Corynebacteriales; Actinobacteria; Actinobacteriota
Neochlamydia; Parachlamydiaceae; Chlamydiales; Chlamydiae; Verrucomicrobiota
uncultured; Steroidobacteraceae; Steroidobacterales; Gammaproteobacteria; Proteobacteria
uncultured; Sutterellaceae; Burkholderiales; Gammaproteobacteria; Proteobacteria
Streptomyces; Streptomycetaceae; Streptomycetales; Actinobacteria; Actinobacteriota
Peptostreptococcales-Tissierellales_unclassified; Peptostreptococcales-Tissierellales_unclassified; Peptostreptococcales-Tissierellales; Clostridia; Firmicutes
RBG-16-55-12_ge; RBG-16-55-12_fa; RBG-16-55-12_or; RBG-16-55-12; Actinobacteriota
Candidatus_Paracaedibacter; Paracaedibacteraceae; Paracaedibacterales; Alphaproteobacteria; Proteobacteria
Nakamurella; Nakamurellaceae; Frankiales; Actinobacteria; Actinobacteriota
Bacillus; Bacillaceae; Bacillales; Bacilli; Firmicutes
uncultured; Holophagaceae; Holophagales; Holophagae; Acidobacteriota
Devosia; Devosiaceae; Rhizobiales; Alphaproteobacteria; Proteobacteria
Kapabacteriales_ge; Kapabacteriales_fa; Kapabacteriales; Kapabacteria; Bacteroidota
Corynebacteriales_unclassified; Corynebacteriales_unclassified; Corynebacteriales; Actinobacteria; Actinobacteriota
uncultured; Spirochaetaceae; Spirochaetales; Spirochaetia; Spirochaetota
Ferrovibrionales_fa_unclassified; Ferrovibrionales_fa; Ferrovibrionales; Alphaproteobacteria; Proteobacteria
Nordella; Rhizobiales_Incertae_Sedis; Rhizobiales; Alphaproteobacteria; Proteobacteria
Clostridium_sensu_stricto_9; Clostridiaceae; Clostridiales; Clostridia; Firmicutes
Cellulomonas; Cellulomonadaceae; Micrococcales; Actinobacteria; Actinobacteriota
uncultured; Marinifilaceae; Bacteroidales; Bacteroidia; Bacteroidota
Anaeromyxobacter; Anaeromyxobacteraceae; Myxococcales; Myxococcia; Myxococcota
Bacillaceae_unclassified; Bacillaceae; Bacillales; Bacilli; Firmicutes
Alcaligenaceae_unclassified; Alcaligenaceae; Burkholderiales; Gammaproteobacteria; Proteobacteria
Oscillospiraceae_unclassified; Oscillospiraceae; Oscillospirales; Clostridia; Firmicutes
Clostridia_UCG-014_ge; Clostridia_UCG-014_fa; Clostridia_UCG-014; Clostridia; Firmicutes
Enterobacterales_unclassified; Enterobacterales_unclassified; Enterobacterales; Gammaproteobacteria; Proteobacteria
Caenimonas; Comamonadaceae; Burkholderiales; Gammaproteobacteria; Proteobacteria
vadinBA26_ge; vadinBA26_fa; vadinBA26; Dehalococcoidia; Chloroflexi
uncultured; Magnetospiraceae; Rhodospirillales; Alphaproteobacteria; Proteobacteria
Flavobacteriaceae_unclassified; Flavobacteriaceae; Flavobacteriales; Bacteroidia; Bacteroidota
Paludibacterium; Chromobacteriaceae; Burkholderiales; Gammaproteobacteria; Proteobacteria
Roseomonas; Acetobacteraceae; Acetobacterales; Alphaproteobacteria; Proteobacteria
Micrococcus; Micrococcaceae; Micrococcales; Actinobacteria; Actinobacteriota
Holophagaceae_unclassified; Holophagaceae; Holophagales; Holophagae; Acidobacteriota
Myxococcales_unclassified; Myxococcales_unclassified; Myxococcales; Myxococcia; Myxococcota
Firmicutes_unclassified; Firmicutes_unclassified; Firmicutes_unclassified; Firmicutes_unclassified; Firmicutes
Lapillicoccus; Intrasporangiaceae; Micrococcales; Actinobacteria; Actinobacteriota
Sphingobacterium; Sphingobacteriaceae; Sphingobacteriales; Bacteroidia; Bacteroidota
Burkholderiaceae_unclassified; Burkholderiaceae; Burkholderiales; Gammaproteobacteria; Proteobacteria
Devosiaceae_unclassified; Devosiaceae; Rhizobiales; Alphaproteobacteria; Proteobacteria
uncultured; Bacteriovoracaceae; Bacteriovoracales; Bdellovibrionia; Bdellovibrionota
S_82
Polynucleobacter; Burkholderiaceae; Burkholderiales; Gammaproteobacteria; Proteobacteria
Flavobacterium; Flavobacteriaceae; Flavobacteriales; Bacteroidia; Bacteroidota
Limnohabitans; Comamonadaceae; Burkholderiales; Gammaproteobacteria; Proteobacteria
Sporichthyaceae_unclassified; Sporichthyaceae; Frankiales; Actinobacteria; Actinobacteriota
Sporichthyaceae_ge; Sporichthyaceae; Frankiales; Actinobacteria; Actinobacteriota
hgcI_clade; Sporichthyaceae; Frankiales; Actinobacteria; Actinobacteriota
Fluviicola; Crocinitomicaceae; Flavobacteriales; Bacteroidia; Bacteroidota
Mycobacterium; Mycobacteriaceae; Corynebacteriales; Actinobacteria; Actinobacteriota
Candidatus_Planktophila; Sporichthyaceae; Frankiales; Actinobacteria; Actinobacteriota
Comamonadaceae_unclassified; Comamonadaceae; Burkholderiales; Gammaproteobacteria; Proteobacteria
Microbacteriaceae_unclassified; Microbacteriaceae; Micrococcales; Actinobacteria; Actinobacteriota
Sediminibacterium; Chitinophagaceae; Chitinophagales; Bacteroidia; Bacteroidota
Rhodoferax; Comamonadaceae; Burkholderiales; Gammaproteobacteria; Proteobacteria
Beijerinckiaceae_unclassified; Beijerinckiaceae; Rhizobiales; Alphaproteobacteria; Proteobacteria
CL500-29_marine_group; Ilumatobacteraceae; Microtrichales; Acidimicrobiia; Actinobacteriota
Actinobacteria_unclassified; Actinobacteria_unclassified; Actinobacteria_unclassified; Actinobacteria; Actinobacteriota
Pseudarcicella; Spirosomaceae; Cytophagales; Bacteroidia; Bacteroidota
env.OPS_17_ge; env.OPS_17; Sphingobacteriales; Bacteroidia; Bacteroidota
Candidatus_Methylopumilus; Methylophilaceae; Burkholderiales; Gammaproteobacteria; Proteobacteria
GKS98_freshwater_group; Alcaligenaceae; Burkholderiales; Gammaproteobacteria; Proteobacteria
Chloroplast_ge; Chloroplast_fa; Chloroplast; Cyanobacteriia; Cyanobacteria
Burkholderiales_unclassified; Burkholderiales_unclassified; Burkholderiales; Gammaproteobacteria; Proteobacteria
PeM15_ge; PeM15_fa; PeM15; Actinobacteria; Actinobacteriota
Gammaproteobacteria_unclassified; Gammaproteobacteria_unclassified; Gammaproteobacteria_unclassified; Gammaproteobacteria; Proteobacteria
NS11-12_marine_group_ge; NS11-12_marine_group; Sphingobacteriales; Bacteroidia; Bacteroidota
Ferruginibacter; Chitinophagaceae; Chitinophagales; Bacteroidia; Bacteroidota
Bacteria_unclassified; Bacteria_unclassified; Bacteria_unclassified; Bacteria_unclassified; Bacteria_unclassified
Rhodocyclaceae_unclassified; Rhodocyclaceae; Burkholderiales; Gammaproteobacteria; Proteobacteria
Rhodobacter; Rhodobacteraceae; Rhodobacterales; Alphaproteobacteria; Proteobacteria
Chitinophagaceae_unclassified; Chitinophagaceae; Chitinophagales; Bacteroidia; Bacteroidota
Candidatus_Finniella; Paracaedibacteraceae; Paracaedibacterales; Alphaproteobacteria; Proteobacteria
IMCC26256_ge; IMCC26256_fa; IMCC26256; Acidimicrobiia; Actinobacteriota
Novosphingobium; Sphingomonadaceae; Sphingomonadales; Alphaproteobacteria; Proteobacteria
Caulobacter; Caulobacteraceae; Caulobacterales; Alphaproteobacteria; Proteobacteria
uncultured; Rhizobiales_Incertae_Sedis; Rhizobiales; Alphaproteobacteria; Proteobacteria
Hyphomicrobium; Hyphomicrobiaceae; Rhizobiales; Alphaproteobacteria; Proteobacteria
Rhizobacter; Comamonadaceae; Burkholderiales; Gammaproteobacteria; Proteobacteria
Sphingomonadaceae_unclassified; Sphingomonadaceae; Sphingomonadales; Alphaproteobacteria; Proteobacteria
SM2D12_ge; SM2D12; Rickettsiales; Alphaproteobacteria; Proteobacteria
Rhizobiales_unclassified; Rhizobiales_unclassified; Rhizobiales; Alphaproteobacteria; Proteobacteria
Alphaproteobacteria_unclassified; Alphaproteobacteria_unclassified; Alphaproteobacteria_unclassified; Alphaproteobacteria; Proteobacteria
Legionella; Legionellaceae; Legionellales; Gammaproteobacteria; Proteobacteria
uncultured_ge; uncultured; Microtrichales; Acidimicrobiia; Actinobacteriota
uncultured; Xanthobacteraceae; Rhizobiales; Alphaproteobacteria; Proteobacteria
Sphingomonas; Sphingomonadaceae; Sphingomonadales; Alphaproteobacteria; Proteobacteria
Babeliales_unclassified; Babeliales_unclassified; Babeliales; Babeliae; Dependentiae
uncultured; Oxalobacteraceae; Burkholderiales; Gammaproteobacteria; Proteobacteria
Hirschia; Hyphomonadaceae; Caulobacterales; Alphaproteobacteria; Proteobacteria
Sphingobacteriales_unclassified; Sphingobacteriales_unclassified; Sphingobacteriales; Bacteroidia; Bacteroidota
Gaiella; Gaiellaceae; Gaiellales; Thermoleophilia; Actinobacteriota
uncultured_ge; uncultured; Gaiellales; Thermoleophilia; Actinobacteriota
Oxalobacteraceae_unclassified; Oxalobacteraceae; Burkholderiales; Gammaproteobacteria; Proteobacteria
Rhodobacteraceae_unclassified; Rhodobacteraceae; Rhodobacterales; Alphaproteobacteria; Proteobacteria
Bacteroidia_unclassified; Bacteroidia_unclassified; Bacteroidia_unclassified; Bacteroidia; Bacteroidota
A0839_ge; A0839; Rhizobiales; Alphaproteobacteria; Proteobacteria
Xanthobacteraceae_unclassified; Xanthobacteraceae; Rhizobiales; Alphaproteobacteria; Proteobacteria
SC-I-84_ge; SC-I-84; Burkholderiales; Gammaproteobacteria; Proteobacteria
Longivirga; Sporichthyaceae; Frankiales; Actinobacteria; Actinobacteriota
SWB02; Hyphomonadaceae; Caulobacterales; Alphaproteobacteria; Proteobacteria
Phenylobacterium; Caulobacteraceae; Caulobacterales; Alphaproteobacteria; Proteobacteria
Actinobacteriota_unclassified; Actinobacteriota_unclassified; Actinobacteriota_unclassified; Actinobacteriota_unclassified; Actinobacteriota
Solirubrobacteraceae_unclassified; Solirubrobacteraceae; Solirubrobacterales; Thermoleophilia; Actinobacteriota
NS9_marine_group_ge; NS9_marine_group; Flavobacteriales; Bacteroidia; Bacteroidota
Bdellovibrio; Bdellovibrionaceae; Bdellovibrionales; Bdellovibrionia; Bdellovibrionota
TRA3-20_ge; TRA3-20; Burkholderiales; Gammaproteobacteria; Proteobacteria
uncultured; Diplorickettsiaceae; Diplorickettsiales; Gammaproteobacteria; Proteobacteria
Acetobacteraceae_unclassified; Acetobacteraceae; Acetobacterales; Alphaproteobacteria; Proteobacteria
Clostridium_sensu_stricto_1; Clostridiaceae; Clostridiales; Clostridia; Firmicutes
Brevundimonas; Caulobacteraceae; Caulobacterales; Alphaproteobacteria; Proteobacteria
uncultured; Chitinophagaceae; Chitinophagales; Bacteroidia; Bacteroidota
Methylocystis; Beijerinckiaceae; Rhizobiales; Alphaproteobacteria; Proteobacteria
Vermiphilaceae_ge; Vermiphilaceae; Babeliales; Babeliae; Dependentiae
Pedobacter; Sphingobacteriaceae; Sphingobacteriales; Bacteroidia; Bacteroidota
0319-6G20_ge; 0319-6G20_fa; 0319-6G20; Oligoflexia; Bdellovibrionota
Aquicella; Diplorickettsiaceae; Diplorickettsiales; Gammaproteobacteria; Proteobacteria
uncultured; Microtrichaceae; Microtrichales; Acidimicrobiia; Actinobacteriota
MB-A2-108_ge; MB-A2-108_fa; MB-A2-108_or; MB-A2-108; Actinobacteriota
Haliangium; Haliangiaceae; Haliangiales; Polyangia; Myxococcota
Pedomicrobium; Hyphomicrobiaceae; Rhizobiales; Alphaproteobacteria; Proteobacteria
Nocardioides; Nocardioidaceae; Propionibacteriales; Actinobacteria; Actinobacteriota
BIrii41_ge; BIrii41; Polyangiales; Polyangia; Myxococcota
Pseudorhodobacter; Rhodobacteraceae; Rhodobacterales; Alphaproteobacteria; Proteobacteria
Spirochaeta_2; Spirochaetaceae; Spirochaetales; Spirochaetia; Spirochaetota
Clostridium_sensu_stricto_13; Clostridiaceae; Clostridiales; Clostridia; Firmicutes
Geobacter; Geobacteraceae; Geobacterales; Desulfuromonadia; Desulfobacterota
Pseudomonas; Pseudomonadaceae; Pseudomonadales; Gammaproteobacteria; Proteobacteria
Mucilaginibacter; Sphingobacteriaceae; Sphingobacteriales; Bacteroidia; Bacteroidota
Roseomonas; Acetobacteraceae; Acetobacterales; Alphaproteobacteria; Proteobacteria
Bradyrhizobium; Xanthobacteraceae; Rhizobiales; Alphaproteobacteria; Proteobacteria
Acidimicrobiia_unclassified; Acidimicrobiia_unclassified; Acidimicrobiia_unclassified; Acidimicrobiia; Actinobacteriota
Leptothrix; Comamonadaceae; Burkholderiales; Gammaproteobacteria; Proteobacteria
uncultured; Saprospiraceae; Chitinophagales; Bacteroidia; Bacteroidota
Coriobacteriia_unclassified; Coriobacteriia_unclassified; Coriobacteriia_unclassified; Coriobacteriia; Actinobacteriota
Allorhizobium-Neorhizobium-Pararhizobium-Rhizobium; Rhizobiaceae; Rhizobiales; Alphaproteobacteria; Proteobacteria
Methylobacterium-Methylorubrum; Beijerinckiaceae; Rhizobiales; Alphaproteobacteria; Proteobacteria
Micrococcales_unclassified; Micrococcales_unclassified; Micrococcales; Actinobacteria; Actinobacteriota
Methylophilaceae_unclassified; Methylophilaceae; Burkholderiales; Gammaproteobacteria; Proteobacteria
Sphingobacteriaceae_unclassified; Sphingobacteriaceae; Sphingobacteriales; Bacteroidia; Bacteroidota
67-14_ge; 67-14; Solirubrobacterales; Thermoleophilia; Actinobacteriota
Iamia; Iamiaceae; Microtrichales; Acidimicrobiia; Actinobacteriota
Microtrichales_unclassified; Microtrichales_unclassified; Microtrichales; Acidimicrobiia; Actinobacteriota
Ellin6067; Nitrosomonadaceae; Burkholderiales; Gammaproteobacteria; Proteobacteria
Rhizorhapis; Sphingomonadaceae; Sphingomonadales; Alphaproteobacteria; Proteobacteria
Flavobacteriaceae_unclassified; Flavobacteriaceae; Flavobacteriales; Bacteroidia; Bacteroidota
uncultured_ge; uncultured; Rhodospirillales; Alphaproteobacteria; Proteobacteria
Saccharimonadales_ge; Saccharimonadales_fa; Saccharimonadales; Saccharimonadia; Patescibacteria
Sphingorhabdus; Sphingomonadaceae; Sphingomonadales; Alphaproteobacteria; Proteobacteria
Parasediminibacterium; Chitinophagaceae; Chitinophagales; Bacteroidia; Bacteroidota
Massilia; Oxalobacteraceae; Burkholderiales; Gammaproteobacteria; Proteobacteria
OM27_clade; Bdellovibrionaceae; Bdellovibrionales; Bdellovibrionia; Bdellovibrionota
Gemmatimonas; Gemmatimonadaceae; Gemmatimonadales; Gemmatimonadetes; Gemmatimonadota
uncultured; Sandaracinaceae; Polyangiales; Polyangia; Myxococcota
Lachnospiraceae_unclassified; Lachnospiraceae; Lachnospirales; Clostridia; Firmicutes
Methylotenera; Methylophilaceae; Burkholderiales; Gammaproteobacteria; Proteobacteria
Pajaroellobacter; Polyangiaceae; Polyangiales; Polyangia; Myxococcota
uncultured_ge; uncultured; Oligoflexales; Oligoflexia; Bdellovibrionota
Methylomonadaceae_unclassified; Methylomonadaceae; Methylococcales; Gammaproteobacteria; Proteobacteria
Edaphobaculum; Chitinophagaceae; Chitinophagales; Bacteroidia; Bacteroidota
Rhizobiaceae_unclassified; Rhizobiaceae; Rhizobiales; Alphaproteobacteria; Proteobacteria
LiUU-11-161_ge; LiUU-11-161; Sphingobacteriales; Bacteroidia; Bacteroidota
Aeromonas; Aeromonadaceae; Aeromonadales; Gammaproteobacteria; Proteobacteria
Acinetobacter; Moraxellaceae; Pseudomonadales; Gammaproteobacteria; Proteobacteria
Undibacterium; Oxalobacteraceae; Burkholderiales; Gammaproteobacteria; Proteobacteria
Caulobacteraceae_unclassified; Caulobacteraceae; Caulobacterales; Alphaproteobacteria; Proteobacteria
Hyphomicrobiaceae_unclassified; Hyphomicrobiaceae; Rhizobiales; Alphaproteobacteria; Proteobacteria
Aquabacterium; Comamonadaceae; Burkholderiales; Gammaproteobacteria; Proteobacteria
uncultured; Methyloligellaceae; Rhizobiales; Alphaproteobacteria; Proteobacteria
Conexibacter; Solirubrobacteraceae; Solirubrobacterales; Thermoleophilia; Actinobacteriota
uncultured; Neisseriaceae; Burkholderiales; Gammaproteobacteria; Proteobacteria
Cellvibrio; Cellvibrionaceae; Cellvibrionales; Gammaproteobacteria; Proteobacteria
uncultured; Steroidobacteraceae; Steroidobacterales; Gammaproteobacteria; Proteobacteria
uncultured; Acetobacteraceae; Acetobacterales; Alphaproteobacteria; Proteobacteria
Alsobacter; Rhizobiales_Incertae_Sedis; Rhizobiales; Alphaproteobacteria; Proteobacteria
Bacillus; Bacillaceae; Bacillales; Bacilli; Firmicutes
Lysobacter; Xanthomonadaceae; Xanthomonadales; Gammaproteobacteria; Proteobacteria
Proteobacteria_unclassified; Proteobacteria_unclassified; Proteobacteria_unclassified; Proteobacteria_unclassified; Proteobacteria
Gaiellales_unclassified; Gaiellales_unclassified; Gaiellales; Thermoleophilia; Actinobacteriota
uncultured_ge; uncultured; Acidobacteriales; Acidobacteriae; Acidobacteriota
IMCC26207; Microtrichaceae; Microtrichales; Acidimicrobiia; Actinobacteriota
alphaI_cluster; Beijerinckiaceae; Rhizobiales; Alphaproteobacteria; Proteobacteria
Bauldia; Rhizobiales_Incertae_Sedis; Rhizobiales; Alphaproteobacteria; Proteobacteria
Peredibacter; Bacteriovoracaceae; Bacteriovoracales; Bdellovibrionia; Bdellovibrionota
Geothrix; Holophagaceae; Holophagales; Holophagae; Acidobacteriota
Terrimonas; Chitinophagaceae; Chitinophagales; Bacteroidia; Bacteroidota
GOUTA6; Nitrosomonadaceae; Burkholderiales; Gammaproteobacteria; Proteobacteria
OPB41_ge; OPB41_fa; OPB41; Coriobacteriia; Actinobacteriota
Candidatus_Solibacter; Solibacteraceae; Solibacterales; Acidobacteriae; Acidobacteriota
Micromonosporaceae_unclassified; Micromonosporaceae; Micromonosporales; Actinobacteria; Actinobacteriota
Anaeromyxobacter; Anaeromyxobacteraceae; Myxococcales; Myxococcia; Myxococcota
B1-7BS_ge; B1-7BS; Burkholderiales; Gammaproteobacteria; Proteobacteria
Reyranella; Reyranellaceae; Reyranellales; Alphaproteobacteria; Proteobacteria
Ferribacterium; Rhodocyclaceae; Burkholderiales; Gammaproteobacteria; Proteobacteria
Pseudolabrys; Xanthobacteraceae; Rhizobiales; Alphaproteobacteria; Proteobacteria
AKYH767_ge; AKYH767; Sphingobacteriales; Bacteroidia; Bacteroidota
Subgroup_22_ge; Subgroup_22_fa; Subgroup_22_or; Subgroup_22; Acidobacteriota
uncultured; Ilumatobacteraceae; Microtrichales; Acidimicrobiia; Actinobacteriota
uncultured; Caulobacteraceae; Caulobacterales; Alphaproteobacteria; Proteobacteria
Polymorphobacter; Sphingomonadaceae; Sphingomonadales; Alphaproteobacteria; Proteobacteria
Devosia; Devosiaceae; Rhizobiales; Alphaproteobacteria; Proteobacteria
Sulfuricurvum; Sulfurimonadaceae; Campylobacterales; Campylobacteria; Campilobacterota
Actinoplanes; Micromonosporaceae; Micromonosporales; Actinobacteria; Actinobacteriota
uncultured_ge; uncultured_fa; uncultured; Acidimicrobiia; Actinobacteriota
uncultured_ge; uncultured_fa; uncultured; Thermodesulfovibrionia; Nitrospirota
Rickettsiales_unclassified; Rickettsiales_unclassified; Rickettsiales; Alphaproteobacteria; Proteobacteria
uncultured_ge; uncultured_fa; uncultured; Alphaproteobacteria; Proteobacteria
R7C24_ge; R7C24_fa; R7C24; Gammaproteobacteria; Proteobacteria
Subgroup_7_ge; Subgroup_7_fa; Subgroup_7; Holophagae; Acidobacteriota
uncultured; Rickettsiaceae; Rickettsiales; Alphaproteobacteria; Proteobacteria
Janthinobacterium; Oxalobacteraceae; Burkholderiales; Gammaproteobacteria; Proteobacteria
Pedosphaeraceae_unclassified; Pedosphaeraceae; Pedosphaerales; Verrucomicrobiae; Verrucomicrobiota
Paucibacter; Comamonadaceae; Burkholderiales; Gammaproteobacteria; Proteobacteria
Nakamurella; Nakamurellaceae; Frankiales; Actinobacteria; Actinobacteriota
Asticcacaulis; Caulobacteraceae; Caulobacterales; Alphaproteobacteria; Proteobacteria
Frankiales_unclassified; Frankiales_unclassified; Frankiales; Actinobacteria; Actinobacteriota
Alcaligenaceae_unclassified; Alcaligenaceae; Burkholderiales; Gammaproteobacteria; Proteobacteria
Polaromonas; Comamonadaceae; Burkholderiales; Gammaproteobacteria; Proteobacteria
Duganella; Oxalobacteraceae; Burkholderiales; Gammaproteobacteria; Proteobacteria
Alkanindiges; Moraxellaceae; Pseudomonadales; Gammaproteobacteria; Proteobacteria
Iodobacter; Chitinibacteraceae; Burkholderiales; Gammaproteobacteria; Proteobacteria
Bryobacter; Bryobacteraceae; Bryobacterales; Acidobacteriae; Acidobacteriota
Saccharimonadales_unclassified; Saccharimonadales_unclassified; Saccharimonadales; Saccharimonadia; Patescibacteria
Dechloromonas; Rhodocyclaceae; Burkholderiales; Gammaproteobacteria; Proteobacteria
Phaselicystis; Phaselicystidaceae; Polyangiales; Polyangia; Myxococcota
Blfdi19_ge; Blfdi19_fa; Blfdi19; Polyangia; Myxococcota
uncultured; Solirubrobacteraceae; Solirubrobacterales; Thermoleophilia; Actinobacteriota
Rhodoplanes; Xanthobacteraceae; Rhizobiales; Alphaproteobacteria; Proteobacteria
uncultured; Fibrobacteraceae; Fibrobacterales; Fibrobacteria; Fibrobacterota
Cytophagales_unclassified; Cytophagales_unclassified; Cytophagales; Bacteroidia; Bacteroidota
BSV13; Prolixibacteraceae; Bacteroidales; Bacteroidia; Bacteroidota
Intrasporangiaceae_unclassified; Intrasporangiaceae; Micrococcales; Actinobacteria; Actinobacteriota
Chitinophagales_unclassified; Chitinophagales_unclassified; Chitinophagales; Bacteroidia; Bacteroidota
Holosporaceae_unclassified; Holosporaceae; Holosporales; Alphaproteobacteria; Proteobacteria
Yersinia; Yersiniaceae; Enterobacterales; Gammaproteobacteria; Proteobacteria
Rhodoblastus; Beijerinckiaceae; Rhizobiales; Alphaproteobacteria; Proteobacteria
uncultured; Sutterellaceae; Burkholderiales; Gammaproteobacteria; Proteobacteria
Thermoleophilia_unclassified; Thermoleophilia_unclassified; Thermoleophilia_unclassified; Thermoleophilia; Actinobacteriota
uncultured_ge; uncultured_fa; uncultured_or; uncultured; Desulfobacterota
DSSD61; Nitrosomonadaceae; Burkholderiales; Gammaproteobacteria; Proteobacteria
MND1; Nitrosomonadaceae; Burkholderiales; Gammaproteobacteria; Proteobacteria
KD3-93_ge; KD3-93; Sphingobacteriales; Bacteroidia; Bacteroidota
T34_ge; T34; Burkholderiales; Gammaproteobacteria; Proteobacteria
Gemmatimonadaceae_unclassified; Gemmatimonadaceae; Gemmatimonadales; Gemmatimonadetes; Gemmatimonadota
uncultured_ge; uncultured; Micavibrionales; Alphaproteobacteria; Proteobacteria
uncultured; Holosporaceae; Holosporales; Alphaproteobacteria; Proteobacteria
BSV26_ge; BSV26; Kryptoniales; Kryptonia; Bacteroidota
uncultured; Hyphomicrobiaceae; Rhizobiales; Alphaproteobacteria; Proteobacteria
Babeliales_ge; Babeliales_fa; Babeliales; Babeliae; Dependentiae
uncultured; Rhodospirillaceae; Rhodospirillales; Alphaproteobacteria; Proteobacteria
mle1-7; Nitrosomonadaceae; Burkholderiales; Gammaproteobacteria; Proteobacteria
vadinHA49_ge; vadinHA49_fa; vadinHA49_or; vadinHA49; Planctomycetota
Silvanigrella; Silvanigrellaceae; Silvanigrellales; Oligoflexia; Bdellovibrionota
Bacteriovorax; Bacteriovoracaceae; Bacteriovoracales; Bdellovibrionia; Bdellovibrionota
uncultured; Polyangiaceae; Polyangiales; Polyangia; Myxococcota
Paenibacillus; Paenibacillaceae; Paenibacillales; Bacilli; Firmicutes
Bacteroidetes_vadinHA17_ge; Bacteroidetes_vadinHA17; Bacteroidales; Bacteroidia; Bacteroidota
Candidatus_Megaira; Rickettsiaceae; Rickettsiales; Alphaproteobacteria; Proteobacteria
Spirosoma; Spirosomaceae; Cytophagales; Bacteroidia; Bacteroidota
uncultured; Methylomonadaceae; Methylococcales; Gammaproteobacteria; Proteobacteria
uncultured; Geobacteraceae; Geobacterales; Desulfuromonadia; Desulfobacterota
Rhodomicrobium; Rhodomicrobiaceae; Rhizobiales; Alphaproteobacteria; Proteobacteria
Jatrophihabitans; Frankiaceae; Frankiales; Actinobacteria; Actinobacteriota
uncultured_ge; uncultured; Syntrophobacterales; Syntrophobacteria; Desulfobacterota
Crenothrix; Methylomonadaceae; Methylococcales; Gammaproteobacteria; Proteobacteria
uncultured; Gemmatimonadaceae; Gemmatimonadales; Gemmatimonadetes; Gemmatimonadota
Sideroxydans; Gallionellaceae; Burkholderiales; Gammaproteobacteria; Proteobacteria
Stenotrophomonas; Xanthomonadaceae; Xanthomonadales; Gammaproteobacteria; Proteobacteria
Lineage_IIa_ge; Lineage_IIa_fa; Lineage_IIa_or; Lineage_IIa; Elusimicrobiota
Corynebacteriales_unclassified; Corynebacteriales_unclassified; Corynebacteriales; Actinobacteria; Actinobacteriota
Coxiella; Coxiellaceae; Coxiellales; Gammaproteobacteria; Proteobacteria
Candidatus_Berkiella; Unknown_Family; Gammaproteobacteria_Incertae_Sedis; Gammaproteobacteria; Proteobacteria
Acidovorax; Comamonadaceae; Burkholderiales; Gammaproteobacteria; Proteobacteria
KF-JG30-B3_ge; KF-JG30-B3; Rhizobiales; Alphaproteobacteria; Proteobacteria
uncultured; Paracaedibacteraceae; Paracaedibacterales; Alphaproteobacteria; Proteobacteria
CCD24_ge; CCD24_fa; CCD24; Gammaproteobacteria; Proteobacteria
Acidobacteriae_unclassified; Acidobacteriae_unclassified; Acidobacteriae_unclassified; Acidobacteriae; Acidobacteriota
uncultured_ge; uncultured; Chitinophagales; Bacteroidia; Bacteroidota
Methylococcaceae_unclassified; Methylococcaceae; Methylococcales; Gammaproteobacteria; Proteobacteria
Anaerovoracaceae_unclassified; Anaerovoracaceae; Peptostreptococcales-Tissierellales; Clostridia; Firmicutes
Haliscomenobacter; Saprospiraceae; Chitinophagales; Bacteroidia; Bacteroidota
LWQ8_ge; LWQ8; Saccharimonadales; Saccharimonadia; Patescibacteria
Paracaedibacteraceae_unclassified; Paracaedibacteraceae; Paracaedibacterales; Alphaproteobacteria; Proteobacteria
Silvanigrellaceae_unclassified; Silvanigrellaceae; Silvanigrellales; Oligoflexia; Bdellovibrionota
uncultured; Spirosomaceae; Cytophagales; Bacteroidia; Bacteroidota
Devosiaceae_unclassified; Devosiaceae; Rhizobiales; Alphaproteobacteria; Proteobacteria
Labrys; Labraceae; Rhizobiales; Alphaproteobacteria; Proteobacteria
Clostridium_sensu_stricto_9; Clostridiaceae; Clostridiales; Clostridia; Firmicutes
Holophagaceae_unclassified; Holophagaceae; Holophagales; Holophagae; Acidobacteriota
Bradymonadales_ge; Bradymonadales_fa; Bradymonadales; Desulfuromonadia; Desulfobacterota
Ilumatobacter; Ilumatobacteraceae; Microtrichales; Acidimicrobiia; Actinobacteriota
Romboutsia; Peptostreptococcaceae; Peptostreptococcales-Tissierellales; Clostridia; Firmicutes
Azospirillum; Azospirillaceae; Azospirillales; Alphaproteobacteria; Proteobacteria
Amaricoccus; Rhodobacteraceae; Rhodobacterales; Alphaproteobacteria; Proteobacteria
Nitrospira; Nitrospiraceae; Nitrospirales; Nitrospiria; Nitrospirota
Sphingobium; Sphingomonadaceae; Sphingomonadales; Alphaproteobacteria; Proteobacteria
uncultured; Moraxellaceae; Pseudomonadales; Gammaproteobacteria; Proteobacteria
P3OB-42; Myxococcaceae; Myxococcales; Myxococcia; Myxococcota
Hydrogenophaga; Comamonadaceae; Burkholderiales; Gammaproteobacteria; Proteobacteria
Sulfuritalea; Rhodocyclaceae; Burkholderiales; Gammaproteobacteria; Proteobacteria
Ilumatobacteraceae_unclassified; Ilumatobacteraceae; Microtrichales; Acidimicrobiia; Actinobacteriota
cvE6_ge; cvE6; Chlamydiales; Chlamydiae; Verrucomicrobiota
uncultured_ge; uncultured; Elsterales; Alphaproteobacteria; Proteobacteria
Desulfovibrio; Desulfovibrionaceae; Desulfovibrionales; Desulfovibrionia; Desulfobacterota
Nannocystis; Nannocystaceae; Nannocystales; Polyangia; Myxococcota
Phaeodactylibacter; Saprospiraceae; Chitinophagales; Bacteroidia; Bacteroidota
Candidatus_Paracaedibacter; Paracaedibacteraceae; Paracaedibacterales; Alphaproteobacteria; Proteobacteria
CCM19a_ge; CCM19a_fa; CCM19a; Gammaproteobacteria; Proteobacteria
Parachlamydiaceae_unclassified; Parachlamydiaceae; Chlamydiales; Chlamydiae; Verrucomicrobiota
Arenimonas; Xanthomonadaceae; Xanthomonadales; Gammaproteobacteria; Proteobacteria
AAP99; Sutterellaceae; Burkholderiales; Gammaproteobacteria; Proteobacteria
Myxococcota_unclassified; Myxococcota_unclassified; Myxococcota_unclassified; Myxococcota_unclassified; Myxococcota
Enterobacterales_unclassified; Enterobacterales_unclassified; Enterobacterales; Gammaproteobacteria; Proteobacteria
Rickettsiella; Diplorickettsiaceae; Diplorickettsiales; Gammaproteobacteria; Proteobacteria
Pseudarcobacter; Arcobacteraceae; Campylobacterales; Campylobacteria; Campilobacterota
Babeliaceae_ge; Babeliaceae; Babeliales; Babeliae; Dependentiae
Citrifermentans; Geobacteraceae; Geobacterales; Desulfuromonadia; Desulfobacterota
KD3-10; Myxococcaceae; Myxococcales; Myxococcia; Myxococcota
Spirochaeta; Spirochaetaceae; Spirochaetales; Spirochaetia; Spirochaetota
Geobacteraceae_unclassified; Geobacteraceae; Geobacterales; Desulfuromonadia; Desulfobacterota
Desulfobacca; Desulfobaccaceae; Desulfobaccales; Desulfobaccia; Desulfobacterota
uncultured; Sporichthyaceae; Frankiales; Actinobacteria; Actinobacteriota
uncultured; Holophagaceae; Holophagales; Holophagae; Acidobacteriota
Roseococcus; Acetobacteraceae; Acetobacterales; Alphaproteobacteria; Proteobacteria
Aeromicrobium; Nocardioidaceae; Propionibacteriales; Actinobacteria; Actinobacteriota
Pelomonas; Comamonadaceae; Burkholderiales; Gammaproteobacteria; Proteobacteria
Rhodovastum; Acetobacteraceae; Acetobacterales; Alphaproteobacteria; Proteobacteria
Burkholderia-Caballeronia-Paraburkholderia; Burkholderiaceae; Burkholderiales; Gammaproteobacteria; Proteobacteria
uncultured; Cellvibrionaceae; Cellvibrionales; Gammaproteobacteria; Proteobacteria
Oscillospiraceae_unclassified; Oscillospiraceae; Oscillospirales; Clostridia; Firmicutes
Crocinitomicaceae_unclassified; Crocinitomicaceae; Flavobacteriales; Bacteroidia; Bacteroidota
Rickettsia; Rickettsiaceae; Rickettsiales; Alphaproteobacteria; Proteobacteria
EC3_ge; EC3_fa; EC3; Gammaproteobacteria; Proteobacteria
Gallionellaceae_unclassified; Gallionellaceae; Burkholderiales; Gammaproteobacteria; Proteobacteria
uncultured; Hydrogenophilaceae; Burkholderiales; Gammaproteobacteria; Proteobacteria
Lineage_IV_ge; Lineage_IV_fa; Lineage_IV; Elusimicrobia; Elusimicrobiota
UBA12409_ge; UBA12409; Babeliales; Babeliae; Dependentiae
Roseisolibacter; Gemmatimonadaceae; Gemmatimonadales; Gemmatimonadetes; Gemmatimonadota
Sulfurifustis; Acidiferrobacteraceae; Acidiferrobacterales; Gammaproteobacteria; Proteobacteria
Omnitrophales_ge; Omnitrophales_fa; Omnitrophales; Omnitrophia; Verrucomicrobiota
Subgroup_5_ge; Subgroup_5_fa; Subgroup_5_or; Subgroup_5; Acidobacteriota
Chlamydiales_unclassified; Chlamydiales_unclassified; Chlamydiales; Chlamydiae; Verrucomicrobiota
Myxococcaceae_unclassified; Myxococcaceae; Myxococcales; Myxococcia; Myxococcota
uncultured; Micropepsaceae; Micropepsales; Alphaproteobacteria; Proteobacteria
Candidatus_Ovatusbacter; Unknown_Family; Gammaproteobacteria_Incertae_Sedis; Gammaproteobacteria; Proteobacteria
Polyangiaceae_unclassified; Polyangiaceae; Polyangiales; Polyangia; Myxococcota
Methylobacter; Methylomonadaceae; Methylococcales; Gammaproteobacteria; Proteobacteria
SAR324_clade(Marine_group_B)_ge; SAR324_clade(Marine_group_B)_fa; SAR324_clade(Marine_group_B)_or; SAR324_clade(Marine_group_B)_cl; SAR324_clade(Marine_group_B)
uncultured_ge; uncultured_fa; uncultured; Thermoleophilia; Actinobacteriota
JG36-TzT-191_ge; JG36-TzT-191_fa; JG36-TzT-191; Gammaproteobacteria; Proteobacteria
MBNT15_ge; MBNT15_fa; MBNT15_or; MBNT15_cl; MBNT15
pLW-20; Methylomonadaceae; Methylococcales; Gammaproteobacteria; Proteobacteria
Cryobacterium; Microbacteriaceae; Micrococcales; Actinobacteria; Actinobacteriota
Nocardioidaceae_unclassified; Nocardioidaceae; Propionibacteriales; Actinobacteria; Actinobacteriota
Desulfocapsa; Desulfocapsaceae; Desulfobulbales; Desulfobulbia; Desulfobacterota
Dehalococcoidia_unclassified; Dehalococcoidia_unclassified; Dehalococcoidia_unclassified; Dehalococcoidia; Chloroflexi
37-13_ge; 37-13; Chitinophagales; Bacteroidia; Bacteroidota
Desulfosporosinus; Desulfitobacteriaceae; Desulfitobacteriales; Desulfitobacteriia; Firmicutes
Polyangiales_unclassified; Polyangiales_unclassified; Polyangiales; Polyangia; Myxococcota
Syntrophus; Syntrophaceae; Syntrophales; Syntrophia; Desulfobacterota
Hymenobacter; Hymenobacteraceae; Cytophagales; Bacteroidia; Bacteroidota
Xanthomonadaceae_unclassified; Xanthomonadaceae; Xanthomonadales; Gammaproteobacteria; Proteobacteria
Kapabacteriales_ge; Kapabacteriales_fa; Kapabacteriales; Kapabacteria; Bacteroidota
Candidatus_Protochlamydia; Parachlamydiaceae; Chlamydiales; Chlamydiae; Verrucomicrobiota
Desulfobacterota_unclassified; Desulfobacterota_unclassified; Desulfobacterota_unclassified; Desulfobacterota_unclassified; Desulfobacterota
Piscinibacter; Comamonadaceae; Burkholderiales; Gammaproteobacteria; Proteobacteria
Acidibacter; Unknown_Family; Gammaproteobacteria_Incertae_Sedis; Gammaproteobacteria; Proteobacteria
Chryseobacterium; Weeksellaceae; Flavobacteriales; Bacteroidia; Bacteroidota
Enterococcus; Enterococcaceae; Lactobacillales; Bacilli; Firmicutes
Kineosporia; Kineosporiaceae; Kineosporiales; Actinobacteria; Actinobacteriota
A21b_ge; A21b; Burkholderiales; Gammaproteobacteria; Proteobacteria
Luedemannella; Micromonosporaceae; Micromonosporales; Actinobacteria; Actinobacteriota
Subgroup_13_ge; Subgroup_13_fa; Subgroup_13; Acidobacteriae; Acidobacteriota
WD260_ge; WD260_fa; WD260; Gammaproteobacteria; Proteobacteria
Desulfocapsaceae_unclassified; Desulfocapsaceae; Desulfobulbales; Desulfobulbia; Desulfobacterota
Rudanella; Spirosomaceae; Cytophagales; Bacteroidia; Bacteroidota
Pseudonocardia; Pseudonocardiaceae; Pseudonocardiales; Actinobacteria; Actinobacteriota
Arcicella; Spirosomaceae; Cytophagales; Bacteroidia; Bacteroidota
Propionivibrio; Rhodocyclaceae; Burkholderiales; Gammaproteobacteria; Proteobacteria
Subgroup_10; Thermoanaerobaculaceae; Thermoanaerobaculales; Thermoanaerobaculia; Acidobacteriota
Caedibacter; Caedibacteraceae; Caedibacterales; Alphaproteobacteria; Proteobacteria
Altererythrobacter; Sphingomonadaceae; Sphingomonadales; Alphaproteobacteria; Proteobacteria
Bacteroidota_unclassified; Bacteroidota_unclassified; Bacteroidota_unclassified; Bacteroidota_unclassified; Bacteroidota
Lentimicrobiaceae_ge; Lentimicrobiaceae; Sphingobacteriales; Bacteroidia; Bacteroidota
Phreatobacter; Rhizobiales_Incertae_Sedis; Rhizobiales; Alphaproteobacteria; Proteobacteria
BD1-7_clade; Spongiibacteraceae; Cellvibrionales; Gammaproteobacteria; Proteobacteria
Acidothermus; Acidothermaceae; Frankiales; Actinobacteria; Actinobacteriota
Hungateiclostridiaceae_unclassified; Hungateiclostridiaceae; Clostridia_or; Clostridia; Firmicutes
CHAB-XI-27_ge; CHAB-XI-27_fa; CHAB-XI-27; Gammaproteobacteria; Proteobacteria
Marmoricola; Nocardioidaceae; Propionibacteriales; Actinobacteria; Actinobacteriota
Enterobacteriaceae_unclassified; Enterobacteriaceae; Enterobacterales; Gammaproteobacteria; Proteobacteria
Bacillales_unclassified; Bacillales_unclassified; Bacillales; Bacilli; Firmicutes
uncultured; Methylophilaceae; Burkholderiales; Gammaproteobacteria; Proteobacteria
Clostridia_unclassified; Clostridia_unclassified; Clostridia_unclassified; Clostridia; Firmicutes
Candidatus_Alysiosphaera; Geminicoccaceae; Tistrellales; Alphaproteobacteria; Proteobacteria
PB19_ge; PB19_fa; PB19; Desulfuromonadia; Desulfobacterota
Sericytochromatia_ge; Sericytochromatia_fa; Sericytochromatia_or; Sericytochromatia; Cyanobacteria
Prevotella; Prevotellaceae; Bacteroidales; Bacteroidia; Bacteroidota
Acidaminobacter; Acidaminobacteraceae; Peptostreptococcales-Tissierellales; Clostridia; Firmicutes
Amnibacterium; Microbacteriaceae; Micrococcales; Actinobacteria; Actinobacteriota
Legionellaceae_unclassified; Legionellaceae; Legionellales; Gammaproteobacteria; Proteobacteria
Weeksellaceae_unclassified; Weeksellaceae; Flavobacteriales; Bacteroidia; Bacteroidota
Craurococcus-Caldovatus; Acetobacteraceae; Acetobacterales; Alphaproteobacteria; Proteobacteria
Chitinibacteraceae_unclassified; Chitinibacteraceae; Burkholderiales; Gammaproteobacteria; Proteobacteria
Comamonas; Comamonadaceae; Burkholderiales; Gammaproteobacteria; Proteobacteria
Rhodococcus; Nocardiaceae; Corynebacteriales; Actinobacteria; Actinobacteriota
Gallionella; Gallionellaceae; Burkholderiales; Gammaproteobacteria; Proteobacteria
Curvibacter; Comamonadaceae; Burkholderiales; Gammaproteobacteria; Proteobacteria
Rhodopseudomonas; Xanthobacteraceae; Rhizobiales; Alphaproteobacteria; Proteobacteria
Candidatus_Omnitrophus; Omnitrophaceae; Omnitrophales; Omnitrophia; Verrucomicrobiota
Lineage_IIc_ge; Lineage_IIc_fa; Lineage_IIc_or; Lineage_IIc; Elusimicrobiota
Ferritrophicum; Sulfuricellaceae; Burkholderiales; Gammaproteobacteria; Proteobacteria
Sulfuricella; Sulfuricellaceae; Burkholderiales; Gammaproteobacteria; Proteobacteria
PLTA13_ge; PLTA13_fa; PLTA13; Gammaproteobacteria; Proteobacteria
uncultured; Microscillaceae; Cytophagales; Bacteroidia; Bacteroidota
NB1-j_ge; NB1-j_fa; NB1-j_or; NB1-j_cl; NB1-j
Zixibacteria_ge; Zixibacteria_fa; Zixibacteria_or; Zixibacteria_cl; Zixibacteria
Solirubrobacterales_unclassified; Solirubrobacterales_unclassified; Solirubrobacterales; Thermoleophilia; Actinobacteriota
Pseudarthrobacter; Micrococcaceae; Micrococcales; Actinobacteria; Actinobacteriota
Simkaniaceae_unclassified; Simkaniaceae; Chlamydiales; Chlamydiae; Verrucomicrobiota
JG36-GS-52_ge; JG36-GS-52_fa; JG36-GS-52; Gammaproteobacteria; Proteobacteria
Ga0077536_ge; Ga0077536_fa; Ga0077536; Gammaproteobacteria; Proteobacteria
SM1A02; Phycisphaeraceae; Phycisphaerales; Phycisphaerae; Planctomycetota
Polyangia_unclassified; Polyangia_unclassified; Polyangia_unclassified; Polyangia; Myxococcota
Pedosphaeraceae_ge; Pedosphaeraceae; Pedosphaerales; Verrucomicrobiae; Verrucomicrobiota
possible_genus_04; Fibrobacteraceae; Fibrobacterales; Fibrobacteria; Fibrobacterota
MVP-88_ge; MVP-88_fa; MVP-88; Elusimicrobia; Elusimicrobiota
Sandaracinus; Sandaracinaceae; Polyangiales; Polyangia; Myxococcota
Leeia; Leeiaceae; Burkholderiales; Gammaproteobacteria; Proteobacteria
Caenimonas; Comamonadaceae; Burkholderiales; Gammaproteobacteria; Proteobacteria
JG30-KF-CM66_ge; JG30-KF-CM66_fa; JG30-KF-CM66_or; JG30-KF-CM66; Chloroflexi
uncultured_ge; uncultured; Desulfobulbales; Desulfobulbia; Desulfobacterota
Acidiferrobacteraceae_unclassified; Acidiferrobacteraceae; Acidiferrobacterales; Gammaproteobacteria; Proteobacteria
Desulfomonile; Desulfomonilaceae; Desulfomonilales; Desulfomonilia; Desulfobacterota
Mesorhizobium; Rhizobiaceae; Rhizobiales; Alphaproteobacteria; Proteobacteria
Steroidobacter; Steroidobacteraceae; Steroidobacterales; Gammaproteobacteria; Proteobacteria
Unknown_Family_ge; Unknown_Family; Gammaproteobacteria_Incertae_Sedis; Gammaproteobacteria; Proteobacteria
Bacteriovoracaceae_unclassified; Bacteriovoracaceae; Bacteriovoracales; Bdellovibrionia; Bdellovibrionota
Margulisbacteria_ge; Margulisbacteria_fa; Margulisbacteria_or; Margulisbacteria_cl; Margulisbacteria
Diplorickettsiaceae_unclassified; Diplorickettsiaceae; Diplorickettsiales; Gammaproteobacteria; Proteobacteria
Lactobacillales_unclassified; Lactobacillales_unclassified; Lactobacillales; Bacilli; Firmicutes
Bdellovibrionota_unclassified; Bdellovibrionota_unclassified; Bdellovibrionota_unclassified; Bdellovibrionota_unclassified; Bdellovibrionota
RBG-16-55-12_ge; RBG-16-55-12_fa; RBG-16-55-12_or; RBG-16-55-12; Actinobacteriota
Moraxellaceae_unclassified; Moraxellaceae; Pseudomonadales; Gammaproteobacteria; Proteobacteria
Micavibrionales_unclassified; Micavibrionales_unclassified; Micavibrionales; Alphaproteobacteria; Proteobacteria
Paenibacillaceae_unclassified; Paenibacillaceae; Paenibacillales; Bacilli; Firmicutes
uncultured; Rhizobiaceae; Rhizobiales; Alphaproteobacteria; Proteobacteria
Fimbriimonadaceae_ge; Fimbriimonadaceae; Fimbriimonadales; Fimbriimonadia; Armatimonadota
Dongia; Dongiaceae; Dongiales; Alphaproteobacteria; Proteobacteria
Sphaerotilus; Comamonadaceae; Burkholderiales; Gammaproteobacteria; Proteobacteria
Cytophaga; Cytophagaceae; Cytophagales; Bacteroidia; Bacteroidota
Rickettsiaceae_unclassified; Rickettsiaceae; Rickettsiales; Alphaproteobacteria; Proteobacteria
Oligoflexus; Oligoflexales_fa; Oligoflexales; Oligoflexia; Bdellovibrionota
Methyloligellaceae_unclassified; Methyloligellaceae; Rhizobiales; Alphaproteobacteria; Proteobacteria
Pseudorhodoplanes; Xanthobacteraceae; Rhizobiales; Alphaproteobacteria; Proteobacteria
Streptococcus; Streptococcaceae; Lactobacillales; Bacilli; Firmicutes
Bacilli_unclassified; Bacilli_unclassified; Bacilli_unclassified; Bacilli; Firmicutes
NS10_marine_group; Cryomorphaceae; Flavobacteriales; Bacteroidia; Bacteroidota
Syntrophorhabdus; Syntrophorhabdaceae; Syntrophorhabdales; Syntrophorhabdia; Desulfobacterota
SR-FBR-L83_ge; SR-FBR-L83; Ignavibacteriales; Ignavibacteria; Bacteroidota
Candidatus_Endoecteinascidia; Piscirickettsiaceae; Piscirickettsiales; Gammaproteobacteria; Proteobacteria
Sva0485_ge; Sva0485_fa; Sva0485_or; Sva0485_cl; Sva0485
FCPU426_ge; FCPU426_fa; FCPU426_or; FCPU426_cl; FCPU426
Candidatus_Peribacteria_ge; Candidatus_Peribacteria_fa; Candidatus_Peribacteria; Gracilibacteria; Patescibacteria
Parviterribacter; Solirubrobacteraceae; Solirubrobacterales; Thermoleophilia; Actinobacteriota
Desulfatirhabdium; Desulfosarcinaceae; Desulfobacterales; Desulfobacteria; Desulfobacterota
JG30-KF-CM45_ge; JG30-KF-CM45; Thermomicrobiales; Chloroflexia; Chloroflexi
uncultured_ge; uncultured_fa; uncultured; Gammaproteobacteria; Proteobacteria
Roseiarcus; Beijerinckiaceae; Rhizobiales; Alphaproteobacteria; Proteobacteria
WCHB1-32; Prolixibacteraceae; Bacteroidales; Bacteroidia; Bacteroidota
Pseudoxanthomonas; Xanthomonadaceae; Xanthomonadales; Gammaproteobacteria; Proteobacteria
Neochlamydia; Parachlamydiaceae; Chlamydiales; Chlamydiae; Verrucomicrobiota
211ds20_ge; 211ds20_fa; 211ds20; Gammaproteobacteria; Proteobacteria
Kineosporiaceae_unclassified; Kineosporiaceae; Kineosporiales; Actinobacteria; Actinobacteriota
SJA-28_ge; SJA-28_fa; SJA-28_or; SJA-28; Bacteroidota
Aetherobacter; Polyangiaceae; Polyangiales; Polyangia; Myxococcota
Streptomycetaceae_unclassified; Streptomycetaceae; Streptomycetales; Actinobacteria; Actinobacteriota
Sanguibacter; Sanguibacteraceae; Micrococcales; Actinobacteria; Actinobacteriota
uncultured; Roseiflexaceae; Chloroflexales; Chloroflexia; Chloroflexi
uncultured; Silvanigrellaceae; Silvanigrellales; Oligoflexia; Bdellovibrionota
Pasteuria; Thermoactinomycetaceae; Thermoactinomycetales; Bacilli; Firmicutes
Methyloligellaceae_ge; Methyloligellaceae; Rhizobiales; Alphaproteobacteria; Proteobacteria
Unknown_Family_unclassified; Unknown_Family; Gammaproteobacteria_Incertae_Sedis; Gammaproteobacteria; Proteobacteria
Fonticella; Caloramatoraceae; Clostridiales; Clostridia; Firmicutes
Oligoflexales_unclassified; Oligoflexales_unclassified; Oligoflexales; Oligoflexia; Bdellovibrionota
Spirosomaceae_unclassified; Spirosomaceae; Cytophagales; Bacteroidia; Bacteroidota
Pseudonocardiaceae_unclassified; Pseudonocardiaceae; Pseudonocardiales; Actinobacteria; Actinobacteriota
Hyphomonadaceae_unclassified; Hyphomonadaceae; Caulobacterales; Alphaproteobacteria; Proteobacteria
Candidatus_Nucleicultrix; Caedibacteraceae; Caedibacterales; Alphaproteobacteria; Proteobacteria
SJA-15_ge; SJA-15_fa; SJA-15; Anaerolineae; Chloroflexi
Nordella; Rhizobiales_Incertae_Sedis; Rhizobiales; Alphaproteobacteria; Proteobacteria
Elev-16S-1166_ge; Elev-16S-1166_fa; Elev-16S-1166; Acidobacteriae; Acidobacteriota
Frankiales_ge; Frankiales_fa; Frankiales; Actinobacteria; Actinobacteriota
Oligoflexia_unclassified; Oligoflexia_unclassified; Oligoflexia_unclassified; Oligoflexia; Bdellovibrionota
Quadrisphaera; Kineosporiaceae; Kineosporiales; Actinobacteria; Actinobacteriota
Ruminococcaceae_unclassified; Ruminococcaceae; Oscillospirales; Clostridia; Firmicutes
Sva0081_sediment_group; Desulfosarcinaceae; Desulfobacterales; Desulfobacteria; Desulfobacterota
Sulfurisoma; Rhodocyclaceae; Burkholderiales; Gammaproteobacteria; Proteobacteria
Methylobacillus; Methylophilaceae; Burkholderiales; Gammaproteobacteria; Proteobacteria
Uliginosibacterium; Rhodocyclaceae; Burkholderiales; Gammaproteobacteria; Proteobacteria
uncultured; Nitrosomonadaceae; Burkholderiales; Gammaproteobacteria; Proteobacteria
Shinella; Rhizobiaceae; Rhizobiales; Alphaproteobacteria; Proteobacteria
uncultured_ge; uncultured; Frankiales; Actinobacteria; Actinobacteriota
Elusimicrobia_unclassified; Elusimicrobia_unclassified; Elusimicrobia_unclassified; Elusimicrobia; Elusimicrobiota
Candidatus_Jidaibacter; Rickettsiales_fa; Rickettsiales; Alphaproteobacteria; Proteobacteria
Moraxellaceae_ge; Moraxellaceae; Pseudomonadales; Gammaproteobacteria; Proteobacteria
GIF3_ge; GIF3_fa; GIF3; Dehalococcoidia; Chloroflexi
Frankia; Frankiaceae; Frankiales; Actinobacteria; Actinobacteriota
GOUTB8_ge; GOUTB8_fa; GOUTB8; Acidobacteriae; Acidobacteriota
Phycicoccus; Intrasporangiaceae; Micrococcales; Actinobacteria; Actinobacteriota
Microtrichaceae_unclassified; Microtrichaceae; Microtrichales; Acidimicrobiia; Actinobacteriota
Acetobacteroides; Williamwhitmaniaceae; Bacteroidales; Bacteroidia; Bacteroidota
Dyadobacter; Spirosomaceae; Cytophagales; Bacteroidia; Bacteroidota
Acidiphilium; Acetobacteraceae; Acetobacterales; Alphaproteobacteria; Proteobacteria
Ruminiclostridium; Hungateiclostridiaceae; Clostridia_or; Clostridia; Firmicutes
ADurb.Bin180_ge; ADurb.Bin180_fa; ADurb.Bin180; Anaerolineae; Chloroflexi
053A03-B-DI-P58_ge; 053A03-B-DI-P58_fa; 053A03-B-DI-P58; Oligoflexia; Bdellovibrionota
Fibrobacterales_unclassified; Fibrobacterales_unclassified; Fibrobacterales; Fibrobacteria; Fibrobacterota
Candidatus_Symbiobacter; Comamonadaceae; Burkholderiales; Gammaproteobacteria; Proteobacteria
Dechlorosoma; Rhodocyclaceae; Burkholderiales; Gammaproteobacteria; Proteobacteria
Syntrophomonas; Syntrophomonadaceae; Syntrophomonadales; Syntrophomonadia; Firmicutes
Pedosphaera; Pedosphaeraceae; Pedosphaerales; Verrucomicrobiae; Verrucomicrobiota
Rikenellaceae_unclassified; Rikenellaceae; Bacteroidales; Bacteroidia; Bacteroidota
uncultured; Leptotrichiaceae; Fusobacteriales; Fusobacteriia; Fusobacteriota
KF-JG30-C25_ge; KF-JG30-C25_fa; KF-JG30-C25; Gammaproteobacteria; Proteobacteria
Syntrophomonadaceae_unclassified; Syntrophomonadaceae; Syntrophomonadales; Syntrophomonadia; Firmicutes
BBMC-4; Fibrobacterales_fa; Fibrobacterales; Fibrobacteria; Fibrobacterota
Gemmataceae_unclassified; Gemmataceae; Gemmatales; Planctomycetes; Planctomycetota
Beggiatoa; Beggiatoaceae; Beggiatoales; Gammaproteobacteria; Proteobacteria
S_85
Acinetobacter; Moraxellaceae; Pseudomonadales; Gammaproteobacteria; Proteobacteria
Sporichthyaceae_ge; Sporichthyaceae; Frankiales; Actinobacteria; Actinobacteriota
Mycobacterium; Mycobacteriaceae; Corynebacteriales; Actinobacteria; Actinobacteriota
Flavobacterium; Flavobacteriaceae; Flavobacteriales; Bacteroidia; Bacteroidota
Sporichthyaceae_unclassified; Sporichthyaceae; Frankiales; Actinobacteria; Actinobacteriota
Rhodoferax; Comamonadaceae; Burkholderiales; Gammaproteobacteria; Proteobacteria
Candidatus_Planktophila; Sporichthyaceae; Frankiales; Actinobacteria; Actinobacteriota
Microbacteriaceae_unclassified; Microbacteriaceae; Micrococcales; Actinobacteria; Actinobacteriota
Comamonadaceae_unclassified; Comamonadaceae; Burkholderiales; Gammaproteobacteria; Proteobacteria
uncultured; Saprospiraceae; Chitinophagales; Bacteroidia; Bacteroidota
uncultured_ge; uncultured; Microtrichales; Acidimicrobiia; Actinobacteriota
Polaromonas; Comamonadaceae; Burkholderiales; Gammaproteobacteria; Proteobacteria
Sphingorhabdus; Sphingomonadaceae; Sphingomonadales; Alphaproteobacteria; Proteobacteria
env.OPS_17_ge; env.OPS_17; Sphingobacteriales; Bacteroidia; Bacteroidota
Proteobacteria_unclassified; Proteobacteria_unclassified; Proteobacteria_unclassified; Proteobacteria_unclassified; Proteobacteria
CL500-29_marine_group; Ilumatobacteraceae; Microtrichales; Acidimicrobiia; Actinobacteriota
Burkholderiales_unclassified; Burkholderiales_unclassified; Burkholderiales; Gammaproteobacteria; Proteobacteria
Beijerinckiaceae_unclassified; Beijerinckiaceae; Rhizobiales; Alphaproteobacteria; Proteobacteria
Roseomonas; Acetobacteraceae; Acetobacterales; Alphaproteobacteria; Proteobacteria
Pseudorhodobacter; Rhodobacteraceae; Rhodobacterales; Alphaproteobacteria; Proteobacteria
Sediminibacterium; Chitinophagaceae; Chitinophagales; Bacteroidia; Bacteroidota
IMCC26207; Microtrichaceae; Microtrichales; Acidimicrobiia; Actinobacteriota
PeM15_ge; PeM15_fa; PeM15; Actinobacteria; Actinobacteriota
Fluviicola; Crocinitomicaceae; Flavobacteriales; Bacteroidia; Bacteroidota
Rhizobacter; Comamonadaceae; Burkholderiales; Gammaproteobacteria; Proteobacteria
Sandarakinorhabdus; Sphingomonadaceae; Sphingomonadales; Alphaproteobacteria; Proteobacteria
Caulobacter; Caulobacteraceae; Caulobacterales; Alphaproteobacteria; Proteobacteria
Lautropia; Burkholderiaceae; Burkholderiales; Gammaproteobacteria; Proteobacteria
Actinobacteria_unclassified; Actinobacteria_unclassified; Actinobacteria_unclassified; Actinobacteria; Actinobacteriota
Alphaproteobacteria_unclassified; Alphaproteobacteria_unclassified; Alphaproteobacteria_unclassified; Alphaproteobacteria; Proteobacteria
Peredibacter; Bacteriovoracaceae; Bacteriovoracales; Bdellovibrionia; Bdellovibrionota
uncultured; Rhizobiales_Incertae_Sedis; Rhizobiales; Alphaproteobacteria; Proteobacteria
Methylophilaceae_unclassified; Methylophilaceae; Burkholderiales; Gammaproteobacteria; Proteobacteria
Rickettsiales_unclassified; Rickettsiales_unclassified; Rickettsiales; Alphaproteobacteria; Proteobacteria
Phenylobacterium; Caulobacteraceae; Caulobacterales; Alphaproteobacteria; Proteobacteria
uncultured; Oxalobacteraceae; Burkholderiales; Gammaproteobacteria; Proteobacteria
Pseudarcicella; Spirosomaceae; Cytophagales; Bacteroidia; Bacteroidota
Methylocystis; Beijerinckiaceae; Rhizobiales; Alphaproteobacteria; Proteobacteria
Rhizobiales_unclassified; Rhizobiales_unclassified; Rhizobiales; Alphaproteobacteria; Proteobacteria
Ferruginibacter; Chitinophagaceae; Chitinophagales; Bacteroidia; Bacteroidota
NS11-12_marine_group_ge; NS11-12_marine_group; Sphingobacteriales; Bacteroidia; Bacteroidota
Bacteria_unclassified; Bacteria_unclassified; Bacteria_unclassified; Bacteria_unclassified; Bacteria_unclassified
0319-6G20_ge; 0319-6G20_fa; 0319-6G20; Oligoflexia; Bdellovibrionota
Clostridium_sensu_stricto_1; Clostridiaceae; Clostridiales; Clostridia; Firmicutes
Bacteroidia_unclassified; Bacteroidia_unclassified; Bacteroidia_unclassified; Bacteroidia; Bacteroidota
Gemmatimonas; Gemmatimonadaceae; Gemmatimonadales; Gemmatimonadetes; Gemmatimonadota
Gammaproteobacteria_unclassified; Gammaproteobacteria_unclassified; Gammaproteobacteria_unclassified; Gammaproteobacteria; Proteobacteria
Methylococcaceae_unclassified; Methylococcaceae; Methylococcales; Gammaproteobacteria; Proteobacteria
Hyphomicrobium; Hyphomicrobiaceae; Rhizobiales; Alphaproteobacteria; Proteobacteria
Aquabacterium; Comamonadaceae; Burkholderiales; Gammaproteobacteria; Proteobacteria
uncultured; Paracaedibacteraceae; Paracaedibacterales; Alphaproteobacteria; Proteobacteria
Bacteriovorax; Bacteriovoracaceae; Bacteriovoracales; Bdellovibrionia; Bdellovibrionota
Chloroplast_ge; Chloroplast_fa; Chloroplast; Cyanobacteriia; Cyanobacteria
Legionella; Legionellaceae; Legionellales; Gammaproteobacteria; Proteobacteria
Hydrogenophaga; Comamonadaceae; Burkholderiales; Gammaproteobacteria; Proteobacteria
Bdellovibrio; Bdellovibrionaceae; Bdellovibrionales; Bdellovibrionia; Bdellovibrionota
Sphingobacteriales_unclassified; Sphingobacteriales_unclassified; Sphingobacteriales; Bacteroidia; Bacteroidota
Methylotenera; Methylophilaceae; Burkholderiales; Gammaproteobacteria; Proteobacteria
Rhodocyclaceae_unclassified; Rhodocyclaceae; Burkholderiales; Gammaproteobacteria; Proteobacteria
Sphingomonadaceae_unclassified; Sphingomonadaceae; Sphingomonadales; Alphaproteobacteria; Proteobacteria
Pseudomonas; Pseudomonadaceae; Pseudomonadales; Gammaproteobacteria; Proteobacteria
Brevundimonas; Caulobacteraceae; Caulobacterales; Alphaproteobacteria; Proteobacteria
Acetobacteraceae_unclassified; Acetobacteraceae; Acetobacterales; Alphaproteobacteria; Proteobacteria
Clostridiaceae_unclassified; Clostridiaceae; Clostridiales; Clostridia; Firmicutes
Oxalobacteraceae_unclassified; Oxalobacteraceae; Burkholderiales; Gammaproteobacteria; Proteobacteria
TRA3-20_ge; TRA3-20; Burkholderiales; Gammaproteobacteria; Proteobacteria
uncultured; Microscillaceae; Cytophagales; Bacteroidia; Bacteroidota
Sulfuricurvum; Sulfurimonadaceae; Campylobacterales; Campylobacteria; Campilobacterota
Hirschia; Hyphomonadaceae; Caulobacterales; Alphaproteobacteria; Proteobacteria
Rhizobiaceae_unclassified; Rhizobiaceae; Rhizobiales; Alphaproteobacteria; Proteobacteria
uncultured_ge; uncultured; Gaiellales; Thermoleophilia; Actinobacteriota
Vermiphilaceae_ge; Vermiphilaceae; Babeliales; Babeliae; Dependentiae
OPB41_ge; OPB41_fa; OPB41; Coriobacteriia; Actinobacteriota
uncultured; Steroidobacteraceae; Steroidobacterales; Gammaproteobacteria; Proteobacteria
Leptothrix; Comamonadaceae; Burkholderiales; Gammaproteobacteria; Proteobacteria
OM27_clade; Bdellovibrionaceae; Bdellovibrionales; Bdellovibrionia; Bdellovibrionota
Pelomonas; Comamonadaceae; Burkholderiales; Gammaproteobacteria; Proteobacteria
Corynebacteriales_unclassified; Corynebacteriales_unclassified; Corynebacteriales; Actinobacteria; Actinobacteriota
Paucibacter; Comamonadaceae; Burkholderiales; Gammaproteobacteria; Proteobacteria
Polymorphobacter; Sphingomonadaceae; Sphingomonadales; Alphaproteobacteria; Proteobacteria
uncultured; Roseiflexaceae; Chloroflexales; Chloroflexia; Chloroflexi
Sulfuritalea; Rhodocyclaceae; Burkholderiales; Gammaproteobacteria; Proteobacteria
Staphylococcus; Staphylococcaceae; Staphylococcales; Bacilli; Firmicutes
Acidimicrobiia_unclassified; Acidimicrobiia_unclassified; Acidimicrobiia_unclassified; Acidimicrobiia; Actinobacteriota
Clostridium_sensu_stricto_13; Clostridiaceae; Clostridiales; Clostridia; Firmicutes
Blfdi19_ge; Blfdi19_fa; Blfdi19; Polyangia; Myxococcota
uncultured; Neisseriaceae; Burkholderiales; Gammaproteobacteria; Proteobacteria
Moraxellaceae_unclassified; Moraxellaceae; Pseudomonadales; Gammaproteobacteria; Proteobacteria
Actinobacteriota_unclassified; Actinobacteriota_unclassified; Actinobacteriota_unclassified; Actinobacteriota_unclassified; Actinobacteriota
Caulobacteraceae_unclassified; Caulobacteraceae; Caulobacterales; Alphaproteobacteria; Proteobacteria
Longivirga; Sporichthyaceae; Frankiales; Actinobacteria; Actinobacteriota
uncultured; Xanthobacteraceae; Rhizobiales; Alphaproteobacteria; Proteobacteria
Xanthobacteraceae_unclassified; Xanthobacteraceae; Rhizobiales; Alphaproteobacteria; Proteobacteria
Babeliales_unclassified; Babeliales_unclassified; Babeliales; Babeliae; Dependentiae
mle1-27_ge; mle1-27_fa; mle1-27; Polyangia; Myxococcota
Pseudorhodoplanes; Xanthobacteraceae; Rhizobiales; Alphaproteobacteria; Proteobacteria
Hymenobacter; Hymenobacteraceae; Cytophagales; Bacteroidia; Bacteroidota
Conexibacter; Solirubrobacteraceae; Solirubrobacterales; Thermoleophilia; Actinobacteriota
Hungateiclostridiaceae_unclassified; Hungateiclostridiaceae; Clostridia_or; Clostridia; Firmicutes
Algoriphagus; Cyclobacteriaceae; Cytophagales; Bacteroidia; Bacteroidota
Nocardioides; Nocardioidaceae; Propionibacteriales; Actinobacteria; Actinobacteriota
1174-901-12; Beijerinckiaceae; Rhizobiales; Alphaproteobacteria; Proteobacteria
Cytophagales_unclassified; Cytophagales_unclassified; Cytophagales; Bacteroidia; Bacteroidota
Methylobacterium-Methylorubrum; Beijerinckiaceae; Rhizobiales; Alphaproteobacteria; Proteobacteria
IMCC26256_ge; IMCC26256_fa; IMCC26256; Acidimicrobiia; Actinobacteriota
SM2D12_ge; SM2D12; Rickettsiales; Alphaproteobacteria; Proteobacteria
BIrii41_ge; BIrii41; Polyangiales; Polyangia; Myxococcota
A0839_ge; A0839; Rhizobiales; Alphaproteobacteria; Proteobacteria
Undibacterium; Oxalobacteraceae; Burkholderiales; Gammaproteobacteria; Proteobacteria
uncultured; Hungateiclostridiaceae; Clostridia_or; Clostridia; Firmicutes
Micromonosporaceae_unclassified; Micromonosporaceae; Micromonosporales; Actinobacteria; Actinobacteriota
uncultured; Rickettsiaceae; Rickettsiales; Alphaproteobacteria; Proteobacteria
Latescibacterota_ge; Latescibacterota_fa; Latescibacterota_or; Latescibacterota_cl; Latescibacterota
uncultured; Hydrogenophilaceae; Burkholderiales; Gammaproteobacteria; Proteobacteria
Xanthomonadaceae_unclassified; Xanthomonadaceae; Xanthomonadales; Gammaproteobacteria; Proteobacteria
Micrococcales_unclassified; Micrococcales_unclassified; Micrococcales; Actinobacteria; Actinobacteriota
Clostridium_sensu_stricto_9; Clostridiaceae; Clostridiales; Clostridia; Firmicutes
uncultured; Methyloligellaceae; Rhizobiales; Alphaproteobacteria; Proteobacteria
Clostridia_unclassified; Clostridia_unclassified; Clostridia_unclassified; Clostridia; Firmicutes
Fonticella; Caloramatoraceae; Clostridiales; Clostridia; Firmicutes
Lineage_IV_ge; Lineage_IV_fa; Lineage_IV; Elusimicrobia; Elusimicrobiota
uncultured; Rhodocyclaceae; Burkholderiales; Gammaproteobacteria; Proteobacteria
Crenothrix; Methylomonadaceae; Methylococcales; Gammaproteobacteria; Proteobacteria
UBA12409_ge; UBA12409; Babeliales; Babeliae; Dependentiae
uncultured_ge; uncultured; Rhodospirillales; Alphaproteobacteria; Proteobacteria
SWB02; Hyphomonadaceae; Caulobacterales; Alphaproteobacteria; Proteobacteria
DSSD61; Nitrosomonadaceae; Burkholderiales; Gammaproteobacteria; Proteobacteria
Geobacter; Geobacteraceae; Geobacterales; Desulfuromonadia; Desulfobacterota
Duganella; Oxalobacteraceae; Burkholderiales; Gammaproteobacteria; Proteobacteria
Anaeromyxobacter; Anaeromyxobacteraceae; Myxococcales; Myxococcia; Myxococcota
Bradyrhizobium; Xanthobacteraceae; Rhizobiales; Alphaproteobacteria; Proteobacteria
Dechloromonas; Rhodocyclaceae; Burkholderiales; Gammaproteobacteria; Proteobacteria
Novosphingobium; Sphingomonadaceae; Sphingomonadales; Alphaproteobacteria; Proteobacteria
Coxiella; Coxiellaceae; Coxiellales; Gammaproteobacteria; Proteobacteria
uncultured; Ilumatobacteraceae; Microtrichales; Acidimicrobiia; Actinobacteriota
Arcicella; Spirosomaceae; Cytophagales; Bacteroidia; Bacteroidota
Candidatus_Captivus; Paracaedibacteraceae; Paracaedibacterales; Alphaproteobacteria; Proteobacteria
Vogesella; Chromobacteriaceae; Burkholderiales; Gammaproteobacteria; Proteobacteria
Silanimonas; Xanthomonadaceae; Xanthomonadales; Gammaproteobacteria; Proteobacteria
Actinoplanes; Micromonosporaceae; Micromonosporales; Actinobacteria; Actinobacteriota
Frankiales_unclassified; Frankiales_unclassified; Frankiales; Actinobacteria; Actinobacteriota
Parachlamydiaceae_unclassified; Parachlamydiaceae; Chlamydiales; Chlamydiae; Verrucomicrobiota
SC-I-84_ge; SC-I-84; Burkholderiales; Gammaproteobacteria; Proteobacteria
Allorhizobium-Neorhizobium-Pararhizobium-Rhizobium; Rhizobiaceae; Rhizobiales; Alphaproteobacteria; Proteobacteria
Aeromonas; Aeromonadaceae; Aeromonadales; Gammaproteobacteria; Proteobacteria
Iamia; Iamiaceae; Microtrichales; Acidimicrobiia; Actinobacteriota
Candidatus_Megaira; Rickettsiaceae; Rickettsiales; Alphaproteobacteria; Proteobacteria
Oscillospiraceae_unclassified; Oscillospiraceae; Oscillospirales; Clostridia; Firmicutes
CHAB-XI-27_ge; CHAB-XI-27_fa; CHAB-XI-27; Gammaproteobacteria; Proteobacteria
Devosiaceae_unclassified; Devosiaceae; Rhizobiales; Alphaproteobacteria; Proteobacteria
Uliginosibacterium; Rhodocyclaceae; Burkholderiales; Gammaproteobacteria; Proteobacteria
Porphyrobacter; Sphingomonadaceae; Sphingomonadales; Alphaproteobacteria; Proteobacteria
Fimbriimonadaceae_ge; Fimbriimonadaceae; Fimbriimonadales; Fimbriimonadia; Armatimonadota
Methylibium; Comamonadaceae; Burkholderiales; Gammaproteobacteria; Proteobacteria
Peptostreptococcales-Tissierellales_unclassified; Peptostreptococcales-Tissierellales_unclassified; Peptostreptococcales-Tissierellales; Clostridia; Firmicutes
Gallionellaceae_unclassified; Gallionellaceae; Burkholderiales; Gammaproteobacteria; Proteobacteria
Nitrospira; Nitrospiraceae; Nitrospirales; Nitrospiria; Nitrospirota
uncultured; Gemmatimonadaceae; Gemmatimonadales; Gemmatimonadetes; Gemmatimonadota
Sulfurifustis; Acidiferrobacteraceae; Acidiferrobacterales; Gammaproteobacteria; Proteobacteria
Sideroxydans; Gallionellaceae; Burkholderiales; Gammaproteobacteria; Proteobacteria
Reyranella; Reyranellaceae; Reyranellales; Alphaproteobacteria; Proteobacteria
Aquicella; Diplorickettsiaceae; Diplorickettsiales; Gammaproteobacteria; Proteobacteria
Pedomicrobium; Hyphomicrobiaceae; Rhizobiales; Alphaproteobacteria; Proteobacteria
Massilia; Oxalobacteraceae; Burkholderiales; Gammaproteobacteria; Proteobacteria
Kineosporiaceae_unclassified; Kineosporiaceae; Kineosporiales; Actinobacteria; Actinobacteriota
Unknown_Family_ge; Unknown_Family; Gammaproteobacteria_Incertae_Sedis; Gammaproteobacteria; Proteobacteria
Lineage_IIc_ge; Lineage_IIc_fa; Lineage_IIc_or; Lineage_IIc; Elusimicrobiota
uncultured; Ferrovibrionales_fa; Ferrovibrionales; Alphaproteobacteria; Proteobacteria
BSV26_ge; BSV26; Kryptoniales; Kryptonia; Bacteroidota
uncultured_ge; uncultured; Oligoflexales; Oligoflexia; Bdellovibrionota
Gaiella; Gaiellaceae; Gaiellales; Thermoleophilia; Actinobacteriota
Geothrix; Holophagaceae; Holophagales; Holophagae; Acidobacteriota
GOUTA6; Nitrosomonadaceae; Burkholderiales; Gammaproteobacteria; Proteobacteria
uncultured; Fibrobacteraceae; Fibrobacterales; Fibrobacteria; Fibrobacterota
uncultured; Micropepsaceae; Micropepsales; Alphaproteobacteria; Proteobacteria
Phaselicystis; Phaselicystidaceae; Polyangiales; Polyangia; Myxococcota
Cellvibrio; Cellvibrionaceae; Cellvibrionales; Gammaproteobacteria; Proteobacteria
Spirochaeta_2; Spirochaetaceae; Spirochaetales; Spirochaetia; Spirochaetota
uncultured; Holosporaceae; Holosporales; Alphaproteobacteria; Proteobacteria
Lineage_IIb_ge; Lineage_IIb_fa; Lineage_IIb_or; Lineage_IIb; Elusimicrobiota
Microtrichales_unclassified; Microtrichales_unclassified; Microtrichales; Acidimicrobiia; Actinobacteriota
Edaphobaculum; Chitinophagaceae; Chitinophagales; Bacteroidia; Bacteroidota
Chitinophagaceae_unclassified; Chitinophagaceae; Chitinophagales; Bacteroidia; Bacteroidota
Acetobacteroides; Williamwhitmaniaceae; Bacteroidales; Bacteroidia; Bacteroidota
Subgroup_7_ge; Subgroup_7_fa; Subgroup_7; Holophagae; Acidobacteriota
Asticcacaulis; Caulobacteraceae; Caulobacterales; Alphaproteobacteria; Proteobacteria
Streptomyces; Streptomycetaceae; Streptomycetales; Actinobacteria; Actinobacteriota
053A03-B-DI-P58_ge; 053A03-B-DI-P58_fa; 053A03-B-DI-P58; Oligoflexia; Bdellovibrionota
Sphingobacteriaceae_unclassified; Sphingobacteriaceae; Sphingobacteriales; Bacteroidia; Bacteroidota
Candidatus_Paracaedibacter; Paracaedibacteraceae; Paracaedibacterales; Alphaproteobacteria; Proteobacteria
Lentimicrobiaceae_ge; Lentimicrobiaceae; Sphingobacteriales; Bacteroidia; Bacteroidota
Rhodoplanes; Xanthobacteraceae; Rhizobiales; Alphaproteobacteria; Proteobacteria
Margulisbacteria_ge; Margulisbacteria_fa; Margulisbacteria_or; Margulisbacteria_cl; Margulisbacteria
Desulfosarcinaceae_unclassified; Desulfosarcinaceae; Desulfobacterales; Desulfobacteria; Desulfobacterota
Thiothrix; Thiotrichaceae; Thiotrichales; Gammaproteobacteria; Proteobacteria
Bosea; Beijerinckiaceae; Rhizobiales; Alphaproteobacteria; Proteobacteria
uncultured; Sutterellaceae; Burkholderiales; Gammaproteobacteria; Proteobacteria
Silvanigrellaceae_unclassified; Silvanigrellaceae; Silvanigrellales; Oligoflexia; Bdellovibrionota
Rickettsiella; Diplorickettsiaceae; Diplorickettsiales; Gammaproteobacteria; Proteobacteria
LiUU-11-161_ge; LiUU-11-161; Sphingobacteriales; Bacteroidia; Bacteroidota
Nannocystis; Nannocystaceae; Nannocystales; Polyangia; Myxococcota
uncultured; Holophagaceae; Holophagales; Holophagae; Acidobacteriota
Flavobacteriaceae_unclassified; Flavobacteriaceae; Flavobacteriales; Bacteroidia; Bacteroidota
Chitinophaga; Chitinophagaceae; Chitinophagales; Bacteroidia; Bacteroidota
Candidatus_Finniella; Paracaedibacteraceae; Paracaedibacterales; Alphaproteobacteria; Proteobacteria
Silvanigrella; Silvanigrellaceae; Silvanigrellales; Oligoflexia; Bdellovibrionota
Candidatus_Accumulibacter; Rhodocyclaceae; Burkholderiales; Gammaproteobacteria; Proteobacteria
Propionivibrio; Rhodocyclaceae; Burkholderiales; Gammaproteobacteria; Proteobacteria
uncultured_ge; uncultured_fa; uncultured; Thermodesulfovibrionia; Nitrospirota
4-29-1_ge; 4-29-1_fa; 4-29-1_or; 4-29-1; Nitrospirota
Iodobacter; Chitinibacteraceae; Burkholderiales; Gammaproteobacteria; Proteobacteria
AAP99; Sutterellaceae; Burkholderiales; Gammaproteobacteria; Proteobacteria
Oligoflexales_unclassified; Oligoflexales_unclassified; Oligoflexales; Oligoflexia; Bdellovibrionota
Candidatus_Symbiobacter; Comamonadaceae; Burkholderiales; Gammaproteobacteria; Proteobacteria
Hyphomicrobiaceae_unclassified; Hyphomicrobiaceae; Rhizobiales; Alphaproteobacteria; Proteobacteria
uncultured; Spirochaetaceae; Spirochaetales; Spirochaetia; Spirochaetota
uncultured; Microtrichaceae; Microtrichales; Acidimicrobiia; Actinobacteriota
Arenimonas; Xanthomonadaceae; Xanthomonadales; Gammaproteobacteria; Proteobacteria
Rhodovastum; Acetobacteraceae; Acetobacterales; Alphaproteobacteria; Proteobacteria
uncultured; Elsteraceae; Elsterales; Alphaproteobacteria; Proteobacteria
S_107
Sporichthyaceae_unclassified; Sporichthyaceae; Frankiales; Actinobacteria; Actinobacteriota
hgcI_clade; Sporichthyaceae; Frankiales; Actinobacteria; Actinobacteriota
Polynucleobacter; Burkholderiaceae; Burkholderiales; Gammaproteobacteria; Proteobacteria
Mycobacterium; Mycobacteriaceae; Corynebacteriales; Actinobacteria; Actinobacteriota
Candidatus_Planktophila; Sporichthyaceae; Frankiales; Actinobacteria; Actinobacteriota
Flavobacterium; Flavobacteriaceae; Flavobacteriales; Bacteroidia; Bacteroidota
CL500-29_marine_group; Ilumatobacteraceae; Microtrichales; Acidimicrobiia; Actinobacteriota
Rhodoferax; Comamonadaceae; Burkholderiales; Gammaproteobacteria; Proteobacteria
Acinetobacter; Moraxellaceae; Pseudomonadales; Gammaproteobacteria; Proteobacteria
Comamonadaceae_unclassified; Comamonadaceae; Burkholderiales; Gammaproteobacteria; Proteobacteria
Ferruginibacter; Chitinophagaceae; Chitinophagales; Bacteroidia; Bacteroidota
Actinobacteria_unclassified; Actinobacteria_unclassified; Actinobacteria_unclassified; Actinobacteria; Actinobacteriota
Phenylobacterium; Caulobacteraceae; Caulobacterales; Alphaproteobacteria; Proteobacteria
Beijerinckiaceae_unclassified; Beijerinckiaceae; Rhizobiales; Alphaproteobacteria; Proteobacteria
Sediminibacterium; Chitinophagaceae; Chitinophagales; Bacteroidia; Bacteroidota
PeM15_ge; PeM15_fa; PeM15; Actinobacteria; Actinobacteriota
OM27_clade; Bdellovibrionaceae; Bdellovibrionales; Bdellovibrionia; Bdellovibrionota
IMCC26207; Microtrichaceae; Microtrichales; Acidimicrobiia; Actinobacteriota
uncultured_ge; uncultured; Microtrichales; Acidimicrobiia; Actinobacteriota
Microbacteriaceae_unclassified; Microbacteriaceae; Micrococcales; Actinobacteria; Actinobacteriota
uncultured_ge; uncultured_fa; uncultured; Acidimicrobiia; Actinobacteriota
Solirubrobacteraceae_unclassified; Solirubrobacteraceae; Solirubrobacterales; Thermoleophilia; Actinobacteriota
Fluviicola; Crocinitomicaceae; Flavobacteriales; Bacteroidia; Bacteroidota
Rhizobacter; Comamonadaceae; Burkholderiales; Gammaproteobacteria; Proteobacteria
env.OPS_17_ge; env.OPS_17; Sphingobacteriales; Bacteroidia; Bacteroidota
Caulobacter; Caulobacteraceae; Caulobacterales; Alphaproteobacteria; Proteobacteria
Burkholderiales_unclassified; Burkholderiales_unclassified; Burkholderiales; Gammaproteobacteria; Proteobacteria
Gammaproteobacteria_unclassified; Gammaproteobacteria_unclassified; Gammaproteobacteria_unclassified; Gammaproteobacteria; Proteobacteria
Sphingomonadaceae_unclassified; Sphingomonadaceae; Sphingomonadales; Alphaproteobacteria; Proteobacteria
Bacteria_unclassified; Bacteria_unclassified; Bacteria_unclassified; Bacteria_unclassified; Bacteria_unclassified
uncultured_ge; uncultured; Gaiellales; Thermoleophilia; Actinobacteriota
NS11-12_marine_group_ge; NS11-12_marine_group; Sphingobacteriales; Bacteroidia; Bacteroidota
Chitinophagaceae_unclassified; Chitinophagaceae; Chitinophagales; Bacteroidia; Bacteroidota
uncultured; Oxalobacteraceae; Burkholderiales; Gammaproteobacteria; Proteobacteria
Rhizobiales_unclassified; Rhizobiales_unclassified; Rhizobiales; Alphaproteobacteria; Proteobacteria
Alphaproteobacteria_unclassified; Alphaproteobacteria_unclassified; Alphaproteobacteria_unclassified; Alphaproteobacteria; Proteobacteria
TRA3-20_ge; TRA3-20; Burkholderiales; Gammaproteobacteria; Proteobacteria
R7C24_ge; R7C24_fa; R7C24; Gammaproteobacteria; Proteobacteria
Polaromonas; Comamonadaceae; Burkholderiales; Gammaproteobacteria; Proteobacteria
Chitinophagales_unclassified; Chitinophagales_unclassified; Chitinophagales; Bacteroidia; Bacteroidota
Legionella; Legionellaceae; Legionellales; Gammaproteobacteria; Proteobacteria
Vermiphilaceae_ge; Vermiphilaceae; Babeliales; Babeliae; Dependentiae
Massilia; Oxalobacteraceae; Burkholderiales; Gammaproteobacteria; Proteobacteria
Stenotrophomonas; Xanthomonadaceae; Xanthomonadales; Gammaproteobacteria; Proteobacteria
Babeliales_unclassified; Babeliales_unclassified; Babeliales; Babeliae; Dependentiae
SM2D12_ge; SM2D12; Rickettsiales; Alphaproteobacteria; Proteobacteria
Sphingobacteriaceae_unclassified; Sphingobacteriaceae; Sphingobacteriales; Bacteroidia; Bacteroidota
Cryobacterium; Microbacteriaceae; Micrococcales; Actinobacteria; Actinobacteriota
Acidovorax; Comamonadaceae; Burkholderiales; Gammaproteobacteria; Proteobacteria
CHAB-XI-27_ge; CHAB-XI-27_fa; CHAB-XI-27; Gammaproteobacteria; Proteobacteria
Caulobacteraceae_unclassified; Caulobacteraceae; Caulobacterales; Alphaproteobacteria; Proteobacteria
Rhodocyclaceae_unclassified; Rhodocyclaceae; Burkholderiales; Gammaproteobacteria; Proteobacteria
Corynebacteriales_unclassified; Corynebacteriales_unclassified; Corynebacteriales; Actinobacteria; Actinobacteriota
0319-6G20_ge; 0319-6G20_fa; 0319-6G20; Oligoflexia; Bdellovibrionota
Brevundimonas; Caulobacteraceae; Caulobacterales; Alphaproteobacteria; Proteobacteria
uncultured; Paracaedibacteraceae; Paracaedibacterales; Alphaproteobacteria; Proteobacteria
Rhodobacteraceae_unclassified; Rhodobacteraceae; Rhodobacterales; Alphaproteobacteria; Proteobacteria
Spirochaeta_2; Spirochaetaceae; Spirochaetales; Spirochaetia; Spirochaetota
Acetobacteraceae_unclassified; Acetobacteraceae; Acetobacterales; Alphaproteobacteria; Proteobacteria
Novosphingobium; Sphingomonadaceae; Sphingomonadales; Alphaproteobacteria; Proteobacteria
Methylophilaceae_unclassified; Methylophilaceae; Burkholderiales; Gammaproteobacteria; Proteobacteria
Methylocystis; Beijerinckiaceae; Rhizobiales; Alphaproteobacteria; Proteobacteria
Undibacterium; Oxalobacteraceae; Burkholderiales; Gammaproteobacteria; Proteobacteria
uncultured_ge; uncultured; Oligoflexales; Oligoflexia; Bdellovibrionota
Hyphomicrobium; Hyphomicrobiaceae; Rhizobiales; Alphaproteobacteria; Proteobacteria
Actinobacteriota_unclassified; Actinobacteriota_unclassified; Actinobacteriota_unclassified; Actinobacteriota_unclassified; Actinobacteriota
Sphingobacteriales_unclassified; Sphingobacteriales_unclassified; Sphingobacteriales; Bacteroidia; Bacteroidota
Conexibacter; Solirubrobacteraceae; Solirubrobacterales; Thermoleophilia; Actinobacteriota
Candidatus_Arcanobacter; Rickettsiaceae; Rickettsiales; Alphaproteobacteria; Proteobacteria
Micrococcales_unclassified; Micrococcales_unclassified; Micrococcales; Actinobacteria; Actinobacteriota
IMCC26256_ge; IMCC26256_fa; IMCC26256; Acidimicrobiia; Actinobacteriota
uncultured; Diplorickettsiaceae; Diplorickettsiales; Gammaproteobacteria; Proteobacteria
Pseudomonas; Pseudomonadaceae; Pseudomonadales; Gammaproteobacteria; Proteobacteria
Oxalobacteraceae_unclassified; Oxalobacteraceae; Burkholderiales; Gammaproteobacteria; Proteobacteria
uncultured; Rhizobiales_Incertae_Sedis; Rhizobiales; Alphaproteobacteria; Proteobacteria
uncultured; Ilumatobacteraceae; Microtrichales; Acidimicrobiia; Actinobacteriota
Rickettsiella; Diplorickettsiaceae; Diplorickettsiales; Gammaproteobacteria; Proteobacteria
Bacteriovorax; Bacteriovoracaceae; Bacteriovoracales; Bdellovibrionia; Bdellovibrionota
Candidatus_Megaira; Rickettsiaceae; Rickettsiales; Alphaproteobacteria; Proteobacteria
uncultured; Micropepsaceae; Micropepsales; Alphaproteobacteria; Proteobacteria
Gaiellales_unclassified; Gaiellales_unclassified; Gaiellales; Thermoleophilia; Actinobacteriota
uncultured; Microscillaceae; Cytophagales; Bacteroidia; Bacteroidota
Staphylococcus; Staphylococcaceae; Staphylococcales; Bacilli; Firmicutes
Rickettsiales_unclassified; Rickettsiales_unclassified; Rickettsiales; Alphaproteobacteria; Proteobacteria
Methylobacterium-Methylorubrum; Beijerinckiaceae; Rhizobiales; Alphaproteobacteria; Proteobacteria
Acidimicrobiia_unclassified; Acidimicrobiia_unclassified; Acidimicrobiia_unclassified; Acidimicrobiia; Actinobacteriota
Rickettsiaceae_unclassified; Rickettsiaceae; Rickettsiales; Alphaproteobacteria; Proteobacteria
Bacteroidia_unclassified; Bacteroidia_unclassified; Bacteroidia_unclassified; Bacteroidia; Bacteroidota
Solirubrobacterales_unclassified; Solirubrobacterales_unclassified; Solirubrobacterales; Thermoleophilia; Actinobacteriota
SC-I-84_ge; SC-I-84; Burkholderiales; Gammaproteobacteria; Proteobacteria
Allorhizobium-Neorhizobium-Pararhizobium-Rhizobium; Rhizobiaceae; Rhizobiales; Alphaproteobacteria; Proteobacteria
Holosporaceae_unclassified; Holosporaceae; Holosporales; Alphaproteobacteria; Proteobacteria
Bdellovibrio; Bdellovibrionaceae; Bdellovibrionales; Bdellovibrionia; Bdellovibrionota
Acidobacteriae_unclassified; Acidobacteriae_unclassified; Acidobacteriae_unclassified; Acidobacteriae; Acidobacteriota
Geothrix; Holophagaceae; Holophagales; Holophagae; Acidobacteriota
UBA12409_ge; UBA12409; Babeliales; Babeliae; Dependentiae
Candidatus_Berkiella; Unknown_Family; Gammaproteobacteria_Incertae_Sedis; Gammaproteobacteria; Proteobacteria
Coxiella; Coxiellaceae; Coxiellales; Gammaproteobacteria; Proteobacteria
Streptomyces; Streptomycetaceae; Streptomycetales; Actinobacteria; Actinobacteriota
Rhizorhapis; Sphingomonadaceae; Sphingomonadales; Alphaproteobacteria; Proteobacteria
Bauldia; Rhizobiales_Incertae_Sedis; Rhizobiales; Alphaproteobacteria; Proteobacteria
Blfdi19_ge; Blfdi19_fa; Blfdi19; Polyangia; Myxococcota
Candidatus_Endoecteinascidia; Piscirickettsiaceae; Piscirickettsiales; Gammaproteobacteria; Proteobacteria
Silvanigrella; Silvanigrellaceae; Silvanigrellales; Oligoflexia; Bdellovibrionota
Hyphomicrobiaceae_unclassified; Hyphomicrobiaceae; Rhizobiales; Alphaproteobacteria; Proteobacteria
uncultured; Microtrichaceae; Microtrichales; Acidimicrobiia; Actinobacteriota
Micromonosporaceae_unclassified; Micromonosporaceae; Micromonosporales; Actinobacteria; Actinobacteriota
Ellin6067; Nitrosomonadaceae; Burkholderiales; Gammaproteobacteria; Proteobacteria
Rhodovastum; Acetobacteraceae; Acetobacterales; Alphaproteobacteria; Proteobacteria
Sphingomonas; Sphingomonadaceae; Sphingomonadales; Alphaproteobacteria; Proteobacteria
MB-A2-108_ge; MB-A2-108_fa; MB-A2-108_or; MB-A2-108; Actinobacteriota
Xanthobacteraceae_unclassified; Xanthobacteraceae; Rhizobiales; Alphaproteobacteria; Proteobacteria
uncultured; Xanthobacteraceae; Rhizobiales; Alphaproteobacteria; Proteobacteria
Gaiella; Gaiellaceae; Gaiellales; Thermoleophilia; Actinobacteriota
uncultured_ge; uncultured; Rhodospirillales; Alphaproteobacteria; Proteobacteria
Haliangium; Haliangiaceae; Haliangiales; Polyangia; Myxococcota
uncultured; Neisseriaceae; Burkholderiales; Gammaproteobacteria; Proteobacteria
Thermoleophilia_unclassified; Thermoleophilia_unclassified; Thermoleophilia_unclassified; Thermoleophilia; Actinobacteriota
Pedomicrobium; Hyphomicrobiaceae; Rhizobiales; Alphaproteobacteria; Proteobacteria
Babeliales_ge; Babeliales_fa; Babeliales; Babeliae; Dependentiae
Saccharimonadales_unclassified; Saccharimonadales_unclassified; Saccharimonadales; Saccharimonadia; Patescibacteria
uncultured; Holosporaceae; Holosporales; Alphaproteobacteria; Proteobacteria
Pseudarthrobacter; Micrococcaceae; Micrococcales; Actinobacteria; Actinobacteriota
Pajaroellobacter; Polyangiaceae; Polyangiales; Polyangia; Myxococcota
DSSD61; Nitrosomonadaceae; Burkholderiales; Gammaproteobacteria; Proteobacteria
67-14_ge; 67-14; Solirubrobacterales; Thermoleophilia; Actinobacteriota
Silvanigrellaceae_unclassified; Silvanigrellaceae; Silvanigrellales; Oligoflexia; Bdellovibrionota
Methylomonadaceae_unclassified; Methylomonadaceae; Methylococcales; Gammaproteobacteria; Proteobacteria
uncultured; Rhodospirillaceae; Rhodospirillales; Alphaproteobacteria; Proteobacteria
OM190_ge; OM190_fa; OM190_or; OM190; Planctomycetota
uncultured; Rickettsiaceae; Rickettsiales; Alphaproteobacteria; Proteobacteria
Cellulomonas; Cellulomonadaceae; Micrococcales; Actinobacteria; Actinobacteriota
Diplorickettsiaceae_unclassified; Diplorickettsiaceae; Diplorickettsiales; Gammaproteobacteria; Proteobacteria
TM7; S32; Saccharimonadales; Saccharimonadia; Patescibacteria
Polyangiaceae_unclassified; Polyangiaceae; Polyangiales; Polyangia; Myxococcota
Microtrichales_unclassified; Microtrichales_unclassified; Microtrichales; Acidimicrobiia; Actinobacteriota
Micrococcaceae_unclassified; Micrococcaceae; Micrococcales; Actinobacteria; Actinobacteriota
S085_ge; S085_fa; S085; Dehalococcoidia; Chloroflexi
WWH38_ge; WWH38; Saccharimonadales; Saccharimonadia; Patescibacteria
uncultured; Rhodocyclaceae; Burkholderiales; Gammaproteobacteria; Proteobacteria
Kapabacteriales_ge; Kapabacteriales_fa; Kapabacteriales; Kapabacteria; Bacteroidota
Paracaedibacteraceae_unclassified; Paracaedibacteraceae; Paracaedibacterales; Alphaproteobacteria; Proteobacteria
Enterobacteriaceae_unclassified; Enterobacteriaceae; Enterobacterales; Gammaproteobacteria; Proteobacteria
Rhodococcus; Nocardiaceae; Corynebacteriales; Actinobacteria; Actinobacteriota
Pedobacter; Sphingobacteriaceae; Sphingobacteriales; Bacteroidia; Bacteroidota
Desulfovibrio; Desulfovibrionaceae; Desulfovibrionales; Desulfovibrionia; Desulfobacterota
Ferribacterium; Rhodocyclaceae; Burkholderiales; Gammaproteobacteria; Proteobacteria
Kocuria; Micrococcaceae; Micrococcales; Actinobacteria; Actinobacteriota
Frankiales_unclassified; Frankiales_unclassified; Frankiales; Actinobacteria; Actinobacteriota
Rhizobiaceae_unclassified; Rhizobiaceae; Rhizobiales; Alphaproteobacteria; Proteobacteria
Paenibacillus; Paenibacillaceae; Paenibacillales; Bacilli; Firmicutes
Dongia; Dongiaceae; Dongiales; Alphaproteobacteria; Proteobacteria
Fibrobacteraceae_unclassified; Fibrobacteraceae; Fibrobacterales; Fibrobacteria; Fibrobacterota
uncultured; Saprospiraceae; Chitinophagales; Bacteroidia; Bacteroidota
Cellvibrio; Cellvibrionaceae; Cellvibrionales; Gammaproteobacteria; Proteobacteria
Hirschia; Hyphomonadaceae; Caulobacterales; Alphaproteobacteria; Proteobacteria
Nocardioides; Nocardioidaceae; Propionibacteriales; Actinobacteria; Actinobacteriota
uncultured; Acetobacteraceae; Acetobacterales; Alphaproteobacteria; Proteobacteria
S_203
Sporichthyaceae_unclassified; Sporichthyaceae; Frankiales; Actinobacteria; Actinobacteriota
Mycobacterium; Mycobacteriaceae; Corynebacteriales; Actinobacteria; Actinobacteriota
Burkholderiales_unclassified; Burkholderiales_unclassified; Burkholderiales; Gammaproteobacteria; Proteobacteria
Comamonadaceae_unclassified; Comamonadaceae; Burkholderiales; Gammaproteobacteria; Proteobacteria
Rhodoferax; Comamonadaceae; Burkholderiales; Gammaproteobacteria; Proteobacteria
Actinobacteria_unclassified; Actinobacteria_unclassified; Actinobacteria_unclassified; Actinobacteria; Actinobacteriota
Microbacteriaceae_unclassified; Microbacteriaceae; Micrococcales; Actinobacteria; Actinobacteriota
CL500-29_marine_group; Ilumatobacteraceae; Microtrichales; Acidimicrobiia; Actinobacteriota
Rhodocyclaceae_unclassified; Rhodocyclaceae; Burkholderiales; Gammaproteobacteria; Proteobacteria
Ferruginibacter; Chitinophagaceae; Chitinophagales; Bacteroidia; Bacteroidota
Beijerinckiaceae_unclassified; Beijerinckiaceae; Rhizobiales; Alphaproteobacteria; Proteobacteria
Sediminibacterium; Chitinophagaceae; Chitinophagales; Bacteroidia; Bacteroidota
Rhizobiales_unclassified; Rhizobiales_unclassified; Rhizobiales; Alphaproteobacteria; Proteobacteria
Streptomyces; Streptomycetaceae; Streptomycetales; Actinobacteria; Actinobacteriota
Sphingomonadaceae_unclassified; Sphingomonadaceae; Sphingomonadales; Alphaproteobacteria; Proteobacteria
Hymenobacter; Hymenobacteraceae; Cytophagales; Bacteroidia; Bacteroidota
Novosphingobium; Sphingomonadaceae; Sphingomonadales; Alphaproteobacteria; Proteobacteria
Roseomonas; Acetobacteraceae; Acetobacterales; Alphaproteobacteria; Proteobacteria
Rhizobacter; Comamonadaceae; Burkholderiales; Gammaproteobacteria; Proteobacteria
Rhodobacteraceae_unclassified; Rhodobacteraceae; Rhodobacterales; Alphaproteobacteria; Proteobacteria
Alphaproteobacteria_unclassified; Alphaproteobacteria_unclassified; Alphaproteobacteria_unclassified; Alphaproteobacteria; Proteobacteria
Flavobacterium; Flavobacteriaceae; Flavobacteriales; Bacteroidia; Bacteroidota
Proteobacteria_unclassified; Proteobacteria_unclassified; Proteobacteria_unclassified; Proteobacteria_unclassified; Proteobacteria
Micrococcales_unclassified; Micrococcales_unclassified; Micrococcales; Actinobacteria; Actinobacteriota
uncultured_ge; uncultured; Microtrichales; Acidimicrobiia; Actinobacteriota
Cytophagales_unclassified; Cytophagales_unclassified; Cytophagales; Bacteroidia; Bacteroidota
Bacteria_unclassified; Bacteria_unclassified; Bacteria_unclassified; Bacteria_unclassified; Bacteria_unclassified
uncultured; Paracaedibacteraceae; Paracaedibacterales; Alphaproteobacteria; Proteobacteria
Hyphomicrobium; Hyphomicrobiaceae; Rhizobiales; Alphaproteobacteria; Proteobacteria
Gammaproteobacteria_unclassified; Gammaproteobacteria_unclassified; Gammaproteobacteria_unclassified; Gammaproteobacteria; Proteobacteria
uncultured_ge; uncultured; Gaiellales; Thermoleophilia; Actinobacteriota
Polaromonas; Comamonadaceae; Burkholderiales; Gammaproteobacteria; Proteobacteria
Burkholderiaceae_unclassified; Burkholderiaceae; Burkholderiales; Gammaproteobacteria; Proteobacteria
Allorhizobium-Neorhizobium-Pararhizobium-Rhizobium; Rhizobiaceae; Rhizobiales; Alphaproteobacteria; Proteobacteria
Hirschia; Hyphomonadaceae; Caulobacterales; Alphaproteobacteria; Proteobacteria
Polymorphobacter; Sphingomonadaceae; Sphingomonadales; Alphaproteobacteria; Proteobacteria
Methylobacterium-Methylorubrum; Beijerinckiaceae; Rhizobiales; Alphaproteobacteria; Proteobacteria
Aquabacterium; Comamonadaceae; Burkholderiales; Gammaproteobacteria; Proteobacteria
Methylotenera; Methylophilaceae; Burkholderiales; Gammaproteobacteria; Proteobacteria
Pseudorhodobacter; Rhodobacteraceae; Rhodobacterales; Alphaproteobacteria; Proteobacteria
Phenylobacterium; Caulobacteraceae; Caulobacterales; Alphaproteobacteria; Proteobacteria
Gaiella; Gaiellaceae; Gaiellales; Thermoleophilia; Actinobacteriota
Gemmatimonas; Gemmatimonadaceae; Gemmatimonadales; Gemmatimonadetes; Gemmatimonadota
Solirubrobacteraceae_unclassified; Solirubrobacteraceae; Solirubrobacterales; Thermoleophilia; Actinobacteriota
Methylophilaceae_unclassified; Methylophilaceae; Burkholderiales; Gammaproteobacteria; Proteobacteria
uncultured; Rhizobiales_Incertae_Sedis; Rhizobiales; Alphaproteobacteria; Proteobacteria
Acinetobacter; Moraxellaceae; Pseudomonadales; Gammaproteobacteria; Proteobacteria
Nocardioides; Nocardioidaceae; Propionibacteriales; Actinobacteria; Actinobacteriota
Devosia; Devosiaceae; Rhizobiales; Alphaproteobacteria; Proteobacteria
SWB02; Hyphomonadaceae; Caulobacterales; Alphaproteobacteria; Proteobacteria
Spirochaeta_2; Spirochaetaceae; Spirochaetales; Spirochaetia; Spirochaetota
Leptothrix; Comamonadaceae; Burkholderiales; Gammaproteobacteria; Proteobacteria
Ellin6067; Nitrosomonadaceae; Burkholderiales; Gammaproteobacteria; Proteobacteria
Brevundimonas; Caulobacteraceae; Caulobacterales; Alphaproteobacteria; Proteobacteria
IMCC26256_ge; IMCC26256_fa; IMCC26256; Acidimicrobiia; Actinobacteriota
Conexibacter; Solirubrobacteraceae; Solirubrobacterales; Thermoleophilia; Actinobacteriota
Babeliales_unclassified; Babeliales_unclassified; Babeliales; Babeliae; Dependentiae
uncultured; Caulobacteraceae; Caulobacterales; Alphaproteobacteria; Proteobacteria
SM2D12_ge; SM2D12; Rickettsiales; Alphaproteobacteria; Proteobacteria
SC-I-84_ge; SC-I-84; Burkholderiales; Gammaproteobacteria; Proteobacteria
Pelomonas; Comamonadaceae; Burkholderiales; Gammaproteobacteria; Proteobacteria
Xanthobacteraceae_unclassified; Xanthobacteraceae; Rhizobiales; Alphaproteobacteria; Proteobacteria
Sphingomonas; Sphingomonadaceae; Sphingomonadales; Alphaproteobacteria; Proteobacteria
Caulobacter; Caulobacteraceae; Caulobacterales; Alphaproteobacteria; Proteobacteria
Pseudonocardia; Pseudonocardiaceae; Pseudonocardiales; Actinobacteria; Actinobacteriota
Micrococcaceae_unclassified; Micrococcaceae; Micrococcales; Actinobacteria; Actinobacteriota
0319-6G20_ge; 0319-6G20_fa; 0319-6G20; Oligoflexia; Bdellovibrionota
1174-901-12; Beijerinckiaceae; Rhizobiales; Alphaproteobacteria; Proteobacteria
Bacteroidia_unclassified; Bacteroidia_unclassified; Bacteroidia_unclassified; Bacteroidia; Bacteroidota
Acetobacteraceae_unclassified; Acetobacteraceae; Acetobacterales; Alphaproteobacteria; Proteobacteria
Legionella; Legionellaceae; Legionellales; Gammaproteobacteria; Proteobacteria
Dechloromonas; Rhodocyclaceae; Burkholderiales; Gammaproteobacteria; Proteobacteria
Chryseobacterium; Weeksellaceae; Flavobacteriales; Bacteroidia; Bacteroidota
uncultured_ge; uncultured_fa; uncultured; Alphaproteobacteria; Proteobacteria
uncultured_ge; uncultured; Rhodospirillales; Alphaproteobacteria; Proteobacteria
A0839_ge; A0839; Rhizobiales; Alphaproteobacteria; Proteobacteria
Corynebacteriales_unclassified; Corynebacteriales_unclassified; Corynebacteriales; Actinobacteria; Actinobacteriota
Sphingobacteriaceae_unclassified; Sphingobacteriaceae; Sphingobacteriales; Bacteroidia; Bacteroidota
Massilia; Oxalobacteraceae; Burkholderiales; Gammaproteobacteria; Proteobacteria
Microtrichales_unclassified; Microtrichales_unclassified; Microtrichales; Acidimicrobiia; Actinobacteriota
Brevibacterium; Brevibacteriaceae; Micrococcales; Actinobacteria; Actinobacteriota
Alkanindiges; Moraxellaceae; Pseudomonadales; Gammaproteobacteria; Proteobacteria
TRA3-20_ge; TRA3-20; Burkholderiales; Gammaproteobacteria; Proteobacteria
Vermiphilaceae_ge; Vermiphilaceae; Babeliales; Babeliae; Dependentiae
Chitinophagaceae_unclassified; Chitinophagaceae; Chitinophagales; Bacteroidia; Bacteroidota
uncultured; Xanthobacteraceae; Rhizobiales; Alphaproteobacteria; Proteobacteria
Aquicella; Diplorickettsiaceae; Diplorickettsiales; Gammaproteobacteria; Proteobacteria
Methylocystis; Beijerinckiaceae; Rhizobiales; Alphaproteobacteria; Proteobacteria
Actinobacteriota_unclassified; Actinobacteriota_unclassified; Actinobacteriota_unclassified; Actinobacteriota_unclassified; Actinobacteriota
Undibacterium; Oxalobacteraceae; Burkholderiales; Gammaproteobacteria; Proteobacteria
Fluviicola; Crocinitomicaceae; Flavobacteriales; Bacteroidia; Bacteroidota
Rickettsiales_unclassified; Rickettsiales_unclassified; Rickettsiales; Alphaproteobacteria; Proteobacteria
Streptococcus; Streptococcaceae; Lactobacillales; Bacilli; Firmicutes
uncultured; Saprospiraceae; Chitinophagales; Bacteroidia; Bacteroidota
Blastococcus; Geodermatophilaceae; Frankiales; Actinobacteria; Actinobacteriota
Lactobacillus; Lactobacillaceae; Lactobacillales; Bacilli; Firmicutes
Thermoleophilia_unclassified; Thermoleophilia_unclassified; Thermoleophilia_unclassified; Thermoleophilia; Actinobacteriota
Clostridium_sensu_stricto_13; Clostridiaceae; Clostridiales; Clostridia; Firmicutes
uncultured; Microscillaceae; Cytophagales; Bacteroidia; Bacteroidota
uncultured_ge; uncultured_fa; uncultured; Thermodesulfovibrionia; Nitrospirota
Caulobacteraceae_unclassified; Caulobacteraceae; Caulobacterales; Alphaproteobacteria; Proteobacteria
uncultured; Diplorickettsiaceae; Diplorickettsiales; Gammaproteobacteria; Proteobacteria
Subgroup_2_ge; Subgroup_2_fa; Subgroup_2; Acidobacteriae; Acidobacteriota
Gaiellales_unclassified; Gaiellales_unclassified; Gaiellales; Thermoleophilia; Actinobacteriota
Bdellovibrio; Bdellovibrionaceae; Bdellovibrionales; Bdellovibrionia; Bdellovibrionota
uncultured; Neisseriaceae; Burkholderiales; Gammaproteobacteria; Proteobacteria
NB1-j_ge; NB1-j_fa; NB1-j_or; NB1-j_cl; NB1-j
Zixibacteria_ge; Zixibacteria_fa; Zixibacteria_or; Zixibacteria_cl; Zixibacteria
Sphingobacteriales_unclassified; Sphingobacteriales_unclassified; Sphingobacteriales; Bacteroidia; Bacteroidota
Bacillus; Bacillaceae; Bacillales; Bacilli; Firmicutes
OPB41_ge; OPB41_fa; OPB41; Coriobacteriia; Actinobacteriota
Chlamydiales_unclassified; Chlamydiales_unclassified; Chlamydiales; Chlamydiae; Verrucomicrobiota
Bacilli_unclassified; Bacilli_unclassified; Bacilli_unclassified; Bacilli; Firmicutes
uncultured_ge; uncultured_fa; uncultured; Acidimicrobiia; Actinobacteriota
GOUTA6; Nitrosomonadaceae; Burkholderiales; Gammaproteobacteria; Proteobacteria
Bauldia; Rhizobiales_Incertae_Sedis; Rhizobiales; Alphaproteobacteria; Proteobacteria
uncultured_ge; uncultured_fa; uncultured; Thermoleophilia; Actinobacteriota
Nitrosomonadaceae_unclassified; Nitrosomonadaceae; Burkholderiales; Gammaproteobacteria; Proteobacteria
NS11-12_marine_group_ge; NS11-12_marine_group; Sphingobacteriales; Bacteroidia; Bacteroidota
Peredibacter; Bacteriovoracaceae; Bacteriovoracales; Bdellovibrionia; Bdellovibrionota
Rickettsiaceae_unclassified; Rickettsiaceae; Rickettsiales; Alphaproteobacteria; Proteobacteria
Frankiales_unclassified; Frankiales_unclassified; Frankiales; Actinobacteria; Actinobacteriota
Alcaligenaceae_unclassified; Alcaligenaceae; Burkholderiales; Gammaproteobacteria; Proteobacteria
S_204
Comamonadaceae_unclassified; Comamonadaceae; Burkholderiales; Gammaproteobacteria; Proteobacteria
Microbacteriaceae_unclassified; Microbacteriaceae; Micrococcales; Actinobacteria; Actinobacteriota
Xanthobacteraceae_unclassified; Xanthobacteraceae; Rhizobiales; Alphaproteobacteria; Proteobacteria
Flavobacterium; Flavobacteriaceae; Flavobacteriales; Bacteroidia; Bacteroidota
IMCC26256_ge; IMCC26256_fa; IMCC26256; Acidimicrobiia; Actinobacteriota
uncultured; Xanthobacteraceae; Rhizobiales; Alphaproteobacteria; Proteobacteria
MB-A2-108_ge; MB-A2-108_fa; MB-A2-108_or; MB-A2-108; Actinobacteriota
uncultured_ge; uncultured; Gaiellales; Thermoleophilia; Actinobacteriota
Rhodoferax; Comamonadaceae; Burkholderiales; Gammaproteobacteria; Proteobacteria
SC-I-84_ge; SC-I-84; Burkholderiales; Gammaproteobacteria; Proteobacteria
CL500-29_marine_group; Ilumatobacteraceae; Microtrichales; Acidimicrobiia; Actinobacteriota
Mycobacterium; Mycobacteriaceae; Corynebacteriales; Actinobacteria; Actinobacteriota
Gaiella; Gaiellaceae; Gaiellales; Thermoleophilia; Actinobacteriota
Bacteria_unclassified; Bacteria_unclassified; Bacteria_unclassified; Bacteria_unclassified; Bacteria_unclassified
OPB41_ge; OPB41_fa; OPB41; Coriobacteriia; Actinobacteriota
67-14_ge; 67-14; Solirubrobacterales; Thermoleophilia; Actinobacteriota
Sphingomonadaceae_unclassified; Sphingomonadaceae; Sphingomonadales; Alphaproteobacteria; Proteobacteria
Beijerinckiaceae_unclassified; Beijerinckiaceae; Rhizobiales; Alphaproteobacteria; Proteobacteria
Hyphomicrobium; Hyphomicrobiaceae; Rhizobiales; Alphaproteobacteria; Proteobacteria
uncultured; Rhizobiales_Incertae_Sedis; Rhizobiales; Alphaproteobacteria; Proteobacteria
Subgroup_2_ge; Subgroup_2_fa; Subgroup_2; Acidobacteriae; Acidobacteriota
Micrococcales_unclassified; Micrococcales_unclassified; Micrococcales; Actinobacteria; Actinobacteriota
Clostridium_sensu_stricto_13; Clostridiaceae; Clostridiales; Clostridia; Firmicutes
uncultured; Gemmatimonadaceae; Gemmatimonadales; Gemmatimonadetes; Gemmatimonadota
Fluviicola; Crocinitomicaceae; Flavobacteriales; Bacteroidia; Bacteroidota
Burkholderiales_unclassified; Burkholderiales_unclassified; Burkholderiales; Gammaproteobacteria; Proteobacteria
Gaiellales_unclassified; Gaiellales_unclassified; Gaiellales; Thermoleophilia; Actinobacteriota
Bryobacter; Bryobacteraceae; Bryobacterales; Acidobacteriae; Acidobacteriota
Micrococcaceae_unclassified; Micrococcaceae; Micrococcales; Actinobacteria; Actinobacteriota
Conexibacter; Solirubrobacteraceae; Solirubrobacterales; Thermoleophilia; Actinobacteriota
Bacillus; Bacillaceae; Bacillales; Bacilli; Firmicutes
Gemmatimonas; Gemmatimonadaceae; Gemmatimonadales; Gemmatimonadetes; Gemmatimonadota
Legionella; Legionellaceae; Legionellales; Gammaproteobacteria; Proteobacteria
Gammaproteobacteria_unclassified; Gammaproteobacteria_unclassified; Gammaproteobacteria_unclassified; Gammaproteobacteria; Proteobacteria
Methylocystis; Beijerinckiaceae; Rhizobiales; Alphaproteobacteria; Proteobacteria
Pseudorhodobacter; Rhodobacteraceae; Rhodobacterales; Alphaproteobacteria; Proteobacteria
Rhizobiales_unclassified; Rhizobiales_unclassified; Rhizobiales; Alphaproteobacteria; Proteobacteria
Microtrichales_unclassified; Microtrichales_unclassified; Microtrichales; Acidimicrobiia; Actinobacteriota
uncultured_ge; uncultured; Microtrichales; Acidimicrobiia; Actinobacteriota
Alphaproteobacteria_unclassified; Alphaproteobacteria_unclassified; Alphaproteobacteria_unclassified; Alphaproteobacteria; Proteobacteria
Nocardioides; Nocardioidaceae; Propionibacteriales; Actinobacteria; Actinobacteriota
Pedomicrobium; Hyphomicrobiaceae; Rhizobiales; Alphaproteobacteria; Proteobacteria
Nitrospira; Nitrospiraceae; Nitrospirales; Nitrospiria; Nitrospirota
Pseudolabrys; Xanthobacteraceae; Rhizobiales; Alphaproteobacteria; Proteobacteria
0319-6G20_ge; 0319-6G20_fa; 0319-6G20; Oligoflexia; Bdellovibrionota
Actinobacteria_unclassified; Actinobacteria_unclassified; Actinobacteria_unclassified; Actinobacteria; Actinobacteriota
Geobacter; Geobacteraceae; Geobacterales; Desulfuromonadia; Desulfobacterota
Bacteroidetes_vadinHA17_ge; Bacteroidetes_vadinHA17; Bacteroidales; Bacteroidia; Bacteroidota
Streptomyces; Streptomycetaceae; Streptomycetales; Actinobacteria; Actinobacteriota
Sporichthyaceae_unclassified; Sporichthyaceae; Frankiales; Actinobacteria; Actinobacteriota
Acetobacteraceae_unclassified; Acetobacteraceae; Acetobacterales; Alphaproteobacteria; Proteobacteria
Haliangium; Haliangiaceae; Haliangiales; Polyangia; Myxococcota
Bauldia; Rhizobiales_Incertae_Sedis; Rhizobiales; Alphaproteobacteria; Proteobacteria
Ferruginibacter; Chitinophagaceae; Chitinophagales; Bacteroidia; Bacteroidota
Ellin6067; Nitrosomonadaceae; Burkholderiales; Gammaproteobacteria; Proteobacteria
MND1; Nitrosomonadaceae; Burkholderiales; Gammaproteobacteria; Proteobacteria
Devosia; Devosiaceae; Rhizobiales; Alphaproteobacteria; Proteobacteria
Iamia; Iamiaceae; Microtrichales; Acidimicrobiia; Actinobacteriota
GOUTA6; Nitrosomonadaceae; Burkholderiales; Gammaproteobacteria; Proteobacteria
Aquicella; Diplorickettsiaceae; Diplorickettsiales; Gammaproteobacteria; Proteobacteria
Babeliales_unclassified; Babeliales_unclassified; Babeliales; Babeliae; Dependentiae
Nakamurella; Nakamurellaceae; Frankiales; Actinobacteria; Actinobacteriota
uncultured_ge; uncultured_fa; uncultured; Alphaproteobacteria; Proteobacteria
Allorhizobium-Neorhizobium-Pararhizobium-Rhizobium; Rhizobiaceae; Rhizobiales; Alphaproteobacteria; Proteobacteria
Saccharimonadales_ge; Saccharimonadales_fa; Saccharimonadales; Saccharimonadia; Patescibacteria
TRA3-20_ge; TRA3-20; Burkholderiales; Gammaproteobacteria; Proteobacteria
uncultured_ge; uncultured; Oligoflexales; Oligoflexia; Bdellovibrionota
Acidimicrobiia_unclassified; Acidimicrobiia_unclassified; Acidimicrobiia_unclassified; Acidimicrobiia; Actinobacteriota
Massilia; Oxalobacteraceae; Burkholderiales; Gammaproteobacteria; Proteobacteria
Novosphingobium; Sphingomonadaceae; Sphingomonadales; Alphaproteobacteria; Proteobacteria
Reyranella; Reyranellaceae; Reyranellales; Alphaproteobacteria; Proteobacteria
MBNT15_ge; MBNT15_fa; MBNT15_or; MBNT15_cl; MBNT15
Bradyrhizobium; Xanthobacteraceae; Rhizobiales; Alphaproteobacteria; Proteobacteria
Oxalobacteraceae_unclassified; Oxalobacteraceae; Burkholderiales; Gammaproteobacteria; Proteobacteria
uncultured_ge; uncultured_fa; uncultured_or; uncultured; Desulfobacterota
Frankiales_unclassified; Frankiales_unclassified; Frankiales; Actinobacteria; Actinobacteriota
Bdellovibrio; Bdellovibrionaceae; Bdellovibrionales; Bdellovibrionia; Bdellovibrionota
Hyphomicrobiaceae_unclassified; Hyphomicrobiaceae; Rhizobiales; Alphaproteobacteria; Proteobacteria
Methyloligellaceae_ge; Methyloligellaceae; Rhizobiales; Alphaproteobacteria; Proteobacteria
Hirschia; Hyphomonadaceae; Caulobacterales; Alphaproteobacteria; Proteobacteria
Sphingomonas; Sphingomonadaceae; Sphingomonadales; Alphaproteobacteria; Proteobacteria
Actinobacteriota_unclassified; Actinobacteriota_unclassified; Actinobacteriota_unclassified; Actinobacteriota_unclassified; Actinobacteriota
Vermiphilaceae_ge; Vermiphilaceae; Babeliales; Babeliae; Dependentiae
Micromonosporaceae_unclassified; Micromonosporaceae; Micromonosporales; Actinobacteria; Actinobacteriota
uncultured_ge; uncultured_fa; uncultured; Acidimicrobiia; Actinobacteriota
Oryzihumus; Intrasporangiaceae; Micrococcales; Actinobacteria; Actinobacteriota
Rhodocyclaceae_unclassified; Rhodocyclaceae; Burkholderiales; Gammaproteobacteria; Proteobacteria
Rhodobacteraceae_unclassified; Rhodobacteraceae; Rhodobacterales; Alphaproteobacteria; Proteobacteria
uncultured_ge; uncultured_fa; uncultured; Thermodesulfovibrionia; Nitrospirota
Hymenobacter; Hymenobacteraceae; Cytophagales; Bacteroidia; Bacteroidota
Rhizobacter; Comamonadaceae; Burkholderiales; Gammaproteobacteria; Proteobacteria
BSV26_ge; BSV26; Kryptoniales; Kryptonia; Bacteroidota
uncultured; Diplorickettsiaceae; Diplorickettsiales; Gammaproteobacteria; Proteobacteria
SWB02; Hyphomonadaceae; Caulobacterales; Alphaproteobacteria; Proteobacteria
uncultured_ge; uncultured_fa; uncultured; Thermoleophilia; Actinobacteriota
Cellulomonas; Cellulomonadaceae; Micrococcales; Actinobacteria; Actinobacteriota
NB1-j_ge; NB1-j_fa; NB1-j_or; NB1-j_cl; NB1-j
Geothrix; Holophagaceae; Holophagales; Holophagae; Acidobacteriota
Gemmatimonadaceae_unclassified; Gemmatimonadaceae; Gemmatimonadales; Gemmatimonadetes; Gemmatimonadota
A0839_ge; A0839; Rhizobiales; Alphaproteobacteria; Proteobacteria
Pseudonocardia; Pseudonocardiaceae; Pseudonocardiales; Actinobacteria; Actinobacteriota
Solirubrobacteraceae_unclassified; Solirubrobacteraceae; Solirubrobacterales; Thermoleophilia; Actinobacteriota
Silvanigrellaceae_unclassified; Silvanigrellaceae; Silvanigrellales; Oligoflexia; Bdellovibrionota
Methylobacterium-Methylorubrum; Beijerinckiaceae; Rhizobiales; Alphaproteobacteria; Proteobacteria
uncultured; Caulobacteraceae; Caulobacterales; Alphaproteobacteria; Proteobacteria
IS-44; Nitrosomonadaceae; Burkholderiales; Gammaproteobacteria; Proteobacteria
Rhodococcus; Nocardiaceae; Corynebacteriales; Actinobacteria; Actinobacteriota
Chlamydiales_unclassified; Chlamydiales_unclassified; Chlamydiales; Chlamydiae; Verrucomicrobiota
SM2D12_ge; SM2D12; Rickettsiales; Alphaproteobacteria; Proteobacteria
Phenylobacterium; Caulobacteraceae; Caulobacterales; Alphaproteobacteria; Proteobacteria
Polaromonas; Comamonadaceae; Burkholderiales; Gammaproteobacteria; Proteobacteria
Subgroup_22_ge; Subgroup_22_fa; Subgroup_22_or; Subgroup_22; Acidobacteriota
Rhodoplanes; Xanthobacteraceae; Rhizobiales; Alphaproteobacteria; Proteobacteria
uncultured; Sandaracinaceae; Polyangiales; Polyangia; Myxococcota
Leptothrix; Comamonadaceae; Burkholderiales; Gammaproteobacteria; Proteobacteria
Chitinophagaceae_unclassified; Chitinophagaceae; Chitinophagales; Bacteroidia; Bacteroidota
Rhizobiaceae_unclassified; Rhizobiaceae; Rhizobiales; Alphaproteobacteria; Proteobacteria
Bacteriovorax; Bacteriovoracaceae; Bacteriovoracales; Bdellovibrionia; Bdellovibrionota
Thermoleophilia_unclassified; Thermoleophilia_unclassified; Thermoleophilia_unclassified; Thermoleophilia; Actinobacteriota
Pajaroellobacter; Polyangiaceae; Polyangiales; Polyangia; Myxococcota
BIrii41_ge; BIrii41; Polyangiales; Polyangia; Myxococcota
uncultured; Microscillaceae; Cytophagales; Bacteroidia; Bacteroidota
Bacteroidia_unclassified; Bacteroidia_unclassified; Bacteroidia_unclassified; Bacteroidia; Bacteroidota
Sulfuritalea; Rhodocyclaceae; Burkholderiales; Gammaproteobacteria; Proteobacteria
Methylotenera; Methylophilaceae; Burkholderiales; Gammaproteobacteria; Proteobacteria
Candidatus_Berkiella; Unknown_Family; Gammaproteobacteria_Incertae_Sedis; Gammaproteobacteria; Proteobacteria
1174-901-12; Beijerinckiaceae; Rhizobiales; Alphaproteobacteria; Proteobacteria
Caulobacteraceae_unclassified; Caulobacteraceae; Caulobacterales; Alphaproteobacteria; Proteobacteria
Solirubrobacterales_unclassified; Solirubrobacterales_unclassified; Solirubrobacterales; Thermoleophilia; Actinobacteriota
AKYH767_ge; AKYH767; Sphingobacteriales; Bacteroidia; Bacteroidota
Streptomycetaceae_unclassified; Streptomycetaceae; Streptomycetales; Actinobacteria; Actinobacteriota
NS11-12_marine_group_ge; NS11-12_marine_group; Sphingobacteriales; Bacteroidia; Bacteroidota
BSV13; Prolixibacteraceae; Bacteroidales; Bacteroidia; Bacteroidota
Desulfosporosinus; Desulfitobacteriaceae; Desulfitobacteriales; Desulfitobacteriia; Firmicutes
Caulobacter; Caulobacteraceae; Caulobacterales; Alphaproteobacteria; Proteobacteria
Blastococcus; Geodermatophilaceae; Frankiales; Actinobacteria; Actinobacteriota
Janibacter; Intrasporangiaceae; Micrococcales; Actinobacteria; Actinobacteriota
Lineage_IIa_ge; Lineage_IIa_fa; Lineage_IIa_or; Lineage_IIa; Elusimicrobiota
Marmoricola; Nocardioidaceae; Propionibacteriales; Actinobacteria; Actinobacteriota
Subgroup_5_ge; Subgroup_5_fa; Subgroup_5_or; Subgroup_5; Acidobacteriota
Bacilli_unclassified; Bacilli_unclassified; Bacilli_unclassified; Bacilli; Firmicutes
Phaselicystis; Phaselicystidaceae; Polyangiales; Polyangia; Myxococcota
Sterolibacterium; Rhodocyclaceae; Burkholderiales; Gammaproteobacteria; Proteobacteria
Aquabacterium; Comamonadaceae; Burkholderiales; Gammaproteobacteria; Proteobacteria
Paenarthrobacter; Micrococcaceae; Micrococcales; Actinobacteria; Actinobacteriota
Flavisolibacter; Chitinophagaceae; Chitinophagales; Bacteroidia; Bacteroidota
Dechloromonas; Rhodocyclaceae; Burkholderiales; Gammaproteobacteria; Proteobacteria
Polyangiaceae_unclassified; Polyangiaceae; Polyangiales; Polyangia; Myxococcota
Arenimonas; Xanthomonadaceae; Xanthomonadales; Gammaproteobacteria; Proteobacteria
RCP2-54_ge; RCP2-54_fa; RCP2-54_or; RCP2-54_cl; RCP2-54
Rickettsiales_unclassified; Rickettsiales_unclassified; Rickettsiales; Alphaproteobacteria; Proteobacteria
Sulfuricurvum; Sulfurimonadaceae; Campylobacterales; Campylobacteria; Campilobacterota
Sediminibacterium; Chitinophagaceae; Chitinophagales; Bacteroidia; Bacteroidota
Lineage_IIb_ge; Lineage_IIb_fa; Lineage_IIb_or; Lineage_IIb; Elusimicrobiota
Mucilaginibacter; Sphingobacteriaceae; Sphingobacteriales; Bacteroidia; Bacteroidota
uncultured; Holosporaceae; Holosporales; Alphaproteobacteria; Proteobacteria
Geodermatophilaceae_unclassified; Geodermatophilaceae; Frankiales; Actinobacteria; Actinobacteriota
Crenothrix; Methylomonadaceae; Methylococcales; Gammaproteobacteria; Proteobacteria
Afipia; Xanthobacteraceae; Rhizobiales; Alphaproteobacteria; Proteobacteria
Methylobacter; Methylomonadaceae; Methylococcales; Gammaproteobacteria; Proteobacteria
Nordella; Rhizobiales_Incertae_Sedis; Rhizobiales; Alphaproteobacteria; Proteobacteria
Bacteroides; Bacteroidaceae; Bacteroidales; Bacteroidia; Bacteroidota
bacteriap25_ge; bacteriap25_fa; bacteriap25_or; bacteriap25; Myxococcota
uncultured; Neisseriaceae; Burkholderiales; Gammaproteobacteria; Proteobacteria
Rhodopseudomonas; Xanthobacteraceae; Rhizobiales; Alphaproteobacteria; Proteobacteria
Babeliaceae_ge; Babeliaceae; Babeliales; Babeliae; Dependentiae
Peredibacter; Bacteriovoracaceae; Bacteriovoracales; Bdellovibrionia; Bdellovibrionota
Paludibacter; Paludibacteraceae; Bacteroidales; Bacteroidia; Bacteroidota
KF-JG30-B3_ge; KF-JG30-B3; Rhizobiales; Alphaproteobacteria; Proteobacteria
env.OPS_17_ge; env.OPS_17; Sphingobacteriales; Bacteroidia; Bacteroidota
Gracilibacteria_ge; Gracilibacteria_fa; Gracilibacteria_or; Gracilibacteria; Patescibacteria
Blfdi19_ge; Blfdi19_fa; Blfdi19; Polyangia; Myxococcota
Candidatus_Ovatusbacter; Unknown_Family; Gammaproteobacteria_Incertae_Sedis; Gammaproteobacteria; Proteobacteria
Desulfobacterota_unclassified; Desulfobacterota_unclassified; Desulfobacterota_unclassified; Desulfobacterota_unclassified; Desulfobacterota
WCHB1-32; Prolixibacteraceae; Bacteroidales; Bacteroidia; Bacteroidota
Brevundimonas; Caulobacteraceae; Caulobacterales; Alphaproteobacteria; Proteobacteria
Roseisolibacter; Gemmatimonadaceae; Gemmatimonadales; Gemmatimonadetes; Gemmatimonadota
Lineage_IIc_ge; Lineage_IIc_fa; Lineage_IIc_or; Lineage_IIc; Elusimicrobiota
KD4-96_ge; KD4-96_fa; KD4-96_or; KD4-96; Chloroflexi
Coxiella; Coxiellaceae; Coxiellales; Gammaproteobacteria; Proteobacteria
Kapabacteriales_ge; Kapabacteriales_fa; Kapabacteriales; Kapabacteria; Bacteroidota
Corynebacteriales_unclassified; Corynebacteriales_unclassified; Corynebacteriales; Actinobacteria; Actinobacteriota
4-29-1_ge; 4-29-1_fa; 4-29-1_or; 4-29-1; Nitrospirota
Kineosporiaceae_unclassified; Kineosporiaceae; Kineosporiales; Actinobacteria; Actinobacteriota
Staphylococcus; Staphylococcaceae; Staphylococcales; Bacilli; Firmicutes
Pseudomonas; Pseudomonadaceae; Pseudomonadales; Gammaproteobacteria; Proteobacteria
Gallionellaceae_unclassified; Gallionellaceae; Burkholderiales; Gammaproteobacteria; Proteobacteria
Lineage_IV_ge; Lineage_IV_fa; Lineage_IV; Elusimicrobia; Elusimicrobiota
SR-FBR-L83_ge; SR-FBR-L83; Ignavibacteriales; Ignavibacteria; Bacteroidota
Noviherbaspirillum; Oxalobacteraceae; Burkholderiales; Gammaproteobacteria; Proteobacteria
NKB15_ge; NKB15_fa; NKB15_or; NKB15_cl; NKB15
P3OB-42; Myxococcaceae; Myxococcales; Myxococcia; Myxococcota
cvE6_ge; cvE6; Chlamydiales; Chlamydiae; Verrucomicrobiota
uncultured_ge; uncultured; Rhodospirillales; Alphaproteobacteria; Proteobacteria
uncultured; Moraxellaceae; Pseudomonadales; Gammaproteobacteria; Proteobacteria
Undibacterium; Oxalobacteraceae; Burkholderiales; Gammaproteobacteria; Proteobacteria
Nitrosomonadaceae_unclassified; Nitrosomonadaceae; Burkholderiales; Gammaproteobacteria; Proteobacteria
Galbitalea; Microbacteriaceae; Micrococcales; Actinobacteria; Actinobacteriota
Babeliales_ge; Babeliales_fa; Babeliales; Babeliae; Dependentiae
Sulfuricella; Sulfuricellaceae; Burkholderiales; Gammaproteobacteria; Proteobacteria
Polymorphobacter; Sphingomonadaceae; Sphingomonadales; Alphaproteobacteria; Proteobacteria
Acidobacteriae_unclassified; Acidobacteriae_unclassified; Acidobacteriae_unclassified; Acidobacteriae; Acidobacteriota
uncultured; Saprospiraceae; Chitinophagales; Bacteroidia; Bacteroidota
SAR324_clade(Marine_group_B)_ge; SAR324_clade(Marine_group_B)_fa; SAR324_clade(Marine_group_B)_or; SAR324_clade(Marine_group_B)_cl; SAR324_clade(Marine_group_B)
Burkholderiaceae_unclassified; Burkholderiaceae; Burkholderiales; Gammaproteobacteria; Proteobacteria
Myxococcaceae_unclassified; Myxococcaceae; Myxococcales; Myxococcia; Myxococcota
Parachlamydiaceae_unclassified; Parachlamydiaceae; Chlamydiales; Chlamydiae; Verrucomicrobiota
Spirosoma; Spirosomaceae; Cytophagales; Bacteroidia; Bacteroidota
Bosea; Beijerinckiaceae; Rhizobiales; Alphaproteobacteria; Proteobacteria
Kineosporia; Kineosporiaceae; Kineosporiales; Actinobacteria; Actinobacteriota
Janthinobacterium; Oxalobacteraceae; Burkholderiales; Gammaproteobacteria; Proteobacteria
Methylophilaceae_unclassified; Methylophilaceae; Burkholderiales; Gammaproteobacteria; Proteobacteria
Polyangia_unclassified; Polyangia_unclassified; Polyangia_unclassified; Polyangia; Myxococcota
Zixibacteria_ge; Zixibacteria_fa; Zixibacteria_or; Zixibacteria_cl; Zixibacteria
Sphingobacteriales_unclassified; Sphingobacteriales_unclassified; Sphingobacteriales; Bacteroidia; Bacteroidota
OM27_clade; Bdellovibrionaceae; Bdellovibrionales; Bdellovibrionia; Bdellovibrionota
Duganella; Oxalobacteraceae; Burkholderiales; Gammaproteobacteria; Proteobacteria
Patescibacteria_unclassified; Patescibacteria_unclassified; Patescibacteria_unclassified; Patescibacteria_unclassified; Patescibacteria
Proteobacteria_unclassified; Proteobacteria_unclassified; Proteobacteria_unclassified; Proteobacteria_unclassified; Proteobacteria
Pedosphaeraceae_ge; Pedosphaeraceae; Pedosphaerales; Verrucomicrobiae; Verrucomicrobiota
Sanguibacter; Sanguibacteraceae; Micrococcales; Actinobacteria; Actinobacteriota
Vicinamibacteraceae_ge; Vicinamibacteraceae; Vicinamibacterales; Vicinamibacteria; Acidobacteriota
CCM19a_ge; CCM19a_fa; CCM19a; Gammaproteobacteria; Proteobacteria
Acidipila; Acidobacteriaceae_(Subgroup_1); Acidobacteriales; Acidobacteriae; Acidobacteriota
uncultured; Spirochaetaceae; Spirochaetales; Spirochaetia; Spirochaetota
uncultured; Paracaedibacteraceae; Paracaedibacterales; Alphaproteobacteria; Proteobacteria
Pelomonas; Comamonadaceae; Burkholderiales; Gammaproteobacteria; Proteobacteria
Acinetobacter; Moraxellaceae; Pseudomonadales; Gammaproteobacteria; Proteobacteria
Sideroxydans; Gallionellaceae; Burkholderiales; Gammaproteobacteria; Proteobacteria
Roseomonas; Acetobacteraceae; Acetobacterales; Alphaproteobacteria; Proteobacteria
Actinoplanes; Micromonosporaceae; Micromonosporales; Actinobacteria; Actinobacteriota
uncultured_ge; uncultured; Vicinamibacterales; Vicinamibacteria; Acidobacteriota
Acidiphilium; Acetobacteraceae; Acetobacterales; Alphaproteobacteria; Proteobacteria
Ferribacterium; Rhodocyclaceae; Burkholderiales; Gammaproteobacteria; Proteobacteria
Aurantisolimonas; Chitinophagaceae; Chitinophagales; Bacteroidia; Bacteroidota
Methylomonadaceae_unclassified; Methylomonadaceae; Methylococcales; Gammaproteobacteria; Proteobacteria
Piscinibacter; Comamonadaceae; Burkholderiales; Gammaproteobacteria; Proteobacteria
Aeromicrobium; Nocardioidaceae; Propionibacteriales; Actinobacteria; Actinobacteriota
uncultured; Rickettsiaceae; Rickettsiales; Alphaproteobacteria; Proteobacteria
uncultured; Sutterellaceae; Burkholderiales; Gammaproteobacteria; Proteobacteria
Myxococcota_unclassified; Myxococcota_unclassified; Myxococcota_unclassified; Myxococcota_unclassified; Myxococcota
Pedosphaeraceae_unclassified; Pedosphaeraceae; Pedosphaerales; Verrucomicrobiae; Verrucomicrobiota
Arthrobacter; Micrococcaceae; Micrococcales; Actinobacteria; Actinobacteriota
Asticcacaulis; Caulobacteraceae; Caulobacterales; Alphaproteobacteria; Proteobacteria
Patulibacter; Solirubrobacteraceae; Solirubrobacterales; Thermoleophilia; Actinobacteriota
Sphingobacterium; Sphingobacteriaceae; Sphingobacteriales; Bacteroidia; Bacteroidota
Qipengyuania; Sphingomonadaceae; Sphingomonadales; Alphaproteobacteria; Proteobacteria
Tsukamurella; Tsukamurellaceae; Corynebacteriales; Actinobacteria; Actinobacteriota
GAL15_ge; GAL15_fa; GAL15_or; GAL15_cl; GAL15
Kribbella; Nocardioidaceae; Propionibacteriales; Actinobacteria; Actinobacteriota
Stenotrophomonas; Xanthomonadaceae; Xanthomonadales; Gammaproteobacteria; Proteobacteria
Methylophilus; Methylophilaceae; Burkholderiales; Gammaproteobacteria; Proteobacteria
Ga0077536_ge; Ga0077536_fa; Ga0077536; Gammaproteobacteria; Proteobacteria
Brachybacterium; Dermabacteraceae; Micrococcales; Actinobacteria; Actinobacteriota
Turneriella; Leptospiraceae; Leptospirales; Leptospirae; Spirochaetota
Edaphobaculum; Chitinophagaceae; Chitinophagales; Bacteroidia; Bacteroidota
Parcubacteria_unclassified; Parcubacteria_unclassified; Parcubacteria_unclassified; Parcubacteria; Patescibacteria
Candidatus_Jorgensenbacteria_ge; Candidatus_Jorgensenbacteria_fa; Candidatus_Jorgensenbacteria; Parcubacteria; Patescibacteria
BD2-11_terrestrial_group_ge; BD2-11_terrestrial_group_fa; BD2-11_terrestrial_group_or; BD2-11_terrestrial_group; Gemmatimonadota
Candidatus_Protochlamydia; Parachlamydiaceae; Chlamydiales; Chlamydiae; Verrucomicrobiota
Chitinimonas; Chitinimonadaceae; Burkholderiales; Gammaproteobacteria; Proteobacteria
JG30-KF-CM45_ge; JG30-KF-CM45; Thermomicrobiales; Chloroflexia; Chloroflexi
Cellvibrio; Cellvibrionaceae; Cellvibrionales; Gammaproteobacteria; Proteobacteria
Subgroup_13_ge; Subgroup_13_fa; Subgroup_13; Acidobacteriae; Acidobacteriota
Xanthomonadaceae_unclassified; Xanthomonadaceae; Xanthomonadales; Gammaproteobacteria; Proteobacteria
Ga0074140; Simkaniaceae; Chlamydiales; Chlamydiae; Verrucomicrobiota
Methylococcaceae_unclassified; Methylococcaceae; Methylococcales; Gammaproteobacteria; Proteobacteria
uncultured; Methylacidiphilaceae; Methylacidiphilales; Verrucomicrobiae; Verrucomicrobiota
Dehalococcoidia_unclassified; Dehalococcoidia_unclassified; Dehalococcoidia_unclassified; Dehalococcoidia; Chloroflexi
Rhodovastum; Acetobacteraceae; Acetobacterales; Alphaproteobacteria; Proteobacteria
Alcaligenaceae_unclassified; Alcaligenaceae; Burkholderiales; Gammaproteobacteria; Proteobacteria
Ignavibacteriales_unclassified; Ignavibacteriales_unclassified; Ignavibacteriales; Ignavibacteria; Bacteroidota
Propionivibrio; Rhodocyclaceae; Burkholderiales; Gammaproteobacteria; Proteobacteria
UTBCD1; Chitinophagaceae; Chitinophagales; Bacteroidia; Bacteroidota
Altererythrobacter; Sphingomonadaceae; Sphingomonadales; Alphaproteobacteria; Proteobacteria
Subgroup_17_ge; Subgroup_17_fa; Subgroup_17; Vicinamibacteria; Acidobacteriota
Dechlorosoma; Rhodocyclaceae; Burkholderiales; Gammaproteobacteria; Proteobacteria
Plot4-2H12; Sphingomonadaceae; Sphingomonadales; Alphaproteobacteria; Proteobacteria
S_156
CL500-29_marine_group; Ilumatobacteraceae; Microtrichales; Acidimicrobiia; Actinobacteriota
Sporichthyaceae_unclassified; Sporichthyaceae; Frankiales; Actinobacteria; Actinobacteriota
Mycobacterium; Mycobacteriaceae; Corynebacteriales; Actinobacteria; Actinobacteriota
Actinobacteria_unclassified; Actinobacteria_unclassified; Actinobacteria_unclassified; Actinobacteria; Actinobacteriota
Comamonadaceae_unclassified; Comamonadaceae; Burkholderiales; Gammaproteobacteria; Proteobacteria
Beijerinckiaceae_unclassified; Beijerinckiaceae; Rhizobiales; Alphaproteobacteria; Proteobacteria
uncultured_ge; uncultured; Gaiellales; Thermoleophilia; Actinobacteriota
IMCC26207; Microtrichaceae; Microtrichales; Acidimicrobiia; Actinobacteriota
uncultured_ge; uncultured_fa; uncultured; Acidimicrobiia; Actinobacteriota
Microbacteriaceae_unclassified; Microbacteriaceae; Micrococcales; Actinobacteria; Actinobacteriota
Rhodoferax; Comamonadaceae; Burkholderiales; Gammaproteobacteria; Proteobacteria
Sediminibacterium; Chitinophagaceae; Chitinophagales; Bacteroidia; Bacteroidota
uncultured_ge; uncultured; Microtrichales; Acidimicrobiia; Actinobacteriota
TRA3-20_ge; TRA3-20; Burkholderiales; Gammaproteobacteria; Proteobacteria
env.OPS_17_ge; env.OPS_17; Sphingobacteriales; Bacteroidia; Bacteroidota
Flavobacterium; Flavobacteriaceae; Flavobacteriales; Bacteroidia; Bacteroidota
Gammaproteobacteria_unclassified; Gammaproteobacteria_unclassified; Gammaproteobacteria_unclassified; Gammaproteobacteria; Proteobacteria
IMCC26256_ge; IMCC26256_fa; IMCC26256; Acidimicrobiia; Actinobacteriota
Burkholderiales_unclassified; Burkholderiales_unclassified; Burkholderiales; Gammaproteobacteria; Proteobacteria
uncultured; Rhizobiales_Incertae_Sedis; Rhizobiales; Alphaproteobacteria; Proteobacteria
Sphingomonadaceae_unclassified; Sphingomonadaceae; Sphingomonadales; Alphaproteobacteria; Proteobacteria
Actinobacteriota_unclassified; Actinobacteriota_unclassified; Actinobacteriota_unclassified; Actinobacteriota_unclassified; Actinobacteriota
0319-6G20_ge; 0319-6G20_fa; 0319-6G20; Oligoflexia; Bdellovibrionota
Dinghuibacter; Chitinophagaceae; Chitinophagales; Bacteroidia; Bacteroidota
Rhodobacter; Rhodobacteraceae; Rhodobacterales; Alphaproteobacteria; Proteobacteria
Chitinophagaceae_unclassified; Chitinophagaceae; Chitinophagales; Bacteroidia; Bacteroidota
Bacteria_unclassified; Bacteria_unclassified; Bacteria_unclassified; Bacteria_unclassified; Bacteria_unclassified
Rhodocyclaceae_unclassified; Rhodocyclaceae; Burkholderiales; Gammaproteobacteria; Proteobacteria
Solirubrobacteraceae_unclassified; Solirubrobacteraceae; Solirubrobacterales; Thermoleophilia; Actinobacteriota
Legionella; Legionellaceae; Legionellales; Gammaproteobacteria; Proteobacteria
uncultured; Gemmatimonadaceae; Gemmatimonadales; Gemmatimonadetes; Gemmatimonadota
Phenylobacterium; Caulobacteraceae; Caulobacterales; Alphaproteobacteria; Proteobacteria
Gaiellales_unclassified; Gaiellales_unclassified; Gaiellales; Thermoleophilia; Actinobacteriota
Polaromonas; Comamonadaceae; Burkholderiales; Gammaproteobacteria; Proteobacteria
uncultured; Micropepsaceae; Micropepsales; Alphaproteobacteria; Proteobacteria
Haliangium; Haliangiaceae; Haliangiales; Polyangia; Myxococcota
Rhizobacter; Comamonadaceae; Burkholderiales; Gammaproteobacteria; Proteobacteria
Alphaproteobacteria_unclassified; Alphaproteobacteria_unclassified; Alphaproteobacteria_unclassified; Alphaproteobacteria; Proteobacteria
Rhizobiales_unclassified; Rhizobiales_unclassified; Rhizobiales; Alphaproteobacteria; Proteobacteria
GOUTA6; Nitrosomonadaceae; Burkholderiales; Gammaproteobacteria; Proteobacteria
Babeliales_unclassified; Babeliales_unclassified; Babeliales; Babeliae; Dependentiae
Blfdi19_ge; Blfdi19_fa; Blfdi19; Polyangia; Myxococcota
Hirschia; Hyphomonadaceae; Caulobacterales; Alphaproteobacteria; Proteobacteria
A0839_ge; A0839; Rhizobiales; Alphaproteobacteria; Proteobacteria
211ds20_ge; 211ds20_fa; 211ds20; Gammaproteobacteria; Proteobacteria
uncultured; Paracaedibacteraceae; Paracaedibacterales; Alphaproteobacteria; Proteobacteria
Yersiniaceae_unclassified; Yersiniaceae; Enterobacterales; Gammaproteobacteria; Proteobacteria
Hyphomicrobium; Hyphomicrobiaceae; Rhizobiales; Alphaproteobacteria; Proteobacteria
Vermiphilaceae_ge; Vermiphilaceae; Babeliales; Babeliae; Dependentiae
Aquicella; Diplorickettsiaceae; Diplorickettsiales; Gammaproteobacteria; Proteobacteria
Sphingobacteriaceae_unclassified; Sphingobacteriaceae; Sphingobacteriales; Bacteroidia; Bacteroidota
KD3-93_ge; KD3-93; Sphingobacteriales; Bacteroidia; Bacteroidota
MB-A2-108_ge; MB-A2-108_fa; MB-A2-108_or; MB-A2-108; Actinobacteriota
Reyranella; Reyranellaceae; Reyranellales; Alphaproteobacteria; Proteobacteria
Dechloromonas; Rhodocyclaceae; Burkholderiales; Gammaproteobacteria; Proteobacteria
Pedomicrobium; Hyphomicrobiaceae; Rhizobiales; Alphaproteobacteria; Proteobacteria
Oxalobacteraceae_unclassified; Oxalobacteraceae; Burkholderiales; Gammaproteobacteria; Proteobacteria
uncultured; Myxococcaceae; Myxococcales; Myxococcia; Myxococcota
Conexibacter; Solirubrobacteraceae; Solirubrobacterales; Thermoleophilia; Actinobacteriota
Saccharimonadales_unclassified; Saccharimonadales_unclassified; Saccharimonadales; Saccharimonadia; Patescibacteria
Xanthobacteraceae_unclassified; Xanthobacteraceae; Rhizobiales; Alphaproteobacteria; Proteobacteria
Clostridium_sensu_stricto_13; Clostridiaceae; Clostridiales; Clostridia; Firmicutes
Gaiella; Gaiellaceae; Gaiellales; Thermoleophilia; Actinobacteriota
Corynebacteriales_unclassified; Corynebacteriales_unclassified; Corynebacteriales; Actinobacteria; Actinobacteriota
Pseudolabrys; Xanthobacteraceae; Rhizobiales; Alphaproteobacteria; Proteobacteria
Clostridiaceae_unclassified; Clostridiaceae; Clostridiales; Clostridia; Firmicutes
Nitrospira; Nitrospiraceae; Nitrospirales; Nitrospiria; Nitrospirota
OPB41_ge; OPB41_fa; OPB41; Coriobacteriia; Actinobacteriota
Lineage_IV_ge; Lineage_IV_fa; Lineage_IV; Elusimicrobia; Elusimicrobiota
Nitrosomonadaceae_unclassified; Nitrosomonadaceae; Burkholderiales; Gammaproteobacteria; Proteobacteria
uncultured; Diplorickettsiaceae; Diplorickettsiales; Gammaproteobacteria; Proteobacteria
Novosphingobium; Sphingomonadaceae; Sphingomonadales; Alphaproteobacteria; Proteobacteria
Bradyrhizobium; Xanthobacteraceae; Rhizobiales; Alphaproteobacteria; Proteobacteria
SM2D12_ge; SM2D12; Rickettsiales; Alphaproteobacteria; Proteobacteria
uncultured; Xanthobacteraceae; Rhizobiales; Alphaproteobacteria; Proteobacteria
Aquabacterium; Comamonadaceae; Burkholderiales; Gammaproteobacteria; Proteobacteria
uncultured; Ilumatobacteraceae; Microtrichales; Acidimicrobiia; Actinobacteriota
Lineage_IIa_ge; Lineage_IIa_fa; Lineage_IIa_or; Lineage_IIa; Elusimicrobiota
Pedosphaeraceae_unclassified; Pedosphaeraceae; Pedosphaerales; Verrucomicrobiae; Verrucomicrobiota
uncultured; Saprospiraceae; Chitinophagales; Bacteroidia; Bacteroidota
Bauldia; Rhizobiales_Incertae_Sedis; Rhizobiales; Alphaproteobacteria; Proteobacteria
Ellin6067; Nitrosomonadaceae; Burkholderiales; Gammaproteobacteria; Proteobacteria
Rhizobiaceae_unclassified; Rhizobiaceae; Rhizobiales; Alphaproteobacteria; Proteobacteria
Desulfosporosinus; Desulfitobacteriaceae; Desulfitobacteriales; Desulfitobacteriia; Firmicutes
uncultured_ge; uncultured_fa; uncultured; Thermodesulfovibrionia; Nitrospirota
Rhodococcus; Nocardiaceae; Corynebacteriales; Actinobacteria; Actinobacteriota
MND1; Nitrosomonadaceae; Burkholderiales; Gammaproteobacteria; Proteobacteria
Acidovorax; Comamonadaceae; Burkholderiales; Gammaproteobacteria; Proteobacteria
Gracilibacteria_ge; Gracilibacteria_fa; Gracilibacteria_or; Gracilibacteria; Patescibacteria
Gemmatimonadaceae_unclassified; Gemmatimonadaceae; Gemmatimonadales; Gemmatimonadetes; Gemmatimonadota
Brevundimonas; Caulobacteraceae; Caulobacterales; Alphaproteobacteria; Proteobacteria
4-29-1_ge; 4-29-1_fa; 4-29-1_or; 4-29-1; Nitrospirota
uncultured; Methyloligellaceae; Rhizobiales; Alphaproteobacteria; Proteobacteria
Coxiella; Coxiellaceae; Coxiellales; Gammaproteobacteria; Proteobacteria
JG36-GS-52_ge; JG36-GS-52_fa; JG36-GS-52; Gammaproteobacteria; Proteobacteria
Subgroup_2_ge; Subgroup_2_fa; Subgroup_2; Acidobacteriae; Acidobacteriota
NKB15_ge; NKB15_fa; NKB15_or; NKB15_cl; NKB15
Rickettsiaceae_unclassified; Rickettsiaceae; Rickettsiales; Alphaproteobacteria; Proteobacteria
MBNT15_ge; MBNT15_fa; MBNT15_or; MBNT15_cl; MBNT15
uncultured_ge; uncultured; Rhodospirillales; Alphaproteobacteria; Proteobacteria
Chlamydiales_unclassified; Chlamydiales_unclassified; Chlamydiales; Chlamydiae; Verrucomicrobiota
P3OB-42; Myxococcaceae; Myxococcales; Myxococcia; Myxococcota
Babeliaceae_ge; Babeliaceae; Babeliales; Babeliae; Dependentiae
Sphingomonas; Sphingomonadaceae; Sphingomonadales; Alphaproteobacteria; Proteobacteria
uncultured_ge; uncultured_fa; uncultured_or; uncultured; Desulfobacterota
Phaselicystis; Phaselicystidaceae; Polyangiales; Polyangia; Myxococcota
Kapabacteriales_ge; Kapabacteriales_fa; Kapabacteriales; Kapabacteria; Bacteroidota
Pedobacter; Sphingobacteriaceae; Sphingobacteriales; Bacteroidia; Bacteroidota
Streptomyces; Streptomycetaceae; Streptomycetales; Actinobacteria; Actinobacteriota
Allorhizobium-Neorhizobium-Pararhizobium-Rhizobium; Rhizobiaceae; Rhizobiales; Alphaproteobacteria; Proteobacteria
Rickettsiales_unclassified; Rickettsiales_unclassified; Rickettsiales; Alphaproteobacteria; Proteobacteria
Bacillus; Bacillaceae; Bacillales; Bacilli; Firmicutes
Peptostreptococcaceae_unclassified; Peptostreptococcaceae; Peptostreptococcales-Tissierellales; Clostridia; Firmicutes
S_271
0319-6G20_ge; 0319-6G20_fa; 0319-6G20; Oligoflexia; Bdellovibrionota
Bacteria_unclassified; Bacteria_unclassified; Bacteria_unclassified; Bacteria_unclassified; Bacteria_unclassified
Bdellovibrio; Bdellovibrionaceae; Bdellovibrionales; Bdellovibrionia; Bdellovibrionota
Lineage_IIa_ge; Lineage_IIa_fa; Lineage_IIa_or; Lineage_IIa; Elusimicrobiota
Acinetobacter; Moraxellaceae; Pseudomonadales; Gammaproteobacteria; Proteobacteria
Babeliales_unclassified; Babeliales_unclassified; Babeliales; Babeliae; Dependentiae
Lineage_IV_ge; Lineage_IV_fa; Lineage_IV; Elusimicrobia; Elusimicrobiota
Gammaproteobacteria_unclassified; Gammaproteobacteria_unclassified; Gammaproteobacteria_unclassified; Gammaproteobacteria; Proteobacteria
uncultured_ge; uncultured; Oligoflexales; Oligoflexia; Bdellovibrionota
Saccharimonadales_ge; Saccharimonadales_fa; Saccharimonadales; Saccharimonadia; Patescibacteria
Legionella; Legionellaceae; Legionellales; Gammaproteobacteria; Proteobacteria
Candidatus_Omnitrophus; Omnitrophaceae; Omnitrophales; Omnitrophia; Verrucomicrobiota
possible_genus_04; Fibrobacteraceae; Fibrobacterales; Fibrobacteria; Fibrobacterota
SM2D12_ge; SM2D12; Rickettsiales; Alphaproteobacteria; Proteobacteria
Alphaproteobacteria_unclassified; Alphaproteobacteria_unclassified; Alphaproteobacteria_unclassified; Alphaproteobacteria; Proteobacteria
Lineage_IIc_ge; Lineage_IIc_fa; Lineage_IIc_or; Lineage_IIc; Elusimicrobiota
UBA12409_ge; UBA12409; Babeliales; Babeliae; Dependentiae
Lineage_IIb_ge; Lineage_IIb_fa; Lineage_IIb_or; Lineage_IIb; Elusimicrobiota
MVP-88_ge; MVP-88_fa; MVP-88; Elusimicrobia; Elusimicrobiota
uncultured_ge; uncultured; Rhodospirillales; Alphaproteobacteria; Proteobacteria
Xanthobacteraceae_unclassified; Xanthobacteraceae; Rhizobiales; Alphaproteobacteria; Proteobacteria
Vermiphilaceae_ge; Vermiphilaceae; Babeliales; Babeliae; Dependentiae
Endomicrobium; Endomicrobiaceae; Endomicrobiales; Endomicrobia; Elusimicrobiota
IMCC26256_ge; IMCC26256_fa; IMCC26256; Acidimicrobiia; Actinobacteriota
Aquicella; Diplorickettsiaceae; Diplorickettsiales; Gammaproteobacteria; Proteobacteria
Bacteriovoracaceae_unclassified; Bacteriovoracaceae; Bacteriovoracales; Bdellovibrionia; Bdellovibrionota
uncultured; Diplorickettsiaceae; Diplorickettsiales; Gammaproteobacteria; Proteobacteria
Bacteriovorax; Bacteriovoracaceae; Bacteriovoracales; Bdellovibrionia; Bdellovibrionota
uncultured; Micropepsaceae; Micropepsales; Alphaproteobacteria; Proteobacteria
MND1; Nitrosomonadaceae; Burkholderiales; Gammaproteobacteria; Proteobacteria
Massilia; Oxalobacteraceae; Burkholderiales; Gammaproteobacteria; Proteobacteria
Burkholderiales_unclassified; Burkholderiales_unclassified; Burkholderiales; Gammaproteobacteria; Proteobacteria
Peredibacter; Bacteriovoracaceae; Bacteriovoracales; Bdellovibrionia; Bdellovibrionota
Omnitrophales_ge; Omnitrophales_fa; Omnitrophales; Omnitrophia; Verrucomicrobiota
Hyphomicrobium; Hyphomicrobiaceae; Rhizobiales; Alphaproteobacteria; Proteobacteria
Unknown_Family_ge; Unknown_Family; Gammaproteobacteria_Incertae_Sedis; Gammaproteobacteria; Proteobacteria
Subgroup_2_ge; Subgroup_2_fa; Subgroup_2; Acidobacteriae; Acidobacteriota
Gracilibacteria_ge; Gracilibacteria_fa; Gracilibacteria_or; Gracilibacteria; Patescibacteria
uncultured_ge; uncultured; Gaiellales; Thermoleophilia; Actinobacteriota
Saccharimonadales_unclassified; Saccharimonadales_unclassified; Saccharimonadales; Saccharimonadia; Patescibacteria
Nitrospira; Nitrospiraceae; Nitrospirales; Nitrospiria; Nitrospirota
Elusimicrobiota_unclassified; Elusimicrobiota_unclassified; Elusimicrobiota_unclassified; Elusimicrobiota_unclassified; Elusimicrobiota
uncultured; Xanthobacteraceae; Rhizobiales; Alphaproteobacteria; Proteobacteria
uncultured; Fibrobacteraceae; Fibrobacterales; Fibrobacteria; Fibrobacterota
Pseudolabrys; Xanthobacteraceae; Rhizobiales; Alphaproteobacteria; Proteobacteria
uncultured; Rhodospirillaceae; Rhodospirillales; Alphaproteobacteria; Proteobacteria
Babeliales_ge; Babeliales_fa; Babeliales; Babeliae; Dependentiae
uncultured_ge; uncultured; Acidobacteriales; Acidobacteriae; Acidobacteriota
Rhodoferax; Comamonadaceae; Burkholderiales; Gammaproteobacteria; Proteobacteria
Rickettsiales_unclassified; Rickettsiales_unclassified; Rickettsiales; Alphaproteobacteria; Proteobacteria
Mycobacterium; Mycobacteriaceae; Corynebacteriales; Actinobacteria; Actinobacteriota
CL500-29_marine_group; Ilumatobacteraceae; Microtrichales; Acidimicrobiia; Actinobacteriota
A0839_ge; A0839; Rhizobiales; Alphaproteobacteria; Proteobacteria
uncultured; Gemmatimonadaceae; Gemmatimonadales; Gemmatimonadetes; Gemmatimonadota
GOUTA6; Nitrosomonadaceae; Burkholderiales; Gammaproteobacteria; Proteobacteria
KD3-93_ge; KD3-93; Sphingobacteriales; Bacteroidia; Bacteroidota
uncultured; Neisseriaceae; Burkholderiales; Gammaproteobacteria; Proteobacteria
Cellvibrio; Cellvibrionaceae; Cellvibrionales; Gammaproteobacteria; Proteobacteria
uncultured; Steroidobacteraceae; Steroidobacterales; Gammaproteobacteria; Proteobacteria
JG36-TzT-191_ge; JG36-TzT-191_fa; JG36-TzT-191; Gammaproteobacteria; Proteobacteria
MB-A2-108_ge; MB-A2-108_fa; MB-A2-108_or; MB-A2-108; Actinobacteriota
Aetherobacter; Polyangiaceae; Polyangiales; Polyangia; Myxococcota
LWQ8_ge; LWQ8; Saccharimonadales; Saccharimonadia; Patescibacteria
uncultured; Solirubrobacteraceae; Solirubrobacterales; Thermoleophilia; Actinobacteriota
Gaiella; Gaiellaceae; Gaiellales; Thermoleophilia; Actinobacteriota
SC-I-84_ge; SC-I-84; Burkholderiales; Gammaproteobacteria; Proteobacteria
Candidatus_Ovatusbacter; Unknown_Family; Gammaproteobacteria_Incertae_Sedis; Gammaproteobacteria; Proteobacteria
Acidothermus; Acidothermaceae; Frankiales; Actinobacteria; Actinobacteriota
Silvanigrellaceae_unclassified; Silvanigrellaceae; Silvanigrellales; Oligoflexia; Bdellovibrionota
Silvanigrella; Silvanigrellaceae; Silvanigrellales; Oligoflexia; Bdellovibrionota
WOR-1_ge; WOR-1_fa; WOR-1_or; WOR-1_cl; WOR-1
Subgroup_5_ge; Subgroup_5_fa; Subgroup_5_or; Subgroup_5; Acidobacteriota
[truncated: 2,058 more rows]

## Sheet: Genus_unique S
S_20
Sporichthyaceae_ge; Sporichthyaceae; Frankiales; Actinobacteria; Actinobacteriota
Candidatus_Methylopumilus; Methylophilaceae; Burkholderiales; Gammaproteobacteria; Proteobacteria
GKS98_freshwater_group; Alcaligenaceae; Burkholderiales; Gammaproteobacteria; Proteobacteria
Candidatus_Planktoluna; Microbacteriaceae; Micrococcales; Actinobacteria; Actinobacteriota
Methylorosula; Beijerinckiaceae; Rhizobiales; Alphaproteobacteria; Proteobacteria
Flavobacteriales_unclassified; Flavobacteriales_unclassified; Flavobacteriales; Bacteroidia; Bacteroidota
Candidatus_Aquiluna; Microbacteriaceae; Micrococcales; Actinobacteria; Actinobacteriota
Tabrizicola; Rhodobacteraceae; Rhodobacterales; Alphaproteobacteria; Proteobacteria
Aurantimicrobium; Microbacteriaceae; Micrococcales; Actinobacteria; Actinobacteriota
Emticicia; Spirosomaceae; Cytophagales; Bacteroidia; Bacteroidota
Dinghuibacter; Chitinophagaceae; Chitinophagales; Bacteroidia; Bacteroidota
Rivicola; Aquaspirillaceae; Burkholderiales; Gammaproteobacteria; Proteobacteria
Aeromonas; Aeromonadaceae; Aeromonadales; Gammaproteobacteria; Proteobacteria
Chloroplast_ge; Chloroplast_fa; Chloroplast; Cyanobacteriia; Cyanobacteria
Vogesella; Chromobacteriaceae; Burkholderiales; Gammaproteobacteria; Proteobacteria
Zoogloea; Rhodocyclaceae; Burkholderiales; Gammaproteobacteria; Proteobacteria
Crocinitomicaceae_unclassified; Crocinitomicaceae; Flavobacteriales; Bacteroidia; Bacteroidota
Deefgea; Chitinibacteraceae; Burkholderiales; Gammaproteobacteria; Proteobacteria
Cetobacterium; Fusobacteriaceae; Fusobacteriales; Fusobacteriia; Fusobacteriota
Trichococcus; Carnobacteriaceae; Lactobacillales; Bacilli; Firmicutes
Eubacterium; Eubacteriaceae; Eubacteriales; Clostridia; Firmicutes
Inhella; Comamonadaceae; Burkholderiales; Gammaproteobacteria; Proteobacteria
Paludibacteraceae_unclassified; Paludibacteraceae; Bacteroidales; Bacteroidia; Bacteroidota
Longivirga; Sporichthyaceae; Frankiales; Actinobacteria; Actinobacteriota
Rickettsiella; Diplorickettsiaceae; Diplorickettsiales; Gammaproteobacteria; Proteobacteria
Cytophagales_unclassified; Cytophagales_unclassified; Cytophagales; Bacteroidia; Bacteroidota
Sulfurimonas; Sulfurimonadaceae; Campylobacterales; Campylobacteria; Campilobacterota
BD1-7_clade; Spongiibacteraceae; Cellvibrionales; Gammaproteobacteria; Proteobacteria
Formivibrio; Chitinibacteraceae; Burkholderiales; Gammaproteobacteria; Proteobacteria
Muribaculaceae_ge; Muribaculaceae; Bacteroidales; Bacteroidia; Bacteroidota
Tolumonas; Aeromonadaceae; Aeromonadales; Gammaproteobacteria; Proteobacteria
Polymorphobacter; Sphingomonadaceae; Sphingomonadales; Alphaproteobacteria; Proteobacteria
uncultured; Methylophilaceae; Burkholderiales; Gammaproteobacteria; Proteobacteria
Macellibacteroides; Tannerellaceae; Bacteroidales; Bacteroidia; Bacteroidota
Arcobacter; Arcobacteraceae; Campylobacterales; Campylobacteria; Campilobacterota
Limnobacter; Burkholderiaceae; Burkholderiales; Gammaproteobacteria; Proteobacteria
R7C24_ge; R7C24_fa; R7C24; Gammaproteobacteria; Proteobacteria
Klenkia; Geodermatophilaceae; Frankiales; Actinobacteria; Actinobacteriota
Ideonella; Comamonadaceae; Burkholderiales; Gammaproteobacteria; Proteobacteria
Serratia; Yersiniaceae; Enterobacterales; Gammaproteobacteria; Proteobacteria
Zavarziniaceae_ge; Zavarziniaceae; Zavarziniales; Alphaproteobacteria; Proteobacteria
uncultured; Rhizobiaceae; Rhizobiales; Alphaproteobacteria; Proteobacteria
Methylophilus; Methylophilaceae; Burkholderiales; Gammaproteobacteria; Proteobacteria
Roseococcus; Acetobacteraceae; Acetobacterales; Alphaproteobacteria; Proteobacteria
Bacteroides; Bacteroidaceae; Bacteroidales; Bacteroidia; Bacteroidota
Sulfurospirillum; Sulfurospirillaceae; Campylobacterales; Campylobacteria; Campilobacterota
Ruminococcus; Ruminococcaceae; Oscillospirales; Clostridia; Firmicutes
oc32; Nitrosomonadaceae; Burkholderiales; Gammaproteobacteria; Proteobacteria
Alkanindiges; Moraxellaceae; Pseudomonadales; Gammaproteobacteria; Proteobacteria
Actinoplanes; Micromonosporaceae; Micromonosporales; Actinobacteria; Actinobacteriota
Clostridium_sensu_stricto_1; Clostridiaceae; Clostridiales; Clostridia; Firmicutes
Hungateiclostridiaceae_unclassified; Hungateiclostridiaceae; Clostridia_or; Clostridia; Firmicutes
uncultured; Microtrichaceae; Microtrichales; Acidimicrobiia; Actinobacteriota
Acetobacteroides; Williamwhitmaniaceae; Bacteroidales; Bacteroidia; Bacteroidota
Beijerinckia; Beijerinckiaceae; Rhizobiales; Alphaproteobacteria; Proteobacteria
Algoriphagus; Cyclobacteriaceae; Cytophagales; Bacteroidia; Bacteroidota
Uliginosibacterium; Rhodocyclaceae; Burkholderiales; Gammaproteobacteria; Proteobacteria
Luedemannella; Micromonosporaceae; Micromonosporales; Actinobacteria; Actinobacteriota
alphaI_cluster; Beijerinckiaceae; Rhizobiales; Alphaproteobacteria; Proteobacteria
OLB12; Microscillaceae; Cytophagales; Bacteroidia; Bacteroidota
Methyloligellaceae_ge; Methyloligellaceae; Rhizobiales; Alphaproteobacteria; Proteobacteria
Ilumatobacter; Ilumatobacteraceae; Microtrichales; Acidimicrobiia; Actinobacteriota
Methyloglobulus; Methylomonadaceae; Methylococcales; Gammaproteobacteria; Proteobacteria
Silanimonas; Xanthomonadaceae; Xanthomonadales; Gammaproteobacteria; Proteobacteria
Chitinibacter; Chitinibacteraceae; Burkholderiales; Gammaproteobacteria; Proteobacteria
Micromonospora; Micromonosporaceae; Micromonosporales; Actinobacteria; Actinobacteriota
Ruminococcaceae_unclassified; Ruminococcaceae; Oscillospirales; Clostridia; Firmicutes
Porphyrobacter; Sphingomonadaceae; Sphingomonadales; Alphaproteobacteria; Proteobacteria
Cloacibacterium; Weeksellaceae; Flavobacteriales; Bacteroidia; Bacteroidota
NK4A214_group; Oscillospiraceae; Oscillospirales; Clostridia; Firmicutes
uncultured; Nocardioidaceae; Propionibacteriales; Actinobacteria; Actinobacteriota
Flexibacter; Microscillaceae; Cytophagales; Bacteroidia; Bacteroidota
Desulfosporosinus; Desulfitobacteriaceae; Desulfitobacteriales; Desulfitobacteriia; Firmicutes
Lautropia; Burkholderiaceae; Burkholderiales; Gammaproteobacteria; Proteobacteria
Kocuria; Micrococcaceae; Micrococcales; Actinobacteria; Actinobacteriota
Candidatus_Aquirestis; Saprospiraceae; Chitinophagales; Bacteroidia; Bacteroidota
Brevibacterium; Brevibacteriaceae; Micrococcales; Actinobacteria; Actinobacteriota
Frankiales_unclassified; Frankiales_unclassified; Frankiales; Actinobacteria; Actinobacteriota
Kineosporia; Kineosporiaceae; Kineosporiales; Actinobacteria; Actinobacteriota
Candidatus_Accumulibacter; Rhodocyclaceae; Burkholderiales; Gammaproteobacteria; Proteobacteria
CPR2_ge; CPR2_fa; CPR2_or; CPR2; Patescibacteria
uncultured; Micavibrionaceae; Micavibrionales; Alphaproteobacteria; Proteobacteria
Streptomycetaceae_unclassified; Streptomycetaceae; Streptomycetales; Actinobacteria; Actinobacteriota
Acidiphilium; Acetobacteraceae; Acetobacterales; Alphaproteobacteria; Proteobacteria
Rhodovastum; Acetobacteraceae; Acetobacterales; Alphaproteobacteria; Proteobacteria
Sanguibacter; Sanguibacteraceae; Micrococcales; Actinobacteria; Actinobacteriota
Gemmobacter; Rhodobacteraceae; Rhodobacterales; Alphaproteobacteria; Proteobacteria
Anaerovoracaceae_unclassified; Anaerovoracaceae; Peptostreptococcales-Tissierellales; Clostridia; Firmicutes
Kineococcus; Kineosporiaceae; Kineosporiales; Actinobacteria; Actinobacteriota
Candidatus_Flaviluna; Microbacteriaceae; Micrococcales; Actinobacteria; Actinobacteriota
uncultured; Spirosomaceae; Cytophagales; Bacteroidia; Bacteroidota
Desulfobulbus; Desulfobulbaceae; Desulfobulbales; Desulfobulbia; Desulfobacterota
Yersinia; Yersiniaceae; Enterobacterales; Gammaproteobacteria; Proteobacteria
Leucobacter; Microbacteriaceae; Micrococcales; Actinobacteria; Actinobacteriota
MD3-55; Fokiniaceae; Rickettsiales; Alphaproteobacteria; Proteobacteria
Virgibacillus; Bacillaceae; Bacillales; Bacilli; Firmicutes
Microbacterium; Microbacteriaceae; Micrococcales; Actinobacteria; Actinobacteriota
uncultured; Rhodanobacteraceae; Xanthomonadales; Gammaproteobacteria; Proteobacteria
Chromobacterium; Chromobacteriaceae; Burkholderiales; Gammaproteobacteria; Proteobacteria
Anaerovoracaceae_ge; Anaerovoracaceae; Peptostreptococcales-Tissierellales; Clostridia; Firmicutes
uncultured; Devosiaceae; Rhizobiales; Alphaproteobacteria; Proteobacteria
Aminobacter; Rhizobiaceae; Rhizobiales; Alphaproteobacteria; Proteobacteria
Marinilabiliaceae_ge; Marinilabiliaceae; Bacteroidales; Bacteroidia; Bacteroidota
Pseudopelobacter; Pseudopelobacteraceae; Geobacterales; Desulfuromonadia; Desulfobacterota
Mucinivorans; Rikenellaceae; Bacteroidales; Bacteroidia; Bacteroidota
Paeniclostridium; Peptostreptococcaceae; Peptostreptococcales-Tissierellales; Clostridia; Firmicutes
Pedosphaera; Pedosphaeraceae; Pedosphaerales; Verrucomicrobiae; Verrucomicrobiota
Giesbergeria; Comamonadaceae; Burkholderiales; Gammaproteobacteria; Proteobacteria
Gaiellales_ge; Gaiellales_fa; Gaiellales; Thermoleophilia; Actinobacteriota
Lachnospirales_unclassified; Lachnospirales_unclassified; Lachnospirales; Clostridia; Firmicutes
Haematobacter; Rhodobacteraceae; Rhodobacterales; Alphaproteobacteria; Proteobacteria
Sphaerisporangium; Streptosporangiaceae; Streptosporangiales; Actinobacteria; Actinobacteriota
Candidatus_Xenohaliotis; Anaplasmataceae; Rickettsiales; Alphaproteobacteria; Proteobacteria
Enterobacter; Enterobacteriaceae; Enterobacterales; Gammaproteobacteria; Proteobacteria
Eggerthellaceae_unclassified; Eggerthellaceae; Coriobacteriales; Coriobacteriia; Actinobacteriota
Enterorhabdus; Eggerthellaceae; Coriobacteriales; Coriobacteriia; Actinobacteriota
Collinsella; Coriobacteriaceae; Coriobacteriales; Coriobacteriia; Actinobacteriota
Arcobacteraceae_unclassified; Arcobacteraceae; Campylobacterales; Campylobacteria; Campilobacterota
uncultured; Oscillospiraceae; Oscillospirales; Clostridia; Firmicutes
Bifidobacteriaceae_unclassified; Bifidobacteriaceae; Bifidobacteriales; Actinobacteria; Actinobacteriota
Plantactinospora; Micromonosporaceae; Micromonosporales; Actinobacteria; Actinobacteriota
Nonomuraea; Streptosporangiaceae; Streptosporangiales; Actinobacteria; Actinobacteriota
Barnesiella; Barnesiellaceae; Bacteroidales; Bacteroidia; Bacteroidota
Lachnospiraceae_NK4A136_group; Lachnospiraceae; Lachnospirales; Clostridia; Firmicutes
Anaerotruncus; Ruminococcaceae; Oscillospirales; Clostridia; Firmicutes
Family_XIII_AD3011_group; Anaerovoracaceae; Peptostreptococcales-Tissierellales; Clostridia; Firmicutes
Synergistaceae_unclassified; Synergistaceae; Synergistales; Synergistia; Synergistota
S_82
Candidatus_Planktoluna; Microbacteriaceae; Micrococcales; Actinobacteria; Actinobacteriota
Rhodoluna; Microbacteriaceae; Micrococcales; Actinobacteria; Actinobacteriota
Dinghuibacter; Chitinophagaceae; Chitinophagales; Bacteroidia; Bacteroidota
Emticicia; Spirosomaceae; Cytophagales; Bacteroidia; Bacteroidota
Flavobacteriales_unclassified; Flavobacteriales_unclassified; Flavobacteriales; Bacteroidia; Bacteroidota
Methylorosula; Beijerinckiaceae; Rhizobiales; Alphaproteobacteria; Proteobacteria
Limnobacter; Burkholderiaceae; Burkholderiales; Gammaproteobacteria; Proteobacteria
Rhodovarius; Acetobacteraceae; Acetobacterales; Alphaproteobacteria; Proteobacteria
Aurantimicrobium; Microbacteriaceae; Micrococcales; Actinobacteria; Actinobacteriota
MWH-Ta3; Microbacteriaceae; Micrococcales; Actinobacteria; Actinobacteriota
Clostridiaceae_unclassified; Clostridiaceae; Clostridiales; Clostridia; Firmicutes
Exiguobacterium; Exiguobacteraceae; Exiguobacterales; Bacilli; Firmicutes
Vogesella; Chromobacteriaceae; Burkholderiales; Gammaproteobacteria; Proteobacteria
Tabrizicola; Rhodobacteraceae; Rhodobacterales; Alphaproteobacteria; Proteobacteria
Acidobacteriaceae_(Subgroup_1)_unclassified; Acidobacteriaceae_(Subgroup_1); Acidobacteriales; Acidobacteriae; Acidobacteriota
Telmatospirillum; Magnetospirillaceae; Rhodospirillales; Alphaproteobacteria; Proteobacteria
Peptostreptococcaceae_unclassified; Peptostreptococcaceae; Peptostreptococcales-Tissierellales; Clostridia; Firmicutes
Chromobacterium; Chromobacteriaceae; Burkholderiales; Gammaproteobacteria; Proteobacteria
Muribaculaceae_ge; Muribaculaceae; Bacteroidales; Bacteroidia; Bacteroidota
Burkholderiaceae_unclassified; Burkholderiaceae; Burkholderiales; Gammaproteobacteria; Proteobacteria
Beijerinckia; Beijerinckiaceae; Rhizobiales; Alphaproteobacteria; Proteobacteria
Yersiniaceae_unclassified; Yersiniaceae; Enterobacterales; Gammaproteobacteria; Proteobacteria
Bacteroidales_unclassified; Bacteroidales_unclassified; Bacteroidales; Bacteroidia; Bacteroidota
Ideonella; Comamonadaceae; Burkholderiales; Gammaproteobacteria; Proteobacteria
Zavarziniaceae_ge; Zavarziniaceae; Zavarziniales; Alphaproteobacteria; Proteobacteria
Methylocaldum; Methylococcaceae; Methylococcales; Gammaproteobacteria; Proteobacteria
Bacteroides; Bacteroidaceae; Bacteroidales; Bacteroidia; Bacteroidota
Rhizobiales_Incertae_Sedis_unclassified; Rhizobiales_Incertae_Sedis; Rhizobiales; Alphaproteobacteria; Proteobacteria
Lautropia; Burkholderiaceae; Burkholderiales; Gammaproteobacteria; Proteobacteria
uncultured; Hungateiclostridiaceae; Clostridia_or; Clostridia; Firmicutes
Candidatus_Accumulibacter; Rhodocyclaceae; Burkholderiales; Gammaproteobacteria; Proteobacteria
FukuN57; Beijerinckiaceae; Rhizobiales; Alphaproteobacteria; Proteobacteria
Rivicola; Aquaspirillaceae; Burkholderiales; Gammaproteobacteria; Proteobacteria
Christensenellaceae_R-7_group; Christensenellaceae; Christensenellales; Clostridia; Firmicutes
SL56_marine_group_ge; SL56_marine_group_fa; SL56_marine_group_or; SL56_marine_group; Chloroflexi
Chitinibacter; Chitinibacteraceae; Burkholderiales; Gammaproteobacteria; Proteobacteria
MD3-55; Fokiniaceae; Rickettsiales; Alphaproteobacteria; Proteobacteria
Epulopiscium; Lachnospiraceae; Lachnospirales; Clostridia; Firmicutes
Anaerocolumna; Lachnospiraceae; Lachnospirales; Clostridia; Firmicutes
oc32; Nitrosomonadaceae; Burkholderiales; Gammaproteobacteria; Proteobacteria
Archangium; Myxococcaceae; Myxococcales; Myxococcia; Myxococcota
Atopobiaceae_unclassified; Atopobiaceae; Coriobacteriales; Coriobacteriia; Actinobacteriota
Muribaculaceae_unclassified; Muribaculaceae; Bacteroidales; Bacteroidia; Bacteroidota
uncultured_ge; uncultured_fa; uncultured; Verrucomicrobiae; Verrucomicrobiota
1174-901-12; Beijerinckiaceae; Rhizobiales; Alphaproteobacteria; Proteobacteria
Sporichthya; Sporichthyaceae; Frankiales; Actinobacteria; Actinobacteriota
uncultured; Magnetospiraceae; Rhodospirillales; Alphaproteobacteria; Proteobacteria
Clostridium_sensu_stricto_5; Clostridiaceae; Clostridiales; Clostridia; Firmicutes
Herbiconiux; Microbacteriaceae; Micrococcales; Actinobacteria; Actinobacteriota
966-1; Nitrosomonadaceae; Burkholderiales; Gammaproteobacteria; Proteobacteria
Candidatus_Raymondbacteria_ge; Candidatus_Raymondbacteria; Fibrobacterales; Fibrobacteria; Fibrobacterota
uncultured; Elsteraceae; Elsterales; Alphaproteobacteria; Proteobacteria
Dactylosporangium; Micromonosporaceae; Micromonosporales; Actinobacteria; Actinobacteriota
Cetobacterium; Fusobacteriaceae; Fusobacteriales; Fusobacteriia; Fusobacteriota
Acidocella; Acetobacteraceae; Acetobacterales; Alphaproteobacteria; Proteobacteria
Malikia; Comamonadaceae; Burkholderiales; Gammaproteobacteria; Proteobacteria
Micromonospora; Micromonosporaceae; Micromonosporales; Actinobacteria; Actinobacteriota
Endobacter; Acetobacteraceae; Acetobacterales; Alphaproteobacteria; Proteobacteria
Defluviicoccus; Defluviicoccaceae; Defluviicoccales; Alphaproteobacteria; Proteobacteria
Christensenellaceae_unclassified; Christensenellaceae; Christensenellales; Clostridia; Firmicutes
Paludibacterium; Chromobacteriaceae; Burkholderiales; Gammaproteobacteria; Proteobacteria
KIST-JJY010_ge; KIST-JJY010_fa; KIST-JJY010; Actinobacteria; Actinobacteriota
Taibaiella; Chitinophagaceae; Chitinophagales; Bacteroidia; Bacteroidota
Kaistia; Kaistiaceae; Rhizobiales; Alphaproteobacteria; Proteobacteria
Coriobacteriales_unclassified; Coriobacteriales_unclassified; Coriobacteriales; Coriobacteriia; Actinobacteriota
Fibrella; Spirosomaceae; Cytophagales; Bacteroidia; Bacteroidota
Rahnella1; Yersiniaceae; Enterobacterales; Gammaproteobacteria; Proteobacteria
Rubellimicrobium; Rhodobacteraceae; Rhodobacterales; Alphaproteobacteria; Proteobacteria
Mucispirillum; Deferribacteraceae; Deferribacterales; Deferribacteres; Deferribacterota
Methyloparacoccus; Methylococcaceae; Methylococcales; Gammaproteobacteria; Proteobacteria
B18_ge; B18; Fibrobacterales; Fibrobacteria; Fibrobacterota
Longimicrobiaceae_unclassified; Longimicrobiaceae; Longimicrobiales; Longimicrobia; Gemmatimonadota
Fusobacteriaceae_unclassified; Fusobacteriaceae; Fusobacteriales; Fusobacteriia; Fusobacteriota
Caulobacterales_unclassified; Caulobacterales_unclassified; Caulobacterales; Alphaproteobacteria; Proteobacteria
Macrococcus; Staphylococcaceae; Staphylococcales; Bacilli; Firmicutes
Paradevosia; Devosiaceae; Rhizobiales; Alphaproteobacteria; Proteobacteria
Blvii28_wastewater-sludge_group; Williamwhitmaniaceae; Bacteroidales; Bacteroidia; Bacteroidota
Ramlibacter; Comamonadaceae; Burkholderiales; Gammaproteobacteria; Proteobacteria
Myxococcales_unclassified; Myxococcales_unclassified; Myxococcales; Myxococcia; Myxococcota
Bacillaceae_unclassified; Bacillaceae; Bacillales; Bacilli; Firmicutes
Chromatiaceae_unclassified; Chromatiaceae; Chromatiales; Gammaproteobacteria; Proteobacteria
Dechlorobacter; Rhodocyclaceae; Burkholderiales; Gammaproteobacteria; Proteobacteria
Candidatus_Koribacter; Koribacteraceae; Acidobacteriales; Acidobacteriae; Acidobacteriota
Syntrophobacteraceae_unclassified; Syntrophobacteraceae; Syntrophobacterales; Syntrophobacteria; Desulfobacterota
uncultured; Methylacidiphilaceae; Methylacidiphilales; Verrucomicrobiae; Verrucomicrobiota
Xylophilus; Comamonadaceae; Burkholderiales; Gammaproteobacteria; Proteobacteria
Treponema; Spirochaetaceae; Spirochaetales; Spirochaetia; Spirochaetota
Aurantisolimonas; Chitinophagaceae; Chitinophagales; Bacteroidia; Bacteroidota
Victivallales_unclassified; Victivallales_unclassified; Victivallales; Lentisphaeria; Verrucomicrobiota
Ellin6055; Sphingomonadaceae; Sphingomonadales; Alphaproteobacteria; Proteobacteria
Parabacteroides; Tannerellaceae; Bacteroidales; Bacteroidia; Bacteroidota
uncultured; Paludibacteraceae; Bacteroidales; Bacteroidia; Bacteroidota
Babeliaceae_unclassified; Babeliaceae; Babeliales; Babeliae; Dependentiae
Oscillospirales_unclassified; Oscillospirales_unclassified; Oscillospirales; Clostridia; Firmicutes
uncultured; Devosiaceae; Rhizobiales; Alphaproteobacteria; Proteobacteria
Alistipes; Rikenellaceae; Bacteroidales; Bacteroidia; Bacteroidota
S15A-MN91_ge; S15A-MN91; Sphingobacteriales; Bacteroidia; Bacteroidota
UKL13-1; Hyphomonadaceae; Caulobacterales; Alphaproteobacteria; Proteobacteria
Candidatus_Midichloria; Rickettsiales_fa; Rickettsiales; Alphaproteobacteria; Proteobacteria
Alkanibacter; Solimonadaceae; Salinisphaerales; Gammaproteobacteria; Proteobacteria
Planococcaceae_unclassified; Planococcaceae; Bacillales; Bacilli; Firmicutes
Tolumonas; Aeromonadaceae; Aeromonadales; Gammaproteobacteria; Proteobacteria
Buttiauxella; Enterobacteriaceae; Enterobacterales; Gammaproteobacteria; Proteobacteria
uncultured; Pectobacteriaceae; Enterobacterales; Gammaproteobacteria; Proteobacteria
CG2-30-50-142_ge; CG2-30-50-142_fa; CG2-30-50-142; Coriobacteriia; Actinobacteriota
uncultured; Marinifilaceae; Bacteroidales; Bacteroidia; Bacteroidota
Erwinia; Erwiniaceae; Enterobacterales; Gammaproteobacteria; Proteobacteria
Paeniclostridium; Peptostreptococcaceae; Peptostreptococcales-Tissierellales; Clostridia; Firmicutes
Azospirillaceae_unclassified; Azospirillaceae; Azospirillales; Alphaproteobacteria; Proteobacteria
Elstera; Elsteraceae; Elsterales; Alphaproteobacteria; Proteobacteria
Actinocorallia; Thermomonosporaceae; Streptosporangiales; Actinobacteria; Actinobacteriota
Roseimarinus; Prolixibacteraceae; Bacteroidales; Bacteroidia; Bacteroidota
Plesiomonas; Enterobacteriaceae; Enterobacterales; Gammaproteobacteria; Proteobacteria
Runella; Spirosomaceae; Cytophagales; Bacteroidia; Bacteroidota
Hypnocyclicus; Leptotrichiaceae; Fusobacteriales; Fusobacteriia; Fusobacteriota
uncultured; Microbacteriaceae; Micrococcales; Actinobacteria; Actinobacteriota
Sphaerisporangium; Streptosporangiaceae; Streptosporangiales; Actinobacteria; Actinobacteriota
Cyanobacteriia_unclassified; Cyanobacteriia_unclassified; Cyanobacteriia_unclassified; Cyanobacteriia; Cyanobacteria
Ercella; Hungateiclostridiaceae; Clostridia_or; Clostridia; Firmicutes
Clostridium_sensu_stricto_3; Clostridiaceae; Clostridiales; Clostridia; Firmicutes
Clostridium_sensu_stricto_8; Clostridiaceae; Clostridiales; Clostridia; Firmicutes
Desulfitobacterium; Desulfitobacteriaceae; Desulfitobacteriales; Desulfitobacteriia; Firmicutes
Enterorhabdus; Eggerthellaceae; Coriobacteriales; Coriobacteriia; Actinobacteriota
Flavihumibacter; Chitinophagaceae; Chitinophagales; Bacteroidia; Bacteroidota
Isosphaeraceae_unclassified; Isosphaeraceae; Isosphaerales; Planctomycetes; Planctomycetota
uncultured; Beijerinckiaceae; Rhizobiales; Alphaproteobacteria; Proteobacteria
Pleomorphomonas; Pleomorphomonadaceae; Rhizobiales; Alphaproteobacteria; Proteobacteria
Quatrionicoccus; Rhodocyclaceae; Burkholderiales; Gammaproteobacteria; Proteobacteria
Renibacterium; Micrococcaceae; Micrococcales; Actinobacteria; Actinobacteriota
p-2534-18B5_gut_group_ge; p-2534-18B5_gut_group; Bacteroidales; Bacteroidia; Bacteroidota
Clostridium_sensu_stricto_11; Clostridiaceae; Clostridiales; Clostridia; Firmicutes
Tepidibacter; Peptostreptococcaceae; Peptostreptococcales-Tissierellales; Clostridia; Firmicutes
Veillonellales-Selenomonadales_unclassified; Veillonellales-Selenomonadales_unclassified; Veillonellales-Selenomonadales; Negativicutes; Firmicutes
Ancalomicrobium; Ancalomicrobiaceae; Rhizobiales; Alphaproteobacteria; Proteobacteria
Lyticum; Fokiniaceae; Rickettsiales; Alphaproteobacteria; Proteobacteria
Pseudoduganella; Oxalobacteraceae; Burkholderiales; Gammaproteobacteria; Proteobacteria
Parasutterella; Sutterellaceae; Burkholderiales; Gammaproteobacteria; Proteobacteria
Budviciaceae_unclassified; Budviciaceae; Enterobacterales; Gammaproteobacteria; Proteobacteria
Vibrionaceae_unclassified; Vibrionaceae; Vibrionales; Gammaproteobacteria; Proteobacteria
Oligosphaerales_unclassified; Oligosphaerales_unclassified; Oligosphaerales; Lentisphaeria; Verrucomicrobiota
Luteolibacter; Rubritaleaceae; Verrucomicrobiales; Verrucomicrobiae; Verrucomicrobiota
S_85
Polynucleobacter; Burkholderiaceae; Burkholderiales; Gammaproteobacteria; Proteobacteria
hgcI_clade; Sporichthyaceae; Frankiales; Actinobacteria; Actinobacteriota
Limnohabitans; Comamonadaceae; Burkholderiales; Gammaproteobacteria; Proteobacteria
Candidatus_Methylopumilus; Methylophilaceae; Burkholderiales; Gammaproteobacteria; Proteobacteria
Candidatus_Aquirestis; Saprospiraceae; Chitinophagales; Bacteroidia; Bacteroidota
Dinghuibacter; Chitinophagaceae; Chitinophagales; Bacteroidia; Bacteroidota
GKS98_freshwater_group; Alcaligenaceae; Burkholderiales; Gammaproteobacteria; Proteobacteria
uncultured; Methylomonadaceae; Methylococcales; Gammaproteobacteria; Proteobacteria
Flavobacteriales_unclassified; Flavobacteriales_unclassified; Flavobacteriales; Bacteroidia; Bacteroidota
Rhodobacteraceae_unclassified; Rhodobacteraceae; Rhodobacterales; Alphaproteobacteria; Proteobacteria
Candidatus_Planktoluna; Microbacteriaceae; Micrococcales; Actinobacteria; Actinobacteriota
Alsobacter; Rhizobiales_Incertae_Sedis; Rhizobiales; Alphaproteobacteria; Proteobacteria
Emticicia; Spirosomaceae; Cytophagales; Bacteroidia; Bacteroidota
Beijerinckia; Beijerinckiaceae; Rhizobiales; Alphaproteobacteria; Proteobacteria
Rhodobacter; Rhodobacteraceae; Rhodobacterales; Alphaproteobacteria; Proteobacteria
Tabrizicola; Rhodobacteraceae; Rhodobacterales; Alphaproteobacteria; Proteobacteria
Limnobacter; Burkholderiaceae; Burkholderiales; Gammaproteobacteria; Proteobacteria
Burkholderiaceae_unclassified; Burkholderiaceae; Burkholderiales; Gammaproteobacteria; Proteobacteria
NS9_marine_group_ge; NS9_marine_group; Flavobacteriales; Bacteroidia; Bacteroidota
Haliscomenobacter; Saprospiraceae; Chitinophagales; Bacteroidia; Bacteroidota
Rhodovarius; Acetobacteraceae; Acetobacterales; Alphaproteobacteria; Proteobacteria
Ramlibacter; Comamonadaceae; Burkholderiales; Gammaproteobacteria; Proteobacteria
Peptostreptococcaceae_unclassified; Peptostreptococcaceae; Peptostreptococcales-Tissierellales; Clostridia; Firmicutes
MWH-Ta3; Microbacteriaceae; Micrococcales; Actinobacteria; Actinobacteriota
Aurantimicrobium; Microbacteriaceae; Micrococcales; Actinobacteria; Actinobacteriota
Bradymonadales_ge; Bradymonadales_fa; Bradymonadales; Desulfuromonadia; Desulfobacterota
Methylocaldum; Methylococcaceae; Methylococcales; Gammaproteobacteria; Proteobacteria
Acidovorax; Comamonadaceae; Burkholderiales; Gammaproteobacteria; Proteobacteria
Sphaerotilus; Comamonadaceae; Burkholderiales; Gammaproteobacteria; Proteobacteria
Phreatobacter; Rhizobiales_Incertae_Sedis; Rhizobiales; Alphaproteobacteria; Proteobacteria
alphaI_cluster; Beijerinckiaceae; Rhizobiales; Alphaproteobacteria; Proteobacteria
Zavarziniaceae_ge; Zavarziniaceae; Zavarziniales; Alphaproteobacteria; Proteobacteria
MD3-55; Fokiniaceae; Rickettsiales; Alphaproteobacteria; Proteobacteria
Cellulomonas; Cellulomonadaceae; Micrococcales; Actinobacteria; Actinobacteriota
Ruminiclostridium; Hungateiclostridiaceae; Clostridia_or; Clostridia; Firmicutes
Alcaligenaceae_unclassified; Alcaligenaceae; Burkholderiales; Gammaproteobacteria; Proteobacteria
Bacteroidetes_vadinHA17_ge; Bacteroidetes_vadinHA17; Bacteroidales; Bacteroidia; Bacteroidota
Solitalea; Sphingobacteriaceae; Sphingobacteriales; Bacteroidia; Bacteroidota
Ilumatobacteraceae_unclassified; Ilumatobacteraceae; Microtrichales; Acidimicrobiia; Actinobacteriota
Acidiphilium; Acetobacteraceae; Acetobacterales; Alphaproteobacteria; Proteobacteria
966-1; Nitrosomonadaceae; Burkholderiales; Gammaproteobacteria; Proteobacteria
Hyphomonas; Hyphomonadaceae; Caulobacterales; Alphaproteobacteria; Proteobacteria
Chromatiaceae_unclassified; Chromatiaceae; Chromatiales; Gammaproteobacteria; Proteobacteria
SL56_marine_group_ge; SL56_marine_group_fa; SL56_marine_group_or; SL56_marine_group; Chloroflexi
Exiguobacterium; Exiguobacteraceae; Exiguobacterales; Bacilli; Firmicutes
Epulopiscium; Lachnospiraceae; Lachnospirales; Clostridia; Firmicutes
Prevotellaceae_unclassified; Prevotellaceae; Bacteroidales; Bacteroidia; Bacteroidota
Methyloparacoccus; Methylococcaceae; Methylococcales; Gammaproteobacteria; Proteobacteria
Thiocapsa; Chromatiaceae; Chromatiales; Gammaproteobacteria; Proteobacteria
Rhodoluna; Microbacteriaceae; Micrococcales; Actinobacteria; Actinobacteriota
Cryobacterium; Microbacteriaceae; Micrococcales; Actinobacteria; Actinobacteriota
Syntrophorhabdus; Syntrophorhabdaceae; Syntrophorhabdales; Syntrophorhabdia; Desulfobacterota
Sulfurimonas; Sulfurimonadaceae; Campylobacterales; Campylobacteria; Campilobacterota
SJA-15_ge; SJA-15_fa; SJA-15; Anaerolineae; Chloroflexi
Holophagaceae_unclassified; Holophagaceae; Holophagales; Holophagae; Acidobacteriota
Actinomyces; Actinomycetaceae; Actinomycetales; Actinobacteria; Actinobacteriota
uncultured_ge; uncultured; Syntrophobacterales; Syntrophobacteria; Desulfobacterota
Desulfocapsaceae_unclassified; Desulfocapsaceae; Desulfobulbales; Desulfobulbia; Desulfobacterota
uncultured; Rhizobiaceae; Rhizobiales; Alphaproteobacteria; Proteobacteria
Deefgea; Chitinibacteraceae; Burkholderiales; Gammaproteobacteria; Proteobacteria
Candidatus_Limnoluna; Microbacteriaceae; Micrococcales; Actinobacteria; Actinobacteriota
Lacihabitans; Spirosomaceae; Cytophagales; Bacteroidia; Bacteroidota
Kineococcus; Kineosporiaceae; Kineosporiales; Actinobacteria; Actinobacteriota
Caedibacter; Caedibacteraceae; Caedibacterales; Alphaproteobacteria; Proteobacteria
Desulfobulbus; Desulfobulbaceae; Desulfobulbales; Desulfobulbia; Desulfobacterota
Roseococcus; Acetobacteraceae; Acetobacterales; Alphaproteobacteria; Proteobacteria
Microvirga; Beijerinckiaceae; Rhizobiales; Alphaproteobacteria; Proteobacteria
EV818SWSAP88_ge; EV818SWSAP88_fa; EV818SWSAP88; Gammaproteobacteria; Proteobacteria
Rubrivivax; Comamonadaceae; Burkholderiales; Gammaproteobacteria; Proteobacteria
Muribaculaceae_ge; Muribaculaceae; Bacteroidales; Bacteroidia; Bacteroidota
Anaerovoracaceae_ge; Anaerovoracaceae; Peptostreptococcales-Tissierellales; Clostridia; Firmicutes
Inhella; Comamonadaceae; Burkholderiales; Gammaproteobacteria; Proteobacteria
Rhizobiales_Incertae_Sedis_unclassified; Rhizobiales_Incertae_Sedis; Rhizobiales; Alphaproteobacteria; Proteobacteria
Sulfurovum; Sulfurovaceae; Campylobacterales; Campylobacteria; Campilobacterota
Solibacillus; Planococcaceae; Bacillales; Bacilli; Firmicutes
Saprospiraceae_unclassified; Saprospiraceae; Chitinophagales; Bacteroidia; Bacteroidota
Turicibacter; Erysipelotrichaceae; Erysipelotrichales; Bacilli; Firmicutes
Giesbergeria; Comamonadaceae; Burkholderiales; Gammaproteobacteria; Proteobacteria
Methylorosula; Beijerinckiaceae; Rhizobiales; Alphaproteobacteria; Proteobacteria
Sva0485_ge; Sva0485_fa; Sva0485_or; Sva0485_cl; Sva0485
Endomicrobium; Endomicrobiaceae; Endomicrobiales; Endomicrobia; Elusimicrobiota
Thermoanaerobaculum; Thermoanaerobaculaceae; Thermoanaerobaculales; Thermoanaerobaculia; Acidobacteriota
Desulfomonile; Desulfomonilaceae; Desulfomonilales; Desulfomonilia; Desulfobacterota
WOR-1_ge; WOR-1_fa; WOR-1_or; WOR-1_cl; WOR-1
uncultured; Christensenellaceae; Christensenellales; Clostridia; Firmicutes
FukuN57; Beijerinckiaceae; Rhizobiales; Alphaproteobacteria; Proteobacteria
B1-7BS_ge; B1-7BS; Burkholderiales; Gammaproteobacteria; Proteobacteria
Ilumatobacter; Ilumatobacteraceae; Microtrichales; Acidimicrobiia; Actinobacteriota
Nocardioidaceae_unclassified; Nocardioidaceae; Propionibacteriales; Actinobacteria; Actinobacteriota
Nordella; Rhizobiales_Incertae_Sedis; Rhizobiales; Alphaproteobacteria; Proteobacteria
Firmicutes_unclassified; Firmicutes_unclassified; Firmicutes_unclassified; Firmicutes_unclassified; Firmicutes
Parasediminibacterium; Chitinophagaceae; Chitinophagales; Bacteroidia; Bacteroidota
uncultured_ge; uncultured; Frankiales; Actinobacteria; Actinobacteriota
Bacillaceae_unclassified; Bacillaceae; Bacillales; Bacilli; Firmicutes
Flectobacillus; Spirosomaceae; Cytophagales; Bacteroidia; Bacteroidota
Bacteroidetes_BD2-2_ge; Bacteroidetes_BD2-2; Bacteroidales; Bacteroidia; Bacteroidota
Acidaminobacter; Acidaminobacteraceae; Peptostreptococcales-Tissierellales; Clostridia; Firmicutes
Clostridium_sensu_stricto_5; Clostridiaceae; Clostridiales; Clostridia; Firmicutes
Candidatus_Alysiosphaera; Geminicoccaceae; Tistrellales; Alphaproteobacteria; Proteobacteria
Pseudarcobacter; Arcobacteraceae; Campylobacterales; Campylobacteria; Campilobacterota
Holophaga; Holophagaceae; Holophagales; Holophagae; Acidobacteriota
MVP-15_ge; MVP-15_fa; MVP-15_or; MVP-15; Spirochaetota
Rheinheimera; Alteromonadaceae; Alteromonadales; Gammaproteobacteria; Proteobacteria
uncultured; Cryomorphaceae; Flavobacteriales; Bacteroidia; Bacteroidota
Christensenellaceae_R-7_group; Christensenellaceae; Christensenellales; Clostridia; Firmicutes
Azospirillum; Azospirillaceae; Azospirillales; Alphaproteobacteria; Proteobacteria
Amaricoccus; Rhodobacteraceae; Rhodobacterales; Alphaproteobacteria; Proteobacteria
TPD-58; Thermoanaerobaculaceae; Thermoanaerobaculales; Thermoanaerobaculia; Acidobacteriota
Blastomonas; Sphingomonadaceae; Sphingomonadales; Alphaproteobacteria; Proteobacteria
Spirosomaceae_unclassified; Spirosomaceae; Cytophagales; Bacteroidia; Bacteroidota
uncultured; Arcobacteraceae; Campylobacterales; Campylobacteria; Campilobacterota
Clostridium_sensu_stricto_12; Clostridiaceae; Clostridiales; Clostridia; Firmicutes
Prevotella; Prevotellaceae; Bacteroidales; Bacteroidia; Bacteroidota
uncultured; Solimonadaceae; Salinisphaerales; Gammaproteobacteria; Proteobacteria
Tannerellaceae_unclassified; Tannerellaceae; Bacteroidales; Bacteroidia; Bacteroidota
Nannocystaceae_unclassified; Nannocystaceae; Nannocystales; Polyangia; Myxococcota
FukuN18_freshwater_group; Terrimicrobiaceae; Chthoniobacterales; Verrucomicrobiae; Verrucomicrobiota
Mycobacteriaceae_unclassified; Mycobacteriaceae; Corynebacteriales; Actinobacteria; Actinobacteriota
EC3_ge; EC3_fa; EC3; Gammaproteobacteria; Proteobacteria
Leifsonia; Microbacteriaceae; Micrococcales; Actinobacteria; Actinobacteriota
Rhizomicrobium; Micropepsaceae; Micropepsales; Alphaproteobacteria; Proteobacteria
uncultured; Marinifilaceae; Bacteroidales; Bacteroidia; Bacteroidota
Clade_III_ge; Clade_III; SAR11_clade; Alphaproteobacteria; Proteobacteria
Lamprocystis; Chromatiaceae; Chromatiales; Gammaproteobacteria; Proteobacteria
possible_genus_06; Fibrobacteraceae; Fibrobacterales; Fibrobacteria; Fibrobacterota
Candidatus_Competibacter; Competibacteraceae; Competibacterales; Gammaproteobacteria; Proteobacteria
Aneurinibacillus; Aneurinibacillaceae; Aneurinibacillales; Bacilli; Firmicutes
Anaerobacterium; Hungateiclostridiaceae; Clostridia_or; Clostridia; Firmicutes
VHS-B3-70_ge; VHS-B3-70_fa; VHS-B3-70; Polyangia; Myxococcota
Crenobacter; Chromobacteriaceae; Burkholderiales; Gammaproteobacteria; Proteobacteria
Aquaspirillum; Aquaspirillaceae; Burkholderiales; Gammaproteobacteria; Proteobacteria
uncultured; Chromatiaceae; Chromatiales; Gammaproteobacteria; Proteobacteria
DNF00809; Eggerthellaceae; Coriobacteriales; Coriobacteriia; Actinobacteriota
Candidatus_Turbabacter; Silvanigrellaceae; Silvanigrellales; Oligoflexia; Bdellovibrionota
Yoonia-Loktanella; Rhodobacteraceae; Rhodobacterales; Alphaproteobacteria; Proteobacteria
S_107
Sporichthyaceae_ge; Sporichthyaceae; Frankiales; Actinobacteria; Actinobacteriota
Limnohabitans; Comamonadaceae; Burkholderiales; Gammaproteobacteria; Proteobacteria
Candidatus_Planktoluna; Microbacteriaceae; Micrococcales; Actinobacteria; Actinobacteriota
Candidatus_Methylopumilus; Methylophilaceae; Burkholderiales; Gammaproteobacteria; Proteobacteria
Roseomonas; Acetobacteraceae; Acetobacterales; Alphaproteobacteria; Proteobacteria
Sphingorhabdus; Sphingomonadaceae; Sphingomonadales; Alphaproteobacteria; Proteobacteria
Limnobacter; Burkholderiaceae; Burkholderiales; Gammaproteobacteria; Proteobacteria
Longivirga; Sporichthyaceae; Frankiales; Actinobacteria; Actinobacteriota
Rhodovarius; Acetobacteraceae; Acetobacterales; Alphaproteobacteria; Proteobacteria
Rhodoluna; Microbacteriaceae; Micrococcales; Actinobacteria; Actinobacteriota
Chloroplast_ge; Chloroplast_fa; Chloroplast; Cyanobacteriia; Cyanobacteria
Pseudarcicella; Spirosomaceae; Cytophagales; Bacteroidia; Bacteroidota
GKS98_freshwater_group; Alcaligenaceae; Burkholderiales; Gammaproteobacteria; Proteobacteria
NS9_marine_group_ge; NS9_marine_group; Flavobacteriales; Bacteroidia; Bacteroidota
Lautropia; Burkholderiaceae; Burkholderiales; Gammaproteobacteria; Proteobacteria
Flavobacteriales_unclassified; Flavobacteriales_unclassified; Flavobacteriales; Bacteroidia; Bacteroidota
Emticicia; Spirosomaceae; Cytophagales; Bacteroidia; Bacteroidota
Zavarziniaceae_ge; Zavarziniaceae; Zavarziniales; Alphaproteobacteria; Proteobacteria
Rhodobacter; Rhodobacteraceae; Rhodobacterales; Alphaproteobacteria; Proteobacteria
Dinghuibacter; Chitinophagaceae; Chitinophagales; Bacteroidia; Bacteroidota
Aeromonas; Aeromonadaceae; Aeromonadales; Gammaproteobacteria; Proteobacteria
Methylorosula; Beijerinckiaceae; Rhizobiales; Alphaproteobacteria; Proteobacteria
Alsobacter; Rhizobiales_Incertae_Sedis; Rhizobiales; Alphaproteobacteria; Proteobacteria
FukuN57; Beijerinckiaceae; Rhizobiales; Alphaproteobacteria; Proteobacteria
uncultured; Fokiniaceae; Rickettsiales; Alphaproteobacteria; Proteobacteria
Solitalea; Sphingobacteriaceae; Sphingobacteriales; Bacteroidia; Bacteroidota
Cytophagales_unclassified; Cytophagales_unclassified; Cytophagales; Bacteroidia; Bacteroidota
Burkholderiaceae_unclassified; Burkholderiaceae; Burkholderiales; Gammaproteobacteria; Proteobacteria
uncultured; Chitinophagaceae; Chitinophagales; Bacteroidia; Bacteroidota
Clostridiaceae_unclassified; Clostridiaceae; Clostridiales; Clostridia; Firmicutes
Bradymonadales_ge; Bradymonadales_fa; Bradymonadales; Desulfuromonadia; Desulfobacterota
Bacillus; Bacillaceae; Bacillales; Bacilli; Firmicutes
MWH-Ta3; Microbacteriaceae; Micrococcales; Actinobacteria; Actinobacteriota
Caedibacter; Caedibacteraceae; Caedibacterales; Alphaproteobacteria; Proteobacteria
Cyanobium_PCC-6307; Cyanobiaceae; Synechococcales; Cyanobacteriia; Cyanobacteria
Chryseobacterium; Weeksellaceae; Flavobacteriales; Bacteroidia; Bacteroidota
Pelomonas; Comamonadaceae; Burkholderiales; Gammaproteobacteria; Proteobacteria
Hymenobacter; Hymenobacteraceae; Cytophagales; Bacteroidia; Bacteroidota
LiUU-11-161_ge; LiUU-11-161; Sphingobacteriales; Bacteroidia; Bacteroidota
Enterobacterales_unclassified; Enterobacterales_unclassified; Enterobacterales; Gammaproteobacteria; Proteobacteria
Bacilli_unclassified; Bacilli_unclassified; Bacilli_unclassified; Bacilli; Firmicutes
Methylibium; Comamonadaceae; Burkholderiales; Gammaproteobacteria; Proteobacteria
uncultured; Roseiflexaceae; Chloroflexales; Chloroflexia; Chloroflexi
Aurantimicrobium; Microbacteriaceae; Micrococcales; Actinobacteria; Actinobacteriota
T34_ge; T34; Burkholderiales; Gammaproteobacteria; Proteobacteria
1174-901-12; Beijerinckiaceae; Rhizobiales; Alphaproteobacteria; Proteobacteria
Fimbriimonadaceae_ge; Fimbriimonadaceae; Fimbriimonadales; Fimbriimonadia; Armatimonadota
uncultured; Geobacteraceae; Geobacterales; Desulfuromonadia; Desulfobacterota
Sporichthya; Sporichthyaceae; Frankiales; Actinobacteria; Actinobacteriota
Frondihabitans; Microbacteriaceae; Micrococcales; Actinobacteria; Actinobacteriota
Serratia; Yersiniaceae; Enterobacterales; Gammaproteobacteria; Proteobacteria
Deefgea; Chitinibacteraceae; Burkholderiales; Gammaproteobacteria; Proteobacteria
Flavobacteriaceae_unclassified; Flavobacteriaceae; Flavobacteriales; Bacteroidia; Bacteroidota
Leucobacter; Microbacteriaceae; Micrococcales; Actinobacteria; Actinobacteriota
SL56_marine_group_ge; SL56_marine_group_fa; SL56_marine_group_or; SL56_marine_group; Chloroflexi
Halomonas; Halomonadaceae; Oceanospirillales; Gammaproteobacteria; Proteobacteria
FukuN18_freshwater_group; Terrimicrobiaceae; Chthoniobacterales; Verrucomicrobiae; Verrucomicrobiota
Chthonobacter; Pleomorphomonadaceae; Rhizobiales; Alphaproteobacteria; Proteobacteria
Carnobacterium; Carnobacteriaceae; Lactobacillales; Bacilli; Firmicutes
Edwardsbacteria_ge; Edwardsbacteria_fa; Edwardsbacteria_or; Edwardsbacteria_cl; Edwardsbacteria
Hydrogenophaga; Comamonadaceae; Burkholderiales; Gammaproteobacteria; Proteobacteria
Pseudorhodobacter; Rhodobacteraceae; Rhodobacterales; Alphaproteobacteria; Proteobacteria
Clostridium_sensu_stricto_13; Clostridiaceae; Clostridiales; Clostridia; Firmicutes
Devosia; Devosiaceae; Rhizobiales; Alphaproteobacteria; Proteobacteria
Ilumatobacteraceae_unclassified; Ilumatobacteraceae; Microtrichales; Acidimicrobiia; Actinobacteriota
Hungateiclostridiaceae_unclassified; Hungateiclostridiaceae; Clostridia_or; Clostridia; Firmicutes
Nakamurella; Nakamurellaceae; Frankiales; Actinobacteria; Actinobacteriota
Vogesella; Chromobacteriaceae; Burkholderiales; Gammaproteobacteria; Proteobacteria
Klenkia; Geodermatophilaceae; Frankiales; Actinobacteria; Actinobacteriota
Yersiniaceae_unclassified; Yersiniaceae; Enterobacterales; Gammaproteobacteria; Proteobacteria
Polymorphobacter; Sphingomonadaceae; Sphingomonadales; Alphaproteobacteria; Proteobacteria
Ideonella; Comamonadaceae; Burkholderiales; Gammaproteobacteria; Proteobacteria
Devosiaceae_unclassified; Devosiaceae; Rhizobiales; Alphaproteobacteria; Proteobacteria
Ferrovibrionales_fa_unclassified; Ferrovibrionales_fa; Ferrovibrionales; Alphaproteobacteria; Proteobacteria
Oryzihumus; Intrasporangiaceae; Micrococcales; Actinobacteria; Actinobacteriota
Geobacteraceae_unclassified; Geobacteraceae; Geobacterales; Desulfuromonadia; Desulfobacterota
Flectobacillus; Spirosomaceae; Cytophagales; Bacteroidia; Bacteroidota
966-1; Nitrosomonadaceae; Burkholderiales; Gammaproteobacteria; Proteobacteria
Peptostreptococcaceae_unclassified; Peptostreptococcaceae; Peptostreptococcales-Tissierellales; Clostridia; Firmicutes
Candidatus_Alysiosphaera; Geminicoccaceae; Tistrellales; Alphaproteobacteria; Proteobacteria
Pseudarcobacter; Arcobacteraceae; Campylobacterales; Campylobacteria; Campilobacterota
Rivicola; Aquaspirillaceae; Burkholderiales; Gammaproteobacteria; Proteobacteria
MD3-55; Fokiniaceae; Rickettsiales; Alphaproteobacteria; Proteobacteria
Exiguobacterium; Exiguobacteraceae; Exiguobacterales; Bacilli; Firmicutes
Spirosomaceae_unclassified; Spirosomaceae; Cytophagales; Bacteroidia; Bacteroidota
Micromonospora; Micromonosporaceae; Micromonosporales; Actinobacteria; Actinobacteriota
Epulopiscium; Lachnospiraceae; Lachnospirales; Clostridia; Firmicutes
Terrimicrobium; Terrimicrobiaceae; Chthoniobacterales; Verrucomicrobiae; Verrucomicrobiota
Buttiauxella; Enterobacteriaceae; Enterobacterales; Gammaproteobacteria; Proteobacteria
Candidatus_Amoebophilus; Amoebophilaceae; Cytophagales; Bacteroidia; Bacteroidota
Enterorhabdus; Eggerthellaceae; Coriobacteriales; Coriobacteriia; Actinobacteriota
Macrococcus; Staphylococcaceae; Staphylococcales; Bacilli; Firmicutes
Minicystis; Polyangiaceae; Polyangiales; Polyangia; Myxococcota
Corynebacteriaceae_unclassified; Corynebacteriaceae; Corynebacteriales; Actinobacteria; Actinobacteriota
Chthoniobacter; Chthoniobacteraceae; Chthoniobacterales; Verrucomicrobiae; Verrucomicrobiota
Snowella_0TU37S04; Microcystaceae; Cyanobacteriales; Cyanobacteriia; Cyanobacteria
Thermoactinomyces; Thermoactinomycetaceae; Thermoactinomycetales; Bacilli; Firmicutes
Cellulosilyticum; Lachnospiraceae; Lachnospirales; Clostridia; Firmicutes
Sellimonas; Lachnospiraceae; Lachnospirales; Clostridia; Firmicutes
Aquitalea; Chromobacteriaceae; Burkholderiales; Gammaproteobacteria; Proteobacteria
S_203
hgcI_clade; Sporichthyaceae; Frankiales; Actinobacteria; Actinobacteriota
Sporichthyaceae_ge; Sporichthyaceae; Frankiales; Actinobacteria; Actinobacteriota
Candidatus_Planktoluna; Microbacteriaceae; Micrococcales; Actinobacteria; Actinobacteriota
Polynucleobacter; Burkholderiaceae; Burkholderiales; Gammaproteobacteria; Proteobacteria
Limnohabitans; Comamonadaceae; Burkholderiales; Gammaproteobacteria; Proteobacteria
Candidatus_Planktophila; Sporichthyaceae; Frankiales; Actinobacteria; Actinobacteriota
PeM15_ge; PeM15_fa; PeM15; Actinobacteria; Actinobacteriota
Rhodovarius; Acetobacteraceae; Acetobacterales; Alphaproteobacteria; Proteobacteria
Candidatus_Methylopumilus; Methylophilaceae; Burkholderiales; Gammaproteobacteria; Proteobacteria
Dinghuibacter; Chitinophagaceae; Chitinophagales; Bacteroidia; Bacteroidota
Limnobacter; Burkholderiaceae; Burkholderiales; Gammaproteobacteria; Proteobacteria
Sphingorhabdus; Sphingomonadaceae; Sphingomonadales; Alphaproteobacteria; Proteobacteria
GKS98_freshwater_group; Alcaligenaceae; Burkholderiales; Gammaproteobacteria; Proteobacteria
Emticicia; Spirosomaceae; Cytophagales; Bacteroidia; Bacteroidota
Candidatus_Limnoluna; Microbacteriaceae; Micrococcales; Actinobacteria; Actinobacteriota
Rhodobacter; Rhodobacteraceae; Rhodobacterales; Alphaproteobacteria; Proteobacteria
Methylorosula; Beijerinckiaceae; Rhizobiales; Alphaproteobacteria; Proteobacteria
Acidovorax; Comamonadaceae; Burkholderiales; Gammaproteobacteria; Proteobacteria
Chloroplast_ge; Chloroplast_fa; Chloroplast; Cyanobacteriia; Cyanobacteria
Rhizorhapis; Sphingomonadaceae; Sphingomonadales; Alphaproteobacteria; Proteobacteria
IMCC26207; Microtrichaceae; Microtrichales; Acidimicrobiia; Actinobacteriota
Arcicella; Spirosomaceae; Cytophagales; Bacteroidia; Bacteroidota
uncultured; Oxalobacteraceae; Burkholderiales; Gammaproteobacteria; Proteobacteria
Aurantimicrobium; Microbacteriaceae; Micrococcales; Actinobacteria; Actinobacteriota
Pseudarcicella; Spirosomaceae; Cytophagales; Bacteroidia; Bacteroidota
Alsobacter; Rhizobiales_Incertae_Sedis; Rhizobiales; Alphaproteobacteria; Proteobacteria
Parasediminibacterium; Chitinophagaceae; Chitinophagales; Bacteroidia; Bacteroidota
Holosporaceae_unclassified; Holosporaceae; Holosporales; Alphaproteobacteria; Proteobacteria
Rhodoluna; Microbacteriaceae; Micrococcales; Actinobacteria; Actinobacteriota
uncultured; Ilumatobacteraceae; Microtrichales; Acidimicrobiia; Actinobacteriota
Clostridiaceae_unclassified; Clostridiaceae; Clostridiales; Clostridia; Firmicutes
T34_ge; T34; Burkholderiales; Gammaproteobacteria; Proteobacteria
Enterococcus; Enterococcaceae; Lactobacillales; Bacilli; Firmicutes
Candidatus_Finniella; Paracaedibacteraceae; Paracaedibacterales; Alphaproteobacteria; Proteobacteria
Algoriphagus; Cyclobacteriaceae; Cytophagales; Bacteroidia; Bacteroidota
Holophagaceae_ge; Holophagaceae; Holophagales; Holophagae; Acidobacteriota
Candidatus_Alysiosphaera; Geminicoccaceae; Tistrellales; Alphaproteobacteria; Proteobacteria
Kineococcus; Kineosporiaceae; Kineosporiales; Actinobacteria; Actinobacteriota
Candidatus_Symbiobacter; Comamonadaceae; Burkholderiales; Gammaproteobacteria; Proteobacteria
Clade_III_ge; Clade_III; SAR11_clade; Alphaproteobacteria; Proteobacteria
Elstera; Elsteraceae; Elsterales; Alphaproteobacteria; Proteobacteria
uncultured_ge; uncultured; Enterobacterales; Gammaproteobacteria; Proteobacteria
Hydrogenophaga; Comamonadaceae; Burkholderiales; Gammaproteobacteria; Proteobacteria
Longivirga; Sporichthyaceae; Frankiales; Actinobacteria; Actinobacteriota
uncultured; Solirubrobacteraceae; Solirubrobacterales; Thermoleophilia; Actinobacteriota
Paucibacter; Comamonadaceae; Burkholderiales; Gammaproteobacteria; Proteobacteria
uncultured; Acetobacteraceae; Acetobacterales; Alphaproteobacteria; Proteobacteria
Clostridium_sensu_stricto_1; Clostridiaceae; Clostridiales; Clostridia; Firmicutes
Intrasporangiaceae_unclassified; Intrasporangiaceae; Micrococcales; Actinobacteria; Actinobacteriota
Rickettsiella; Diplorickettsiaceae; Diplorickettsiales; Gammaproteobacteria; Proteobacteria
uncultured; Microtrichaceae; Microtrichales; Acidimicrobiia; Actinobacteriota
Vogesella; Chromobacteriaceae; Burkholderiales; Gammaproteobacteria; Proteobacteria
Bacteroidales_unclassified; Bacteroidales_unclassified; Bacteroidales; Bacteroidia; Bacteroidota
Sulfurimonas; Sulfurimonadaceae; Campylobacterales; Campylobacteria; Campilobacterota
alphaI_cluster; Beijerinckiaceae; Rhizobiales; Alphaproteobacteria; Proteobacteria
Aureimonas; Rhizobiaceae; Rhizobiales; Alphaproteobacteria; Proteobacteria
Defluviimonas; Rhodobacteraceae; Rhodobacterales; Alphaproteobacteria; Proteobacteria
uncultured; Elsteraceae; Elsterales; Alphaproteobacteria; Proteobacteria
Caedibacter; Caedibacteraceae; Caedibacterales; Alphaproteobacteria; Proteobacteria
SL56_marine_group_ge; SL56_marine_group_fa; SL56_marine_group_or; SL56_marine_group; Chloroflexi
Rudanella; Spirosomaceae; Cytophagales; Bacteroidia; Bacteroidota
FukuN18_freshwater_group; Terrimicrobiaceae; Chthoniobacterales; Verrucomicrobiae; Verrucomicrobiota
Terrimicrobium; Terrimicrobiaceae; Chthoniobacterales; Verrucomicrobiae; Verrucomicrobiota
Methyloparacoccus; Methylococcaceae; Methylococcales; Gammaproteobacteria; Proteobacteria
UBA12409_ge; UBA12409; Babeliales; Babeliae; Dependentiae
Pseudarthrobacter; Micrococcaceae; Micrococcales; Actinobacteria; Actinobacteriota
Lautropia; Burkholderiaceae; Burkholderiales; Gammaproteobacteria; Proteobacteria
Saccharimonadales_unclassified; Saccharimonadales_unclassified; Saccharimonadales; Saccharimonadia; Patescibacteria
Haliscomenobacter; Saprospiraceae; Chitinophagales; Bacteroidia; Bacteroidota
Ilumatobacteraceae_unclassified; Ilumatobacteraceae; Microtrichales; Acidimicrobiia; Actinobacteriota
Bacteriovoracaceae_unclassified; Bacteriovoracaceae; Bacteriovoracales; Bdellovibrionia; Bdellovibrionota
MWH-Ta3; Microbacteriaceae; Micrococcales; Actinobacteria; Actinobacteriota
Klenkia; Geodermatophilaceae; Frankiales; Actinobacteria; Actinobacteriota
Phreatobacter; Rhizobiales_Incertae_Sedis; Rhizobiales; Alphaproteobacteria; Proteobacteria
Silvanigrella; Silvanigrellaceae; Silvanigrellales; Oligoflexia; Bdellovibrionota
Georgfuchsia; Rhodocyclaceae; Burkholderiales; Gammaproteobacteria; Proteobacteria
Yersiniaceae_unclassified; Yersiniaceae; Enterobacterales; Gammaproteobacteria; Proteobacteria
uncultured_ge; uncultured; Micavibrionales; Alphaproteobacteria; Proteobacteria
AAP99; Sutterellaceae; Burkholderiales; Gammaproteobacteria; Proteobacteria
Candidatus_Captivus; Paracaedibacteraceae; Paracaedibacterales; Alphaproteobacteria; Proteobacteria
Ideonella; Comamonadaceae; Burkholderiales; Gammaproteobacteria; Proteobacteria
Lachnospiraceae_unclassified; Lachnospiraceae; Lachnospirales; Clostridia; Firmicutes
Burkholderia-Caballeronia-Paraburkholderia; Burkholderiaceae; Burkholderiales; Gammaproteobacteria; Proteobacteria
Paracaedibacteraceae_unclassified; Paracaedibacteraceae; Paracaedibacterales; Alphaproteobacteria; Proteobacteria
Devosiaceae_unclassified; Devosiaceae; Rhizobiales; Alphaproteobacteria; Proteobacteria
LiUU-11-161_ge; LiUU-11-161; Sphingobacteriales; Bacteroidia; Bacteroidota
Cereibacter; Rhodobacteraceae; Rhodobacterales; Alphaproteobacteria; Proteobacteria
Enterobacterales_unclassified; Enterobacterales_unclassified; Enterobacterales; Gammaproteobacteria; Proteobacteria
Caenimonas; Comamonadaceae; Burkholderiales; Gammaproteobacteria; Proteobacteria
Ilumatobacter; Ilumatobacteraceae; Microtrichales; Acidimicrobiia; Actinobacteriota
Methylibium; Comamonadaceae; Burkholderiales; Gammaproteobacteria; Proteobacteria
Sphaerotilus; Comamonadaceae; Burkholderiales; Gammaproteobacteria; Proteobacteria
Oligoflexales_unclassified; Oligoflexales_unclassified; Oligoflexales; Oligoflexia; Bdellovibrionota
Peptostreptococcaceae_unclassified; Peptostreptococcaceae; Peptostreptococcales-Tissierellales; Clostridia; Firmicutes
Quadrisphaera; Kineosporiaceae; Kineosporiales; Actinobacteria; Actinobacteriota
Candidatus_Jidaibacter; Rickettsiales_fa; Rickettsiales; Alphaproteobacteria; Proteobacteria
uncultured; Silvanigrellaceae; Silvanigrellales; Oligoflexia; Bdellovibrionota
Leucobacter; Microbacteriaceae; Micrococcales; Actinobacteria; Actinobacteriota
Chitinibacter; Chitinibacteraceae; Burkholderiales; Gammaproteobacteria; Proteobacteria
Bacillales_unclassified; Bacillales_unclassified; Bacillales; Bacilli; Firmicutes
MD3-55; Fokiniaceae; Rickettsiales; Alphaproteobacteria; Proteobacteria
Lelliottia; Enterobacteriaceae; Enterobacterales; Gammaproteobacteria; Proteobacteria
Smaragdicoccus; Nocardiaceae; Corynebacteriales; Actinobacteria; Actinobacteriota
Rickettsia; Rickettsiaceae; Rickettsiales; Alphaproteobacteria; Proteobacteria
Porphyrobacter; Sphingomonadaceae; Sphingomonadales; Alphaproteobacteria; Proteobacteria
Deinococcus; Deinococcaceae; Deinococcales; Deinococci; Deinococcota
Chthonobacter; Pleomorphomonadaceae; Rhizobiales; Alphaproteobacteria; Proteobacteria
uncultured; Pectobacteriaceae; Enterobacterales; Gammaproteobacteria; Proteobacteria
Rubellimicrobium; Rhodobacteraceae; Rhodobacterales; Alphaproteobacteria; Proteobacteria
Geodermatophilus; Geodermatophilaceae; Frankiales; Actinobacteria; Actinobacteriota
Belnapia; Acetobacteraceae; Acetobacterales; Alphaproteobacteria; Proteobacteria
Modestobacter; Geodermatophilaceae; Frankiales; Actinobacteria; Actinobacteriota
Propionibacteriales_unclassified; Propionibacteriales_unclassified; Propionibacteriales; Actinobacteria; Actinobacteriota
Candidatus_Bacilloplasma; Mycoplasmataceae; Mycoplasmatales; Bacilli; Firmicutes
Providencia; Morganellaceae; Enterobacterales; Gammaproteobacteria; Proteobacteria
Dermacoccus; Dermacoccaceae; Micrococcales; Actinobacteria; Actinobacteriota
Orbaceae_unclassified; Orbaceae; Orbales; Gammaproteobacteria; Proteobacteria
S_204
Rhodoluna; Microbacteriaceae; Micrococcales; Actinobacteria; Actinobacteriota
Limnohabitans; Comamonadaceae; Burkholderiales; Gammaproteobacteria; Proteobacteria
Polynucleobacter; Burkholderiaceae; Burkholderiales; Gammaproteobacteria; Proteobacteria
Pseudarthrobacter; Micrococcaceae; Micrococcales; Actinobacteria; Actinobacteriota
uncultured; Methyloligellaceae; Rhizobiales; Alphaproteobacteria; Proteobacteria
uncultured_ge; uncultured; Acidobacteriales; Acidobacteriae; Acidobacteriota
Acidothermus; Acidothermaceae; Frankiales; Actinobacteria; Actinobacteriota
Clostridiaceae_unclassified; Clostridiaceae; Clostridiales; Clostridia; Firmicutes
Rhodobacter; Rhodobacteraceae; Rhodobacterales; Alphaproteobacteria; Proteobacteria
PeM15_ge; PeM15_fa; PeM15; Actinobacteria; Actinobacteriota
uncultured_ge; uncultured; Elsterales; Alphaproteobacteria; Proteobacteria
Intrasporangiaceae_unclassified; Intrasporangiaceae; Micrococcales; Actinobacteria; Actinobacteriota
Pseudarcicella; Spirosomaceae; Cytophagales; Bacteroidia; Bacteroidota
Sphingorhabdus; Sphingomonadaceae; Sphingomonadales; Alphaproteobacteria; Proteobacteria
Terrabacter; Intrasporangiaceae; Micrococcales; Actinobacteria; Actinobacteriota
Longivirga; Sporichthyaceae; Frankiales; Actinobacteria; Actinobacteriota
Clostridium_sensu_stricto_1; Clostridiaceae; Clostridiales; Clostridia; Firmicutes
Clostridium_sensu_stricto_9; Clostridiaceae; Clostridiales; Clostridia; Firmicutes
uncultured; Ilumatobacteraceae; Microtrichales; Acidimicrobiia; Actinobacteriota
mle1-7; Nitrosomonadaceae; Burkholderiales; Gammaproteobacteria; Proteobacteria
Candidatus_Solibacter; Solibacteraceae; Solibacterales; Acidobacteriae; Acidobacteriota
uncultured; Solirubrobacteraceae; Solirubrobacterales; Thermoleophilia; Actinobacteriota
A21b_ge; A21b; Burkholderiales; Gammaproteobacteria; Proteobacteria
Anaeromyxobacter; Anaeromyxobacteraceae; Myxococcales; Myxococcia; Myxococcota
Roseiarcus; Beijerinckiaceae; Rhizobiales; Alphaproteobacteria; Proteobacteria
Hungateiclostridiaceae_unclassified; Hungateiclostridiaceae; Clostridia_or; Clostridia; Firmicutes
Acidovorax; Comamonadaceae; Burkholderiales; Gammaproteobacteria; Proteobacteria
Coriobacteriia_unclassified; Coriobacteriia_unclassified; Coriobacteriia_unclassified; Coriobacteriia; Actinobacteriota
Candidatus_Flaviluna; Microbacteriaceae; Micrococcales; Actinobacteria; Actinobacteriota
Lachnospiraceae_unclassified; Lachnospiraceae; Lachnospirales; Clostridia; Firmicutes
Bacillaceae_unclassified; Bacillaceae; Bacillales; Bacilli; Firmicutes
Ilumatobacteraceae_unclassified; Ilumatobacteraceae; Microtrichales; Acidimicrobiia; Actinobacteriota
uncultured; Microtrichaceae; Microtrichales; Acidimicrobiia; Actinobacteriota
Jatrophihabitans; Frankiaceae; Frankiales; Actinobacteria; Actinobacteriota
Ramlibacter; Comamonadaceae; Burkholderiales; Gammaproteobacteria; Proteobacteria
Acidibacter; Unknown_Family; Gammaproteobacteria_Incertae_Sedis; Gammaproteobacteria; Proteobacteria
Luedemannella; Micromonosporaceae; Micromonosporales; Actinobacteria; Actinobacteriota
Candidatus_Methylopumilus; Methylophilaceae; Burkholderiales; Gammaproteobacteria; Proteobacteria
Syntrophus; Syntrophaceae; Syntrophales; Syntrophia; Desulfobacterota
Cryobacterium; Microbacteriaceae; Micrococcales; Actinobacteria; Actinobacteriota
uncultured; Acetobacteraceae; Acetobacterales; Alphaproteobacteria; Proteobacteria
uncultured; Chitinophagaceae; Chitinophagales; Bacteroidia; Bacteroidota
Sporosarcina; Planococcaceae; Bacillales; Bacilli; Firmicutes
Methylorosula; Beijerinckiaceae; Rhizobiales; Alphaproteobacteria; Proteobacteria
JG36-TzT-191_ge; JG36-TzT-191_fa; JG36-TzT-191; Gammaproteobacteria; Proteobacteria
Subgroup_10; Thermoanaerobaculaceae; Thermoanaerobaculales; Thermoanaerobaculia; Acidobacteriota
alphaI_cluster; Beijerinckiaceae; Rhizobiales; Alphaproteobacteria; Proteobacteria
Candidatus_Koribacter; Koribacteraceae; Acidobacteriales; Acidobacteriae; Acidobacteriota
Alsobacter; Rhizobiales_Incertae_Sedis; Rhizobiales; Alphaproteobacteria; Proteobacteria
Unknown_Family_ge; Unknown_Family; Gammaproteobacteria_Incertae_Sedis; Gammaproteobacteria; Proteobacteria
SJA-15_ge; SJA-15_fa; SJA-15; Anaerolineae; Chloroflexi
Subgroup_11_ge; Subgroup_11_fa; Subgroup_11_or; Subgroup_11; Acidobacteriota
Quadrisphaera; Kineosporiaceae; Kineosporiales; Actinobacteria; Actinobacteriota
GKS98_freshwater_group; Alcaligenaceae; Burkholderiales; Gammaproteobacteria; Proteobacteria
Rhizorhapis; Sphingomonadaceae; Sphingomonadales; Alphaproteobacteria; Proteobacteria
Saccharimonadales_unclassified; Saccharimonadales_unclassified; Saccharimonadales; Saccharimonadia; Patescibacteria
Lentimicrobiaceae_ge; Lentimicrobiaceae; Sphingobacteriales; Bacteroidia; Bacteroidota
Paenibacillus; Paenibacillaceae; Paenibacillales; Bacilli; Firmicutes
Phycicoccus; Intrasporangiaceae; Micrococcales; Actinobacteria; Actinobacteriota
Eubacterium; Eubacteriaceae; Eubacteriales; Clostridia; Firmicutes
Clostridium_sensu_stricto_12; Clostridiaceae; Clostridiales; Clostridia; Firmicutes
Terrimonas; Chitinophagaceae; Chitinophagales; Bacteroidia; Bacteroidota
uncultured_ge; uncultured; Frankiales; Actinobacteria; Actinobacteriota
Labrys; Labraceae; Rhizobiales; Alphaproteobacteria; Proteobacteria
Subgroup_7_ge; Subgroup_7_fa; Subgroup_7; Holophagae; Acidobacteriota
Frankiales_ge; Frankiales_fa; Frankiales; Actinobacteria; Actinobacteriota
Sporichthyaceae_ge; Sporichthyaceae; Frankiales; Actinobacteria; Actinobacteriota
uncultured; Hungateiclostridiaceae; Clostridia_or; Clostridia; Firmicutes
Rhodomicrobium; Rhodomicrobiaceae; Rhizobiales; Alphaproteobacteria; Proteobacteria
Nocardioidaceae_unclassified; Nocardioidaceae; Propionibacteriales; Actinobacteria; Actinobacteriota
Fonticella; Caloramatoraceae; Clostridiales; Clostridia; Firmicutes
Candidatus_Alysiosphaera; Geminicoccaceae; Tistrellales; Alphaproteobacteria; Proteobacteria
Acidobacteriales_unclassified; Acidobacteriales_unclassified; Acidobacteriales; Acidobacteriae; Acidobacteriota
Devosiaceae_unclassified; Devosiaceae; Rhizobiales; Alphaproteobacteria; Proteobacteria
Clostridia_unclassified; Clostridia_unclassified; Clostridia_unclassified; Clostridia; Firmicutes
Trichococcus; Carnobacteriaceae; Lactobacillales; Bacilli; Firmicutes
Parabacteroides; Tannerellaceae; Bacteroidales; Bacteroidia; Bacteroidota
Chloroplast_ge; Chloroplast_fa; Chloroplast; Cyanobacteriia; Cyanobacteria
uncultured; Micropepsaceae; Micropepsales; Alphaproteobacteria; Proteobacteria
Silvanigrella; Silvanigrellaceae; Silvanigrellales; Oligoflexia; Bdellovibrionota
Polyangiales_unclassified; Polyangiales_unclassified; Polyangiales; Polyangia; Myxococcota
SB-5_ge; SB-5; Bacteroidales; Bacteroidia; Bacteroidota
uncultured; Rhizobiaceae; Rhizobiales; Alphaproteobacteria; Proteobacteria
Lysinibacillus; Planococcaceae; Bacillales; Bacilli; Firmicutes
Candidatus_Planktoluna; Microbacteriaceae; Micrococcales; Actinobacteria; Actinobacteriota
Curvibacter; Comamonadaceae; Burkholderiales; Gammaproteobacteria; Proteobacteria
Sva0485_ge; Sva0485_fa; Sva0485_or; Sva0485_cl; Sva0485
PLTA13_ge; PLTA13_fa; PLTA13; Gammaproteobacteria; Proteobacteria
Geobacteraceae_unclassified; Geobacteraceae; Geobacterales; Desulfuromonadia; Desulfobacterota
Oligoflexus; Oligoflexales_fa; Oligoflexales; Oligoflexia; Bdellovibrionota
Nevskia; Solimonadaceae; Salinisphaerales; Gammaproteobacteria; Proteobacteria
Dysgonomonas; Dysgonomonadaceae; Bacteroidales; Bacteroidia; Bacteroidota
UBA12409_ge; UBA12409; Babeliales; Babeliae; Dependentiae
NS9_marine_group_ge; NS9_marine_group; Flavobacteriales; Bacteroidia; Bacteroidota
uncultured; Steroidobacteraceae; Steroidobacterales; Gammaproteobacteria; Proteobacteria
mle1-27_ge; mle1-27_fa; mle1-27; Polyangia; Myxococcota
uncultured; Geobacteraceae; Geobacterales; Desulfuromonadia; Desulfobacterota
Mesorhizobium; Rhizobiaceae; Rhizobiales; Alphaproteobacteria; Proteobacteria
Burkholderia-Caballeronia-Paraburkholderia; Burkholderiaceae; Burkholderiales; Gammaproteobacteria; Proteobacteria
Romboutsia; Peptostreptococcaceae; Peptostreptococcales-Tissierellales; Clostridia; Firmicutes
Amb-16S-1323_ge; Amb-16S-1323; Rhizobiales; Alphaproteobacteria; Proteobacteria
Cohnella; Paenibacillaceae; Paenibacillales; Bacilli; Firmicutes
Lautropia; Burkholderiaceae; Burkholderiales; Gammaproteobacteria; Proteobacteria
R7C24_ge; R7C24_fa; R7C24; Gammaproteobacteria; Proteobacteria
RBG-16-55-12_ge; RBG-16-55-12_fa; RBG-16-55-12_or; RBG-16-55-12; Actinobacteriota
T34_ge; T34; Burkholderiales; Gammaproteobacteria; Proteobacteria
Georgfuchsia; Rhodocyclaceae; Burkholderiales; Gammaproteobacteria; Proteobacteria
Holophagaceae_unclassified; Holophagaceae; Holophagales; Holophagae; Acidobacteriota
uncultured; Sporichthyaceae; Frankiales; Actinobacteria; Actinobacteriota
Yersinia; Yersiniaceae; Enterobacterales; Gammaproteobacteria; Proteobacteria
Dokdonella; Rhodanobacteraceae; Xanthomonadales; Gammaproteobacteria; Proteobacteria
Hydrogenophaga; Comamonadaceae; Burkholderiales; Gammaproteobacteria; Proteobacteria
IMCC26207; Microtrichaceae; Microtrichales; Acidimicrobiia; Actinobacteriota
Paludibaculum; Acidobacteriae_fa; Acidobacteriae_or; Acidobacteriae; Acidobacteriota
Oxalobacteraceae_ge; Oxalobacteraceae; Burkholderiales; Gammaproteobacteria; Proteobacteria
Desulfobacca; Desulfobaccaceae; Desulfobaccales; Desulfobaccia; Desulfobacterota
CCD24_ge; CCD24_fa; CCD24; Gammaproteobacteria; Proteobacteria
Variovorax; Comamonadaceae; Burkholderiales; Gammaproteobacteria; Proteobacteria
Ruminiclostridium; Hungateiclostridiaceae; Clostridia_or; Clostridia; Firmicutes
Syntrophobacter; Syntrophobacteraceae; Syntrophobacterales; Syntrophobacteria; Desulfobacterota
Amaricoccus; Rhodobacteraceae; Rhodobacterales; Alphaproteobacteria; Proteobacteria
Thermomonas; Xanthomonadaceae; Xanthomonadales; Gammaproteobacteria; Proteobacteria
Endomicrobium; Endomicrobiaceae; Endomicrobiales; Endomicrobia; Elusimicrobiota
Phreatobacter; Rhizobiales_Incertae_Sedis; Rhizobiales; Alphaproteobacteria; Proteobacteria
Desulfomonile; Desulfomonilaceae; Desulfomonilales; Desulfomonilia; Desulfobacterota
AAP99; Sutterellaceae; Burkholderiales; Gammaproteobacteria; Proteobacteria
uncultured; Hyphomicrobiaceae; Rhizobiales; Alphaproteobacteria; Proteobacteria
Occallatibacter; Acidobacteriaceae_(Subgroup_1); Acidobacteriales; Acidobacteriae; Acidobacteriota
uncultured; Nitrosomonadaceae; Burkholderiales; Gammaproteobacteria; Proteobacteria
Clostridium_sensu_stricto_5; Clostridiaceae; Clostridiales; Clostridia; Firmicutes
Herbiconiux; Microbacteriaceae; Micrococcales; Actinobacteria; Actinobacteriota
966-1; Nitrosomonadaceae; Burkholderiales; Gammaproteobacteria; Proteobacteria
Peptostreptococcaceae_unclassified; Peptostreptococcaceae; Peptostreptococcales-Tissierellales; Clostridia; Firmicutes
Deefgea; Chitinibacteraceae; Burkholderiales; Gammaproteobacteria; Proteobacteria
GOUTB8_ge; GOUTB8_fa; GOUTB8; Acidobacteriae; Acidobacteriota
Enterococcus; Enterococcaceae; Lactobacillales; Bacilli; Firmicutes
Alistipes; Rikenellaceae; Bacteroidales; Bacteroidia; Bacteroidota
Planococcaceae_unclassified; Planococcaceae; Bacillales; Bacilli; Firmicutes
Rhodovarius; Acetobacteraceae; Acetobacterales; Alphaproteobacteria; Proteobacteria
Limnobacter; Burkholderiaceae; Burkholderiales; Gammaproteobacteria; Proteobacteria
MVP-88_ge; MVP-88_fa; MVP-88; Elusimicrobia; Elusimicrobiota
Curtobacterium; Microbacteriaceae; Micrococcales; Actinobacteria; Actinobacteriota
uncultured_ge; uncultured; Syntrophales; Syntrophia; Desulfobacterota
Smithella; Smithellaceae; Syntrophales; Syntrophia; Desulfobacterota
uncultured; Rhodospirillaceae; Rhodospirillales; Alphaproteobacteria; Proteobacteria
Thermoanaerobaculum; Thermoanaerobaculaceae; Thermoanaerobaculales; Thermoanaerobaculia; Acidobacteriota
Rickettsiella; Diplorickettsiaceae; Diplorickettsiales; Gammaproteobacteria; Proteobacteria
Rhodoblastus; Beijerinckiaceae; Rhizobiales; Alphaproteobacteria; Proteobacteria
WD260_ge; WD260_fa; WD260; Gammaproteobacteria; Proteobacteria
Ilumatobacter; Ilumatobacteraceae; Microtrichales; Acidimicrobiia; Actinobacteriota
Citrifermentans; Geobacteraceae; Geobacterales; Desulfuromonadia; Desulfobacterota
Williamsia; Nocardiaceae; Corynebacteriales; Actinobacteria; Actinobacteriota
Angustibacter; Kineosporiaceae; Kineosporiales; Actinobacteria; Actinobacteriota
Amnibacterium; Microbacteriaceae; Micrococcales; Actinobacteria; Actinobacteriota
Solirubrobacter; Solirubrobacteraceae; Solirubrobacterales; Thermoleophilia; Actinobacteriota
uncultured_ge; uncultured_fa; uncultured; Actinobacteria; Actinobacteriota
Aminicenantales_ge; Aminicenantales_fa; Aminicenantales; Aminicenantia; Acidobacteriota
Kineococcus; Kineosporiaceae; Kineosporiales; Actinobacteria; Actinobacteriota
Methylovirgula; Beijerinckiaceae; Rhizobiales; Alphaproteobacteria; Proteobacteria
Micromonospora; Micromonosporaceae; Micromonosporales; Actinobacteria; Actinobacteriota
Prevotella; Prevotellaceae; Bacteroidales; Bacteroidia; Bacteroidota
Solibacillus; Planococcaceae; Bacillales; Bacilli; Firmicutes
Lapillicoccus; Intrasporangiaceae; Micrococcales; Actinobacteria; Actinobacteriota
Lysinimonas; Microbacteriaceae; Micrococcales; Actinobacteria; Actinobacteriota
Ammoniphilus; Paenibacillaceae; Paenibacillales; Bacilli; Firmicutes
Belnapia; Acetobacteraceae; Acetobacterales; Alphaproteobacteria; Proteobacteria
uncultured; Rhodocyclaceae; Burkholderiales; Gammaproteobacteria; Proteobacteria
uncultured; Oxalobacteraceae; Burkholderiales; Gammaproteobacteria; Proteobacteria
Rhodanobacter; Rhodanobacteraceae; Xanthomonadales; Gammaproteobacteria; Proteobacteria
Syntrophorhabdus; Syntrophorhabdaceae; Syntrophorhabdales; Syntrophorhabdia; Desulfobacterota
WCHB1-81_ge; WCHB1-81_fa; WCHB1-81_or; WCHB1-81; Actinobacteriota
Bacteriovoracaceae_unclassified; Bacteriovoracaceae; Bacteriovoracales; Bdellovibrionia; Bdellovibrionota
uncultured; Myxococcaceae; Myxococcales; Myxococcia; Myxococcota
SJA-28_ge; SJA-28_fa; SJA-28_or; SJA-28; Bacteroidota
Vogesella; Chromobacteriaceae; Burkholderiales; Gammaproteobacteria; Proteobacteria
Yersiniaceae_unclassified; Yersiniaceae; Enterobacterales; Gammaproteobacteria; Proteobacteria
Aeromonas; Aeromonadaceae; Aeromonadales; Gammaproteobacteria; Proteobacteria
Bacteroidales_unclassified; Bacteroidales_unclassified; Bacteroidales; Bacteroidia; Bacteroidota
Uliginosibacterium; Rhodocyclaceae; Burkholderiales; Gammaproteobacteria; Proteobacteria
Lysobacter; Xanthomonadaceae; Xanthomonadales; Gammaproteobacteria; Proteobacteria
Candidatus_Accumulibacter; Rhodocyclaceae; Burkholderiales; Gammaproteobacteria; Proteobacteria
Frondihabitans; Microbacteriaceae; Micrococcales; Actinobacteria; Actinobacteriota
CPR2_ge; CPR2_fa; CPR2_or; CPR2; Patescibacteria
B1-7BS_ge; B1-7BS; Burkholderiales; Gammaproteobacteria; Proteobacteria
Firmicutes_unclassified; Firmicutes_unclassified; Firmicutes_unclassified; Firmicutes_unclassified; Firmicutes
Granulicella; Acidobacteriaceae_(Subgroup_1); Acidobacteriales; Acidobacteriae; Acidobacteriota
ADurb.Bin180_ge; ADurb.Bin180_fa; ADurb.Bin180; Anaerolineae; Chloroflexi
Magnetospirillum; Magnetospirillaceae; Rhodospirillales; Alphaproteobacteria; Proteobacteria
Holophagaceae_ge; Holophagaceae; Holophagales; Holophagae; Acidobacteriota
Methylocaldum; Methylococcaceae; Methylococcales; Gammaproteobacteria; Proteobacteria
Puia; Chitinophagaceae; Chitinophagales; Bacteroidia; Bacteroidota
Sericytochromatia_ge; Sericytochromatia_fa; Sericytochromatia_or; Sericytochromatia; Cyanobacteria
Paeniglutamicibacter; Micrococcaceae; Micrococcales; Actinobacteria; Actinobacteriota
MVP-15_ge; MVP-15_fa; MVP-15_or; MVP-15; Spirochaetota
Oscillospiraceae_unclassified; Oscillospiraceae; Oscillospirales; Clostridia; Firmicutes
Christensenellaceae_R-7_group; Christensenellaceae; Christensenellales; Clostridia; Firmicutes
Rhodanobacteraceae_unclassified; Rhodanobacteraceae; Xanthomonadales; Gammaproteobacteria; Proteobacteria
Actinotalea; Cellulomonadaceae; Micrococcales; Actinobacteria; Actinobacteriota
AKIW659_ge; AKIW659_fa; AKIW659; Acidobacteriae; Acidobacteriota
Sva0081_sediment_group; Desulfosarcinaceae; Desulfobacterales; Desulfobacteria; Desulfobacterota
Erwiniaceae_unclassified; Erwiniaceae; Enterobacterales; Gammaproteobacteria; Proteobacteria
Anaerovorax; Anaerovoracaceae; Peptostreptococcales-Tissierellales; Clostridia; Firmicutes
Fibrella; Spirosomaceae; Cytophagales; Bacteroidia; Bacteroidota
Deinococcus; Deinococcaceae; Deinococcales; Deinococci; Deinococcota
Chthonobacter; Pleomorphomonadaceae; Rhizobiales; Alphaproteobacteria; Proteobacteria
Mucinivorans; Rikenellaceae; Bacteroidales; Bacteroidia; Bacteroidota
Latescibacteraceae_ge; Latescibacteraceae; Latescibacterales; Latescibacteria; Latescibacterota
Turicibacter; Erysipelotrichaceae; Erysipelotrichales; Bacilli; Firmicutes
Paraclostridium; Peptostreptococcaceae; Peptostreptococcales-Tissierellales; Clostridia; Firmicutes
Psychrobacillus; Planococcaceae; Bacillales; Bacilli; Firmicutes
Clostridium_sensu_stricto_8; Clostridiaceae; Clostridiales; Clostridia; Firmicutes
Desulfitobacterium; Desulfitobacteriaceae; Desulfitobacteriales; Desulfitobacteriia; Firmicutes
Crossiella; Pseudonocardiaceae; Pseudonocardiales; Actinobacteria; Actinobacteriota
Gordonibacter; Eggerthellaceae; Coriobacteriales; Coriobacteriia; Actinobacteriota
Pedobacter; Sphingobacteriaceae; Sphingobacteriales; Bacteroidia; Bacteroidota
Dinghuibacter; Chitinophagaceae; Chitinophagales; Bacteroidia; Bacteroidota
Desulfovibrio; Desulfovibrionaceae; Desulfovibrionales; Desulfovibrionia; Desulfobacterota
Emticicia; Spirosomaceae; Cytophagales; Bacteroidia; Bacteroidota
KD3-93_ge; KD3-93; Sphingobacteriales; Bacteroidia; Bacteroidota
Flavobacteriales_unclassified; Flavobacteriales_unclassified; Flavobacteriales; Bacteroidia; Bacteroidota
Aurantimicrobium; Microbacteriaceae; Micrococcales; Actinobacteria; Actinobacteriota
Ferritrophicum; Sulfuricellaceae; Burkholderiales; Gammaproteobacteria; Proteobacteria
Simkaniaceae_unclassified; Simkaniaceae; Chlamydiales; Chlamydiae; Verrucomicrobiota
Syntrophales_unclassified; Syntrophales_unclassified; Syntrophales; Syntrophia; Desulfobacterota
Diplorickettsiaceae_unclassified; Diplorickettsiaceae; Diplorickettsiales; Gammaproteobacteria; Proteobacteria
Candidatus_Paracaedibacter; Paracaedibacteraceae; Paracaedibacterales; Alphaproteobacteria; Proteobacteria
uncultured; Methylomonadaceae; Methylococcales; Gammaproteobacteria; Proteobacteria
Entotheonellaceae_ge; Entotheonellaceae; Entotheonellales; Entotheonellia; Entotheonellaeota
Pseudorhodoplanes; Xanthobacteraceae; Rhizobiales; Alphaproteobacteria; Proteobacteria
Klenkia; Geodermatophilaceae; Frankiales; Actinobacteria; Actinobacteriota
Arcicella; Spirosomaceae; Cytophagales; Bacteroidia; Bacteroidota
Spirochaeta; Spirochaetaceae; Spirochaetales; Spirochaetia; Spirochaetota
RBG-16-49-21; Leptospiraceae; Leptospirales; Leptospirae; Spirochaetota
Dongia; Dongiaceae; Dongiales; Alphaproteobacteria; Proteobacteria
Aetherobacter; Polyangiaceae; Polyangiales; Polyangia; Myxococcota
uncultured; Christensenellaceae; Christensenellales; Clostridia; Firmicutes
Micropepsaceae_unclassified; Micropepsaceae; Micropepsales; Alphaproteobacteria; Proteobacteria
Desulfatirhabdium; Desulfosarcinaceae; Desulfobacterales; Desulfobacteria; Desulfobacterota
Steroidobacter; Steroidobacteraceae; Steroidobacterales; Gammaproteobacteria; Proteobacteria
Enterobacterales_unclassified; Enterobacterales_unclassified; Enterobacterales; Gammaproteobacteria; Proteobacteria
Serratia; Yersiniaceae; Enterobacterales; Gammaproteobacteria; Proteobacteria
Inquilinus; Inquilinaceae; Azospirillales; Alphaproteobacteria; Proteobacteria
Geobacterales_unclassified; Geobacterales_unclassified; Geobacterales; Desulfuromonadia; Desulfobacterota
Microscillaceae_unclassified; Microscillaceae; Cytophagales; Bacteroidia; Bacteroidota
uncultured_ge; uncultured; Actinomarinales; Acidimicrobiia; Actinobacteriota
Frankia; Frankiaceae; Frankiales; Actinobacteria; Actinobacteriota
Candidatus_Kaiserbacteria_ge; Candidatus_Kaiserbacteria_fa; Candidatus_Kaiserbacteria; Parcubacteria; Patescibacteria
Firestonebacteria_ge; Firestonebacteria_fa; Firestonebacteria_or; Firestonebacteria_cl; Firestonebacteria
Candidatus_Raymondbacteria_ge; Candidatus_Raymondbacteria; Fibrobacterales; Fibrobacteria; Fibrobacterota
Acetobacterium; Eubacteriaceae; Eubacteriales; Clostridia; Firmicutes
Methyloligellaceae_unclassified; Methyloligellaceae; Rhizobiales; Alphaproteobacteria; Proteobacteria
PAUC26f_ge; PAUC26f_fa; PAUC26f; Acidobacteriae; Acidobacteriota
uncultured; Roseiflexaceae; Chloroflexales; Chloroflexia; Chloroflexi
Anaerovoracaceae_unclassified; Anaerovoracaceae; Peptostreptococcales-Tissierellales; Clostridia; Firmicutes
Syntrophobacteraceae_unclassified; Syntrophobacteraceae; Syntrophobacterales; Syntrophobacteria; Desulfobacterota
Catenulispora; Catenulisporaceae; Catenulisporales; Actinobacteria; Actinobacteriota
B122_ge; B122; Fibrobacterales; Fibrobacteria; Fibrobacterota
Caedibacter; Caedibacteraceae; Caedibacterales; Alphaproteobacteria; Proteobacteria
Cellulosimicrobium; Promicromonosporaceae; Micrococcales; Actinobacteria; Actinobacteriota
Desulfobulbus; Desulfobulbaceae; Desulfobulbales; Desulfobulbia; Desulfobacterota
ADurb.Bin063-1; Pedosphaeraceae; Pedosphaerales; Verrucomicrobiae; Verrucomicrobiota
Rothia; Micrococcaceae; Micrococcales; Actinobacteria; Actinobacteriota
UASB-TL25_ge; UASB-TL25_fa; UASB-TL25; Polyangia; Myxococcota
Xylophilus; Comamonadaceae; Burkholderiales; Gammaproteobacteria; Proteobacteria
Bacillales_unclassified; Bacillales_unclassified; Bacillales; Bacilli; Firmicutes
KI89A_clade_ge; KI89A_clade_fa; KI89A_clade; Gammaproteobacteria; Proteobacteria
Rudanella; Spirosomaceae; Cytophagales; Bacteroidia; Bacteroidota
Ruminococcaceae_unclassified; Ruminococcaceae; Oscillospirales; Clostridia; Firmicutes
Methylocapsa; Beijerinckiaceae; Rhizobiales; Alphaproteobacteria; Proteobacteria
Defluviicoccus; Defluviicoccaceae; Defluviicoccales; Alphaproteobacteria; Proteobacteria
Methylocella; Beijerinckiaceae; Rhizobiales; Alphaproteobacteria; Proteobacteria
uncultured_ge; uncultured; Rhizobiales; Alphaproteobacteria; Proteobacteria
Smaragdicoccus; Nocardiaceae; Corynebacteriales; Actinobacteria; Actinobacteriota
Porphyrobacter; Sphingomonadaceae; Sphingomonadales; Alphaproteobacteria; Proteobacteria
UKL13-1; Hyphomonadaceae; Caulobacterales; Alphaproteobacteria; Proteobacteria
Anaerocolumna; Lachnospiraceae; Lachnospirales; Clostridia; Firmicutes
Kaistia; Kaistiaceae; Rhizobiales; Alphaproteobacteria; Proteobacteria
Coriobacteriales_unclassified; Coriobacteriales_unclassified; Coriobacteriales; Coriobacteriia; Actinobacteriota
Leifsonia; Microbacteriaceae; Micrococcales; Actinobacteria; Actinobacteriota
Pelosinus; Sporomusaceae; Veillonellales-Selenomonadales; Negativicutes; Firmicutes
uncultured; Comamonadaceae; Burkholderiales; Gammaproteobacteria; Proteobacteria
JG30-KF-AS9_ge; JG30-KF-AS9; Ktedonobacterales; Ktedonobacteria; Chloroflexi
Caproiciproducens; Ruminococcaceae; Oscillospirales; Clostridia; Firmicutes
Candidatus_Soleaferrea; Ruminococcaceae; Oscillospirales; Clostridia; Firmicutes
Hypnocyclicus; Leptotrichiaceae; Fusobacteriales; Fusobacteriia; Fusobacteriota
Polyangium; Polyangiaceae; Polyangiales; Polyangia; Myxococcota
Azospira; Rhodocyclaceae; Burkholderiales; Gammaproteobacteria; Proteobacteria
Streptosporangiaceae_unclassified; Streptosporangiaceae; Streptosporangiales; Actinobacteria; Actinobacteriota
uncultured_ge; uncultured; Azospirillales; Alphaproteobacteria; Proteobacteria
Psychroglaciecola; Beijerinckiaceae; Rhizobiales; Alphaproteobacteria; Proteobacteria
Aneurinibacillus; Aneurinibacillaceae; Aneurinibacillales; Bacilli; Firmicutes
Lutispora; Gracilibacteraceae; Clostridia_or; Clostridia; Firmicutes
Oxobacter; Oxobacteraceae; Clostridiales; Clostridia; Firmicutes
VHS-B3-70_ge; VHS-B3-70_fa; VHS-B3-70; Polyangia; Myxococcota
Absconditabacteriales_(SR1)_ge; Absconditabacteriales_(SR1)_fa; Absconditabacteriales_(SR1); Gracilibacteria; Patescibacteria
Deinococcaceae_unclassified; Deinococcaceae; Deinococcales; Deinococci; Deinococcota
Clostridium_sensu_stricto_7; Clostridiaceae; Clostridiales; Clostridia; Firmicutes
Clostridiales_unclassified; Clostridiales_unclassified; Clostridiales; Clostridia; Firmicutes
Incertae_Sedis; Ruminococcaceae; Oscillospirales; Clostridia; Firmicutes
Sedimentibacter; Sedimentibacteraceae; Peptostreptococcales-Tissierellales; Clostridia; Firmicutes
Brenneria; Pectobacteriaceae; Enterobacterales; Gammaproteobacteria; Proteobacteria
HOC36_ge; HOC36_fa; HOC36; Gammaproteobacteria; Proteobacteria
Rudaea; Rhodanobacteraceae; Xanthomonadales; Gammaproteobacteria; Proteobacteria
Candidatus_Planktophila; Sporichthyaceae; Frankiales; Actinobacteria; Actinobacteriota
Candidatus_Nitrotoga; Gallionellaceae; Burkholderiales; Gammaproteobacteria; Proteobacteria
Methylomonas; Methylomonadaceae; Methylococcales; Gammaproteobacteria; Proteobacteria
Thiobacillus; Hydrogenophilaceae; Burkholderiales; Gammaproteobacteria; Proteobacteria
TM7; S32; Saccharimonadales; Saccharimonadia; Patescibacteria
uncultured; Reyranellaceae; Reyranellales; Alphaproteobacteria; Proteobacteria
uncultured_ge; uncultured; Micavibrionales; Alphaproteobacteria; Proteobacteria
Fimbriimonadaceae_ge; Fimbriimonadaceae; Fimbriimonadales; Fimbriimonadia; Armatimonadota
uncultured_ge; uncultured; Desulfobulbales; Desulfobulbia; Desulfobacterota
Candidatus_Captivus; Paracaedibacteraceae; Paracaedibacterales; Alphaproteobacteria; Proteobacteria
WCHB1-41_ge; WCHB1-41_fa; WCHB1-41; Kiritimatiellae; Verrucomicrobiota
OM190_ge; OM190_fa; OM190_or; OM190; Planctomycetota
Nocardia; Nocardiaceae; Corynebacteriales; Actinobacteria; Actinobacteriota
Chitinophagales_unclassified; Chitinophagales_unclassified; Chitinophagales; Bacteroidia; Bacteroidota
Margulisbacteria_ge; Margulisbacteria_fa; Margulisbacteria_or; Margulisbacteria_cl; Margulisbacteria
Myxococcales_unclassified; Myxococcales_unclassified; Myxococcales; Myxococcia; Myxococcota
Caenimonas; Comamonadaceae; Burkholderiales; Gammaproteobacteria; Proteobacteria
vadinBA26_ge; vadinBA26_fa; vadinBA26; Dehalococcoidia; Chloroflexi
Unknown_Family_unclassified; Unknown_Family; Gammaproteobacteria_Incertae_Sedis; Gammaproteobacteria; Proteobacteria
uncultured_ge; uncultured; Syntrophobacterales; Syntrophobacteria; Desulfobacterota
BD1-7_clade; Spongiibacteraceae; Cellvibrionales; Gammaproteobacteria; Proteobacteria
Acidobacteriaceae_(Subgroup_1)_unclassified; Acidobacteriaceae_(Subgroup_1); Acidobacteriales; Acidobacteriae; Acidobacteriota
Methylibium; Comamonadaceae; Burkholderiales; Gammaproteobacteria; Proteobacteria
Bdellovibrionota_unclassified; Bdellovibrionota_unclassified; Bdellovibrionota_unclassified; Bdellovibrionota_unclassified; Bdellovibrionota
Oligoflexales_unclassified; Oligoflexales_unclassified; Oligoflexales; Oligoflexia; Bdellovibrionota
uncultured_ge; uncultured; Chitinophagales; Bacteroidia; Bacteroidota
Flavobacteriaceae_unclassified; Flavobacteriaceae; Flavobacteriales; Bacteroidia; Bacteroidota
MSBL5_ge; MSBL5_fa; MSBL5; Dehalococcoidia; Chloroflexi
Parcubacteria_ge; Parcubacteria_fa; Parcubacteria_or; Parcubacteria; Patescibacteria
Fibrobacterales_unclassified; Fibrobacterales_unclassified; Fibrobacterales; Fibrobacteria; Fibrobacterota
Micavibrionales_unclassified; Micavibrionales_unclassified; Micavibrionales; Alphaproteobacteria; Proteobacteria
Defluviimonas; Rhodobacteraceae; Rhodobacterales; Alphaproteobacteria; Proteobacteria
uncultured; Elsteraceae; Elsterales; Alphaproteobacteria; Proteobacteria
Berkelbacteria_ge; Berkelbacteria_fa; Berkelbacteria_or; Berkelbacteria; Patescibacteria
uncultured; Rikenellaceae; Bacteroidales; Bacteroidia; Bacteroidota
uncultured; Polyangiaceae; Polyangiales; Polyangia; Myxococcota
Xanthomonas; Xanthomonadaceae; Xanthomonadales; Gammaproteobacteria; Proteobacteria
Cryptosporangium; Cryptosporangiaceae; Frankiales; Actinobacteria; Actinobacteriota
Rhodospirillales_unclassified; Rhodospirillales_unclassified; Rhodospirillales; Alphaproteobacteria; Proteobacteria
Desulfocapsaceae_ge; Desulfocapsaceae; Desulfobulbales; Desulfobulbia; Desulfobacterota
Stakelama; Sphingomonadaceae; Sphingomonadales; Alphaproteobacteria; Proteobacteria
TPD-58; Thermoanaerobaculaceae; Thermoanaerobaculales; Thermoanaerobaculia; Acidobacteriota
Gitt-GS-136_ge; Gitt-GS-136_fa; Gitt-GS-136_or; Gitt-GS-136; Chloroflexi
uncultured; Azospirillaceae; Azospirillales; Alphaproteobacteria; Proteobacteria
Clostridium_sensu_stricto_2; Clostridiaceae; Clostridiales; Clostridia; Firmicutes
Endobacter; Acetobacteraceae; Acetobacterales; Alphaproteobacteria; Proteobacteria
Ellin6055; Sphingomonadaceae; Sphingomonadales; Alphaproteobacteria; Proteobacteria
EV818SWSAP88_ge; EV818SWSAP88_fa; EV818SWSAP88; Gammaproteobacteria; Proteobacteria
Pasteuria; Thermoactinomycetaceae; Thermoactinomycetales; Bacilli; Firmicutes
Rubrivivax; Comamonadaceae; Burkholderiales; Gammaproteobacteria; Proteobacteria
RB41; Pyrinomonadaceae; Pyrinomonadales; Blastocatellia; Acidobacteriota
0319-7L14_ge; 0319-7L14_fa; 0319-7L14; Actinobacteria; Actinobacteriota
Babeliaceae_unclassified; Babeliaceae; Babeliales; Babeliae; Dependentiae
Luteimonas; Xanthomonadaceae; Xanthomonadales; Gammaproteobacteria; Proteobacteria
Christensenellaceae_unclassified; Christensenellaceae; Christensenellales; Clostridia; Firmicutes
Actinoallomurus; Thermomonosporaceae; Streptosporangiales; Actinobacteria; Actinobacteriota
Flavitalea; Chitinophagaceae; Chitinophagales; Bacteroidia; Bacteroidota
Syntrophomonas; Syntrophomonadaceae; Syntrophomonadales; Syntrophomonadia; Firmicutes
Aminobacter; Rhizobiaceae; Rhizobiales; Alphaproteobacteria; Proteobacteria
OM60(NOR5)_clade; Halieaceae; Cellvibrionales; Gammaproteobacteria; Proteobacteria
Edaphobacter; Acidobacteriaceae_(Subgroup_1); Acidobacteriales; Acidobacteriae; Acidobacteriota
Pseudonocardiaceae_unclassified; Pseudonocardiaceae; Pseudonocardiales; Actinobacteria; Actinobacteriota
Vicinamibacterales_unclassified; Vicinamibacterales_unclassified; Vicinamibacterales; Vicinamibacteria; Acidobacteriota
Tomitella; Corynebacteriales_Incertae_Sedis; Corynebacteriales; Actinobacteria; Actinobacteriota
Cellulomonadaceae_unclassified; Cellulomonadaceae; Micrococcales; Actinobacteria; Actinobacteriota
CG2-30-50-142_ge; CG2-30-50-142_fa; CG2-30-50-142; Coriobacteriia; Actinobacteriota
uncultured; Marinifilaceae; Bacteroidales; Bacteroidia; Bacteroidota
Arsenicitalea; Devosiaceae; Rhizobiales; Alphaproteobacteria; Proteobacteria
Erwinia; Erwiniaceae; Enterobacterales; Gammaproteobacteria; Proteobacteria
C0119_ge; C0119_fa; C0119; Ktedonobacteria; Chloroflexi
Paeniclostridium; Peptostreptococcaceae; Peptostreptococcales-Tissierellales; Clostridia; Firmicutes
Rikenellaceae_unclassified; Rikenellaceae; Bacteroidales; Bacteroidia; Bacteroidota
uncultured; Leptotrichiaceae; Fusobacteriales; Fusobacteriia; Fusobacteriota
Clostridia_UCG-014_ge; Clostridia_UCG-014_fa; Clostridia_UCG-014; Clostridia; Firmicutes
NK4A214_group; Oscillospiraceae; Oscillospirales; Clostridia; Firmicutes
Actinocorallia; Thermomonosporaceae; Streptosporangiales; Actinobacteria; Actinobacteriota
Fimbriimonadaceae_unclassified; Fimbriimonadaceae; Fimbriimonadales; Fimbriimonadia; Armatimonadota
Oscillospirales_ge; Oscillospirales_fa; Oscillospirales; Clostridia; Firmicutes
LCP-89_ge; LCP-89_fa; LCP-89_or; LCP-89_cl; LCP-89
Acidicaldus; Acetobacteraceae; Acetobacterales; Alphaproteobacteria; Proteobacteria
Acidicapsa; Acidobacteriaceae_(Subgroup_1); Acidobacteriales; Acidobacteriae; Acidobacteriota
possible_genus_06; Fibrobacteraceae; Fibrobacterales; Fibrobacteria; Fibrobacterota
Fusobacteriaceae_unclassified; Fusobacteriaceae; Fusobacteriales; Fusobacteriia; Fusobacteriota
WX65_ge; WX65; Rokubacteriales; Methylomirabilia; Methylomirabilota
FFCH16263_ge; FFCH16263_fa; FFCH16263; Actinobacteria; Actinobacteriota
A4b_ge; A4b; SBR1031; Anaerolineae; Chloroflexi
Cyanobacteriia_unclassified; Cyanobacteriia_unclassified; Cyanobacteriia_unclassified; Cyanobacteriia; Cyanobacteria
Geobacteraceae_ge; Geobacteraceae; Geobacterales; Desulfuromonadia; Desulfobacterota
Clostridium_sensu_stricto_3; Clostridiaceae; Clostridiales; Clostridia; Firmicutes
Anaerofustis; Anaerofustaceae; Eubacteriales; Clostridia; Firmicutes
Syntrophomonadaceae_unclassified; Syntrophomonadaceae; Syntrophomonadales; Syntrophomonadia; Firmicutes
Vulgatibacter; Vulgatibacteraceae; Myxococcales; Myxococcia; Myxococcota
Modestobacter; Geodermatophilaceae; Frankiales; Actinobacteria; Actinobacteriota
Intrasporangium; Intrasporangiaceae; Micrococcales; Actinobacteria; Actinobacteriota
Tetrasphaera; Intrasporangiaceae; Micrococcales; Actinobacteria; Actinobacteriota
Streptacidiphilus; Streptomycetaceae; Streptomycetales; Actinobacteria; Actinobacteriota
Thermomonosporaceae_unclassified; Thermomonosporaceae; Streptosporangiales; Actinobacteria; Actinobacteriota
uncultured; Desulfarculaceae; Desulfarculales; Desulfarculia; Desulfobacterota
Tumebacillus; Alicyclobacillaceae; Alicyclobacillales; Bacilli; Firmicutes
Fictibacillus; Bacillaceae; Bacillales; Bacilli; Firmicutes
Viridibacillus; Planococcaceae; Bacillales; Bacilli; Firmicutes
Anaerobacterium; Hungateiclostridiaceae; Clostridia_or; Clostridia; Firmicutes
Dehalobacter; Syntrophobotulaceae; Desulfitobacteriales; Desulfitobacteriia; Firmicutes
uncultured_ge; uncultured_fa; uncultured_or; uncultured; Firmicutes
Minicystis; Polyangiaceae; Polyangiales; Polyangia; Myxococcota
Actimicrobium; Oxalobacteraceae; Burkholderiales; Gammaproteobacteria; Proteobacteria
uncultured; Unknown_Family; Gammaproteobacteria_Incertae_Sedis; Gammaproteobacteria; Proteobacteria
Candidatus_Bacilloplasma; Mycoplasmataceae; Mycoplasmatales; Bacilli; Firmicutes
Thermincola; Thermincolaceae; Thermincolales; Clostridia; Firmicutes
Verrucomicrobiales_ge; Verrucomicrobiales_fa; Verrucomicrobiales; Verrucomicrobiae; Verrucomicrobiota
Microtrichales_ge; Microtrichales_fa; Microtrichales; Acidimicrobiia; Actinobacteriota
Sinomonas; Micrococcaceae; Micrococcales; Actinobacteria; Actinobacteriota
Micromonosporaceae_ge; Micromonosporaceae; Micromonosporales; Actinobacteria; Actinobacteriota
Saccharomonospora; Pseudonocardiaceae; Pseudonocardiales; Actinobacteria; Actinobacteriota
Parasegetibacter; Chitinophagaceae; Chitinophagales; Bacteroidia; Bacteroidota
Chryseolinea; Microscillaceae; Cytophagales; Bacteroidia; Bacteroidota
Moheibacter; Weeksellaceae; Flavobacteriales; Bacteroidia; Bacteroidota
N9D0_ge; N9D0_fa; N9D0_or; N9D0; Chloroflexi
Oceanobacillus; Bacillaceae; Bacillales; Bacilli; Firmicutes
Paenisporosarcina; Planococcaceae; Bacillales; Bacilli; Firmicutes
Caldicoprobacter; Caldicoprobacteraceae; Caldicoprobacterales; Clostridia; Firmicutes
Clostridium_sensu_stricto_10; Clostridiaceae; Clostridiales; Clostridia; Firmicutes
Proteiniborus; Proteiniboraceae; Peptostreptococcales-Tissierellales; Clostridia; Firmicutes
Desulfallas-Sporotomaculum_ge; Desulfallas-Sporotomaculum; Desulfotomaculales; Desulfotomaculia; Firmicutes
Hydrogenispora; Limnochordia_fa; Limnochordia_or; Limnochordia; Firmicutes
uncultured; Syntrophomonadaceae; Syntrophomonadales; Syntrophomonadia; Firmicutes
Sebaldella; Leptotrichiaceae; Fusobacteriales; Fusobacteriia; Fusobacteriota
Geminicoccaceae_unclassified; Geminicoccaceae; Tistrellales; Alphaproteobacteria; Proteobacteria
Azohydromonas; Comamonadaceae; Burkholderiales; Gammaproteobacteria; Proteobacteria
Xanthomonadaceae_ge; Xanthomonadaceae; Xanthomonadales; Gammaproteobacteria; Proteobacteria
S_156
Polynucleobacter; Burkholderiaceae; Burkholderiales; Gammaproteobacteria; Proteobacteria
hgcI_clade; Sporichthyaceae; Frankiales; Actinobacteria; Actinobacteriota
Sporichthyaceae_ge; Sporichthyaceae; Frankiales; Actinobacteria; Actinobacteriota
Limnohabitans; Comamonadaceae; Burkholderiales; Gammaproteobacteria; Proteobacteria
Candidatus_Planktoluna; Microbacteriaceae; Micrococcales; Actinobacteria; Actinobacteriota
Candidatus_Planktophila; Sporichthyaceae; Frankiales; Actinobacteria; Actinobacteriota
Methylorosula; Beijerinckiaceae; Rhizobiales; Alphaproteobacteria; Proteobacteria
Candidatus_Methylopumilus; Methylophilaceae; Burkholderiales; Gammaproteobacteria; Proteobacteria
Longivirga; Sporichthyaceae; Frankiales; Actinobacteria; Actinobacteriota
PeM15_ge; PeM15_fa; PeM15; Actinobacteria; Actinobacteriota
GKS98_freshwater_group; Alcaligenaceae; Burkholderiales; Gammaproteobacteria; Proteobacteria
NS11-12_marine_group_ge; NS11-12_marine_group; Sphingobacteriales; Bacteroidia; Bacteroidota
Fluviicola; Crocinitomicaceae; Flavobacteriales; Bacteroidia; Bacteroidota
Ferruginibacter; Chitinophagaceae; Chitinophagales; Bacteroidia; Bacteroidota
Rhodovarius; Acetobacteraceae; Acetobacterales; Alphaproteobacteria; Proteobacteria
Rhodoluna; Microbacteriaceae; Micrococcales; Actinobacteria; Actinobacteriota
OM27_clade; Bdellovibrionaceae; Bdellovibrionales; Bdellovibrionia; Bdellovibrionota
Sporichthya; Sporichthyaceae; Frankiales; Actinobacteria; Actinobacteriota
Acetobacteraceae_unclassified; Acetobacteraceae; Acetobacterales; Alphaproteobacteria; Proteobacteria
MWH-Ta3; Microbacteriaceae; Micrococcales; Actinobacteria; Actinobacteriota
Beijerinckia; Beijerinckiaceae; Rhizobiales; Alphaproteobacteria; Proteobacteria
Flavobacteriales_unclassified; Flavobacteriales_unclassified; Flavobacteriales; Bacteroidia; Bacteroidota
Limnobacter; Burkholderiaceae; Burkholderiales; Gammaproteobacteria; Proteobacteria
Pseudarcicella; Spirosomaceae; Cytophagales; Bacteroidia; Bacteroidota
Chloroplast_ge; Chloroplast_fa; Chloroplast; Cyanobacteriia; Cyanobacteria
Ilumatobacteraceae_unclassified; Ilumatobacteraceae; Microtrichales; Acidimicrobiia; Actinobacteriota
uncultured; Oxalobacteraceae; Burkholderiales; Gammaproteobacteria; Proteobacteria
Roseomonas; Acetobacteraceae; Acetobacterales; Alphaproteobacteria; Proteobacteria
uncultured_ge; uncultured; Oligoflexales; Oligoflexia; Bdellovibrionota
uncultured; Acetobacteraceae; Acetobacterales; Alphaproteobacteria; Proteobacteria
Aurantimicrobium; Microbacteriaceae; Micrococcales; Actinobacteria; Actinobacteriota
Caulobacter; Caulobacteraceae; Caulobacterales; Alphaproteobacteria; Proteobacteria
Burkholderiaceae_unclassified; Burkholderiaceae; Burkholderiales; Gammaproteobacteria; Proteobacteria
R7C24_ge; R7C24_fa; R7C24; Gammaproteobacteria; Proteobacteria
NS9_marine_group_ge; NS9_marine_group; Flavobacteriales; Bacteroidia; Bacteroidota
BD1-7_clade; Spongiibacteraceae; Cellvibrionales; Gammaproteobacteria; Proteobacteria
Rhodovastum; Acetobacteraceae; Acetobacterales; Alphaproteobacteria; Proteobacteria
Bryobacter; Bryobacteraceae; Bryobacterales; Acidobacteriae; Acidobacteriota
Candidatus_Aquiluna; Microbacteriaceae; Micrococcales; Actinobacteria; Actinobacteriota
FukuN57; Beijerinckiaceae; Rhizobiales; Alphaproteobacteria; Proteobacteria
Lautropia; Burkholderiaceae; Burkholderiales; Gammaproteobacteria; Proteobacteria
PB19_ge; PB19_fa; PB19; Desulfuromonadia; Desulfobacterota
Polyangia_unclassified; Polyangia_unclassified; Polyangia_unclassified; Polyangia; Myxococcota
Chromobacteriaceae_unclassified; Chromobacteriaceae; Burkholderiales; Gammaproteobacteria; Proteobacteria
Methylophilaceae_unclassified; Methylophilaceae; Burkholderiales; Gammaproteobacteria; Proteobacteria
uncultured; Chitinophagaceae; Chitinophagales; Bacteroidia; Bacteroidota
SC-I-84_ge; SC-I-84; Burkholderiales; Gammaproteobacteria; Proteobacteria
Gemmatimonas; Gemmatimonadaceae; Gemmatimonadales; Gemmatimonadetes; Gemmatimonadota
uncultured; Caulobacteraceae; Caulobacterales; Alphaproteobacteria; Proteobacteria
uncultured; Steroidobacteraceae; Steroidobacterales; Gammaproteobacteria; Proteobacteria
Zavarziniaceae_ge; Zavarziniaceae; Zavarziniales; Alphaproteobacteria; Proteobacteria
Bradymonadales_ge; Bradymonadales_fa; Bradymonadales; Desulfuromonadia; Desulfobacterota
Micrococcales_unclassified; Micrococcales_unclassified; Micrococcales; Actinobacteria; Actinobacteriota
uncultured; Rhodospirillaceae; Rhodospirillales; Alphaproteobacteria; Proteobacteria
Emticicia; Spirosomaceae; Cytophagales; Bacteroidia; Bacteroidota
Sphingorhabdus; Sphingomonadaceae; Sphingomonadales; Alphaproteobacteria; Proteobacteria
Microtrichales_unclassified; Microtrichales_unclassified; Microtrichales; Acidimicrobiia; Actinobacteriota
Acidimicrobiia_unclassified; Acidimicrobiia_unclassified; Acidimicrobiia_unclassified; Acidimicrobiia; Actinobacteriota
Spirochaeta_2; Spirochaetaceae; Spirochaetales; Spirochaetia; Spirochaetota
T34_ge; T34; Burkholderiales; Gammaproteobacteria; Proteobacteria
uncultured; Nitrosomonadaceae; Burkholderiales; Gammaproteobacteria; Proteobacteria
Undibacterium; Oxalobacteraceae; Burkholderiales; Gammaproteobacteria; Proteobacteria
AKYH767_ge; AKYH767; Sphingobacteriales; Bacteroidia; Bacteroidota
Paludibaculum; Acidobacteriae_fa; Acidobacteriae_or; Acidobacteriae; Acidobacteriota
Frankiales_unclassified; Frankiales_unclassified; Frankiales; Actinobacteria; Actinobacteriota
Sandaracinus; Sandaracinaceae; Polyangiales; Polyangia; Myxococcota
alphaI_cluster; Beijerinckiaceae; Rhizobiales; Alphaproteobacteria; Proteobacteria
Cetobacterium; Fusobacteriaceae; Fusobacteriales; Fusobacteriia; Fusobacteriota
Methylocystis; Beijerinckiaceae; Rhizobiales; Alphaproteobacteria; Proteobacteria
Saccharimonadales_ge; Saccharimonadales_fa; Saccharimonadales; Saccharimonadia; Patescibacteria
Anaeromyxobacter; Anaeromyxobacteraceae; Myxococcales; Myxococcia; Myxococcota
SAR324_clade(Marine_group_B)_ge; SAR324_clade(Marine_group_B)_fa; SAR324_clade(Marine_group_B)_or; SAR324_clade(Marine_group_B)_cl; SAR324_clade(Marine_group_B)
Hyphomicrobiaceae_unclassified; Hyphomicrobiaceae; Rhizobiales; Alphaproteobacteria; Proteobacteria
mle1-27_ge; mle1-27_fa; mle1-27; Polyangia; Myxococcota
Holosporaceae_unclassified; Holosporaceae; Holosporales; Alphaproteobacteria; Proteobacteria
uncultured_ge; uncultured; Chitinophagales; Bacteroidia; Bacteroidota
Methylotenera; Methylophilaceae; Burkholderiales; Gammaproteobacteria; Proteobacteria
Rhodobacteraceae_unclassified; Rhodobacteraceae; Rhodobacterales; Alphaproteobacteria; Proteobacteria
Pajaroellobacter; Polyangiaceae; Polyangiales; Polyangia; Myxococcota
Bacteroidia_unclassified; Bacteroidia_unclassified; Bacteroidia_unclassified; Bacteroidia; Bacteroidota
Pseudorhodobacter; Rhodobacteraceae; Rhodobacterales; Alphaproteobacteria; Proteobacteria
Solitalea; Sphingobacteriaceae; Sphingobacteriales; Bacteroidia; Bacteroidota
Bacteriovorax; Bacteriovoracaceae; Bacteriovoracales; Bdellovibrionia; Bdellovibrionota
uncultured; Microtrichaceae; Microtrichales; Acidimicrobiia; Actinobacteriota
Chitinophagales_unclassified; Chitinophagales_unclassified; Chitinophagales; Bacteroidia; Bacteroidota
Curvibacter; Comamonadaceae; Burkholderiales; Gammaproteobacteria; Proteobacteria
Alsobacter; Rhizobiales_Incertae_Sedis; Rhizobiales; Alphaproteobacteria; Proteobacteria
Candidatus_Solibacter; Solibacteraceae; Solibacterales; Acidobacteriae; Acidobacteriota
Chryseobacterium; Weeksellaceae; Flavobacteriales; Bacteroidia; Bacteroidota
Ramlibacter; Comamonadaceae; Burkholderiales; Gammaproteobacteria; Proteobacteria
Polyangiaceae_unclassified; Polyangiaceae; Polyangiales; Polyangia; Myxococcota
Rickettsiella; Diplorickettsiaceae; Diplorickettsiales; Gammaproteobacteria; Proteobacteria
Algoriphagus; Cyclobacteriaceae; Cytophagales; Bacteroidia; Bacteroidota
SJA-15_ge; SJA-15_fa; SJA-15; Anaerolineae; Chloroflexi
Candidatus_Megaira; Rickettsiaceae; Rickettsiales; Alphaproteobacteria; Proteobacteria
uncultured; Magnetospiraceae; Rhodospirillales; Alphaproteobacteria; Proteobacteria
Steroidobacteraceae_unclassified; Steroidobacteraceae; Steroidobacterales; Gammaproteobacteria; Proteobacteria
uncultured; Polyangiaceae; Polyangiales; Polyangia; Myxococcota
Prosthecobacter; Verrucomicrobiaceae; Verrucomicrobiales; Verrucomicrobiae; Verrucomicrobiota
uncultured; Neisseriaceae; Burkholderiales; Gammaproteobacteria; Proteobacteria
Simkaniaceae_unclassified; Simkaniaceae; Chlamydiales; Chlamydiae; Verrucomicrobiota
Candidatus_Finniella; Paracaedibacteraceae; Paracaedibacterales; Alphaproteobacteria; Proteobacteria
Silvanigrella; Silvanigrellaceae; Silvanigrellales; Oligoflexia; Bdellovibrionota
Tabrizicola; Rhodobacteraceae; Rhodobacterales; Alphaproteobacteria; Proteobacteria
Aeromonas; Aeromonadaceae; Aeromonadales; Gammaproteobacteria; Proteobacteria
Candidatus_Captivus; Paracaedibacteraceae; Paracaedibacterales; Alphaproteobacteria; Proteobacteria
LiUU-11-161_ge; LiUU-11-161; Sphingobacteriales; Bacteroidia; Bacteroidota
Eel-36e1D6_ge; Eel-36e1D6; Polyangiales; Polyangia; Myxococcota
SL56_marine_group_ge; SL56_marine_group_fa; SL56_marine_group_or; SL56_marine_group; Chloroflexi
Z4MB62_ge; Z4MB62; Sphingobacteriales; Bacteroidia; Bacteroidota
uncultured; Gemmataceae; Gemmatales; Planctomycetes; Planctomycetota
Cellvibrionaceae_unclassified; Cellvibrionaceae; Cellvibrionales; Gammaproteobacteria; Proteobacteria
Massilia; Oxalobacteraceae; Burkholderiales; Gammaproteobacteria; Proteobacteria
Methylobacter; Methylomonadaceae; Methylococcales; Gammaproteobacteria; Proteobacteria
UBA12409_ge; UBA12409; Babeliales; Babeliae; Dependentiae
67-14_ge; 67-14; Solirubrobacterales; Thermoleophilia; Actinobacteriota
Mucilaginibacter; Sphingobacteriaceae; Sphingobacteriales; Bacteroidia; Bacteroidota
Stenotrophomonas; Xanthomonadaceae; Xanthomonadales; Gammaproteobacteria; Proteobacteria
Rhizorhapis; Sphingomonadaceae; Sphingomonadales; Alphaproteobacteria; Proteobacteria
Cryobacterium; Microbacteriaceae; Micrococcales; Actinobacteria; Actinobacteriota
uncultured; Sandaracinaceae; Polyangiales; Polyangia; Myxococcota
Peredibacter; Bacteriovoracaceae; Bacteriovoracales; Bdellovibrionia; Bdellovibrionota
Geothrix; Holophagaceae; Holophagales; Holophagae; Acidobacteriota
uncultured; Hungateiclostridiaceae; Clostridia_or; Clostridia; Firmicutes
Candidatus_Berkiella; Unknown_Family; Gammaproteobacteria_Incertae_Sedis; Gammaproteobacteria; Proteobacteria
Paucibacter; Comamonadaceae; Burkholderiales; Gammaproteobacteria; Proteobacteria
Devosia; Devosiaceae; Rhizobiales; Alphaproteobacteria; Proteobacteria
KF-JG30-B3_ge; KF-JG30-B3; Rhizobiales; Alphaproteobacteria; Proteobacteria
Edaphobaculum; Chitinophagaceae; Chitinophagales; Bacteroidia; Bacteroidota
Haliscomenobacter; Saprospiraceae; Chitinophagales; Bacteroidia; Bacteroidota
Candidatus_Paracaedibacter; Paracaedibacteraceae; Paracaedibacterales; Alphaproteobacteria; Proteobacteria
Intrasporangiaceae_unclassified; Intrasporangiaceae; Micrococcales; Actinobacteria; Actinobacteriota
uncultured; Rickettsiaceae; Rickettsiales; Alphaproteobacteria; Proteobacteria
Iamia; Iamiaceae; Microtrichales; Acidimicrobiia; Actinobacteriota
Cytophagales_unclassified; Cytophagales_unclassified; Cytophagales; Bacteroidia; Bacteroidota
FCPU426_ge; FCPU426_fa; FCPU426_or; FCPU426_cl; FCPU426
Paenibacillus; Paenibacillaceae; Paenibacillales; Bacilli; Firmicutes
Luedemannella; Micromonosporaceae; Micromonosporales; Actinobacteria; Actinobacteriota
Lachnospiraceae_unclassified; Lachnospiraceae; Lachnospirales; Clostridia; Firmicutes
Micropepsaceae_unclassified; Micropepsaceae; Micropepsales; Alphaproteobacteria; Proteobacteria
Steroidobacter; Steroidobacteraceae; Steroidobacterales; Gammaproteobacteria; Proteobacteria
Marmoricola; Nocardioidaceae; Propionibacteriales; Actinobacteria; Actinobacteriota
Enterobacterales_unclassified; Enterobacterales_unclassified; Enterobacterales; Gammaproteobacteria; Proteobacteria
Caenimonas; Comamonadaceae; Burkholderiales; Gammaproteobacteria; Proteobacteria
Ilumatobacter; Ilumatobacteraceae; Microtrichales; Acidimicrobiia; Actinobacteriota
Unknown_Family_unclassified; Unknown_Family; Gammaproteobacteria_Incertae_Sedis; Gammaproteobacteria; Proteobacteria
Nocardioidaceae_unclassified; Nocardioidaceae; Propionibacteriales; Actinobacteria; Actinobacteriota
uncultured; Sporichthyaceae; Frankiales; Actinobacteria; Actinobacteriota
Alcaligenaceae_unclassified; Alcaligenaceae; Burkholderiales; Gammaproteobacteria; Proteobacteria
Gemmobacter; Rhodobacteraceae; Rhodobacterales; Alphaproteobacteria; Proteobacteria
Deefgea; Chitinibacteraceae; Burkholderiales; Gammaproteobacteria; Proteobacteria
Flavobacteriaceae_unclassified; Flavobacteriaceae; Flavobacteriales; Bacteroidia; Bacteroidota
uncultured; Roseiflexaceae; Chloroflexales; Chloroflexia; Chloroflexi
Candidatus_Flaviluna; Microbacteriaceae; Micrococcales; Actinobacteria; Actinobacteriota
Caedibacter; Caedibacteraceae; Caedibacterales; Alphaproteobacteria; Proteobacteria
Xanthomonas; Xanthomonadaceae; Xanthomonadales; Gammaproteobacteria; Proteobacteria
Enterococcus; Enterococcaceae; Lactobacillales; Bacilli; Firmicutes
Christensenellaceae_R-7_group; Christensenellaceae; Christensenellales; Clostridia; Firmicutes
Azospirillum; Azospirillaceae; Azospirillales; Alphaproteobacteria; Proteobacteria
Chitinibacter; Chitinibacteraceae; Burkholderiales; Gammaproteobacteria; Proteobacteria
Prevotella; Prevotellaceae; Bacteroidales; Bacteroidia; Bacteroidota
Babeliaceae_unclassified; Babeliaceae; Babeliales; Babeliae; Dependentiae
Porphyrobacter; Sphingomonadaceae; Sphingomonadales; Alphaproteobacteria; Proteobacteria
Paludibacterium; Chromobacteriaceae; Burkholderiales; Gammaproteobacteria; Proteobacteria
C39; Rhodocyclaceae; Burkholderiales; Gammaproteobacteria; Proteobacteria
Buttiauxella; Enterobacteriaceae; Enterobacterales; Gammaproteobacteria; Proteobacteria
Fibrella; Spirosomaceae; Cytophagales; Bacteroidia; Bacteroidota
Chitinibacteraceae_unclassified; Chitinibacteraceae; Burkholderiales; Gammaproteobacteria; Proteobacteria
Ferrovum; Ferrovaceae; Burkholderiales; Gammaproteobacteria; Proteobacteria
uncultured; Pedosphaeraceae; Pedosphaerales; Verrucomicrobiae; Verrucomicrobiota
Runella; Spirosomaceae; Cytophagales; Bacteroidia; Bacteroidota
Sphaerisporangium; Streptosporangiaceae; Streptosporangiales; Actinobacteria; Actinobacteriota
Kazania_ge; Kazania_fa; Kazania_or; Kazania; Patescibacteria
Ilumatobacteraceae_ge; Ilumatobacteraceae; Microtrichales; Acidimicrobiia; Actinobacteriota
Verrucomicrobiaceae_unclassified; Verrucomicrobiaceae; Verrucomicrobiales; Verrucomicrobiae; Verrucomicrobiota
uncultured_ge; uncultured; Defluviicoccales; Alphaproteobacteria; Proteobacteria
Ottowia; Comamonadaceae; Burkholderiales; Gammaproteobacteria; Proteobacteria
Polyangiaceae_ge; Polyangiaceae; Polyangiales; Polyangia; Myxococcota
S_271
uncultured; Bacteriovoracaceae; Bacteriovoracales; Bdellovibrionia; Bdellovibrionota
CPR2_ge; CPR2_fa; CPR2_or; CPR2; Patescibacteria
uncultured; Methyloligellaceae; Rhizobiales; Alphaproteobacteria; Proteobacteria
Intrasporangiaceae_unclassified; Intrasporangiaceae; Micrococcales; Actinobacteria; Actinobacteriota
Methyloligellaceae_ge; Methyloligellaceae; Rhizobiales; Alphaproteobacteria; Proteobacteria
Paenarthrobacter; Micrococcaceae; Micrococcales; Actinobacteria; Actinobacteriota
Oligoflexus; Oligoflexales_fa; Oligoflexales; Oligoflexia; Bdellovibrionota
Firestonebacteria_ge; Firestonebacteria_fa; Firestonebacteria_or; Firestonebacteria_cl; Firestonebacteria
Nakamurella; Nakamurellaceae; Frankiales; Actinobacteria; Actinobacteriota
B122_ge; B122; Fibrobacterales; Fibrobacteria; Fibrobacterota
Kineosporiaceae_unclassified; Kineosporiaceae; Kineosporiales; Actinobacteria; Actinobacteriota
Fibrobacterales_unclassified; Fibrobacterales_unclassified; Fibrobacterales; Fibrobacteria; Fibrobacterota
Candidatus_Megaira; Rickettsiaceae; Rickettsiales; Alphaproteobacteria; Proteobacteria
Methylocapsa; Beijerinckiaceae; Rhizobiales; Alphaproteobacteria; Proteobacteria
Candidatus_Abawacabacteria_ge; Candidatus_Abawacabacteria_fa; Candidatus_Abawacabacteria; Gracilibacteria; Patescibacteria
Candidatus_Peribacteria_ge; Candidatus_Peribacteria_fa; Candidatus_Peribacteria; Gracilibacteria; Patescibacteria
Oryzihumus; Intrasporangiaceae; Micrococcales; Actinobacteria; Actinobacteriota
Frankiales_ge; Frankiales_fa; Frankiales; Actinobacteria; Actinobacteriota
uncultured; Azospirillaceae; Azospirillales; Alphaproteobacteria; Proteobacteria
uncultured; Micavibrionaceae; Micavibrionales; Alphaproteobacteria; Proteobacteria
Fibrobacteraceae_unclassified; Fibrobacteraceae; Fibrobacterales; Fibrobacteria; Fibrobacterota
uncultured; Sporichthyaceae; Frankiales; Actinobacteria; Actinobacteriota
AKIW659_ge; AKIW659_fa; AKIW659; Acidobacteriae; Acidobacteriota
Formivibrio; Chitinibacteraceae; Burkholderiales; Gammaproteobacteria; Proteobacteria
Micropepsis; Micropepsaceae; Micropepsales; Alphaproteobacteria; Proteobacteria
Solirubrobacterales_unclassified; Solirubrobacterales_unclassified; Solirubrobacterales; Thermoleophilia; Actinobacteriota
vadinBA26_ge; vadinBA26_fa; vadinBA26; Dehalococcoidia; Chloroflexi
Acetobacterium; Eubacteriaceae; Eubacteriales; Clostridia; Firmicutes
Herbaspirillum; Oxalobacteraceae; Burkholderiales; Gammaproteobacteria; Proteobacteria
uncultured; Coriobacteriales_Incertae_Sedis; Coriobacteriales; Coriobacteriia; Actinobacteriota
Streptococcus; Streptococcaceae; Lactobacillales; Bacilli; Firmicutes
uncultured_ge; uncultured; Dehalococcoidales; Dehalococcoidia; Chloroflexi
Lactobacillales_unclassified; Lactobacillales_unclassified; Lactobacillales; Bacilli; Firmicutes
Tomitella; Corynebacteriales_Incertae_Sedis; Corynebacteriales; Actinobacteria; Actinobacteriota
uncultured; Fokiniaceae; Rickettsiales; Alphaproteobacteria; Proteobacteria
uncultured; Sphingobacteriaceae; Sphingobacteriales; Bacteroidia; Bacteroidota
Micavibrionaceae_unclassified; Micavibrionaceae; Micavibrionales; Alphaproteobacteria; Proteobacteria
Luteibacter; Rhodanobacteraceae; Xanthomonadales; Gammaproteobacteria; Proteobacteria
uncultured; Leptotrichiaceae; Fusobacteriales; Fusobacteriia; Fusobacteriota
Sva0485_ge; Sva0485_fa; Sva0485_or; Sva0485_cl; Sva0485
Rhodopseudomonas; Xanthobacteraceae; Rhizobiales; Alphaproteobacteria; Proteobacteria
SR-FBR-L83_ge; SR-FBR-L83; Ignavibacteriales; Ignavibacteria; Bacteroidota
Occallatibacter; Acidobacteriaceae_(Subgroup_1); Acidobacteriales; Acidobacteriae; Acidobacteriota
Granulicella; Acidobacteriaceae_(Subgroup_1); Acidobacteriales; Acidobacteriae; Acidobacteriota
Paludibacterium; Chromobacteriaceae; Burkholderiales; Gammaproteobacteria; Proteobacteria
Candidatus_Endonucleariobacter; Unknown_Family; Gammaproteobacteria_Incertae_Sedis; Gammaproteobacteria; Proteobacteria
B18_ge; B18; Fibrobacterales; Fibrobacteria; Fibrobacterota
Micrococcales_unclassified; Micrococcales_unclassified; Micrococcales; Actinobacteria; Actinobacteriota
Sulfurimonas; Sulfurimonadaceae; Campylobacterales; Campylobacteria; Campilobacterota
Herminiimonas; Oxalobacteraceae; Burkholderiales; Gammaproteobacteria; Proteobacteria
Acidocella; Acetobacteraceae; Acetobacterales; Alphaproteobacteria; Proteobacteria
Ga0074140; Simkaniaceae; Chlamydiales; Chlamydiae; Verrucomicrobiota
B5-096_ge; B5-096; Fibrobacterales; Fibrobacteria; Fibrobacterota
Rhizomicrobium; Micropepsaceae; Micropepsales; Alphaproteobacteria; Proteobacteria
DTB120_ge; DTB120_fa; DTB120_or; DTB120_cl; DTB120
uncultured; Desulfobulbaceae; Desulfobulbales; Desulfobulbia; Desulfobacterota
Sulfuricella; Sulfuricellaceae; Burkholderiales; Gammaproteobacteria; Proteobacteria
P2-11E_ge; P2-11E_fa; P2-11E_or; P2-11E; Chloroflexi
Cetobacterium; Fusobacteriaceae; Fusobacteriales; Fusobacteriia; Fusobacteriota
Clostridia_vadinBB60_group_ge; Clostridia_vadinBB60_group_fa; Clostridia_vadinBB60_group; Clostridia; Firmicutes
Candidatus_Staskawiczbacteria_ge; Candidatus_Staskawiczbacteria_fa; Candidatus_Staskawiczbacteria; Parcubacteria; Patescibacteria
Candidatus_Hepatincola_ge; Candidatus_Hepatincola; Rickettsiales; Alphaproteobacteria; Proteobacteria
JG30-KF-AS9_ge; JG30-KF-AS9; Ktedonobacterales; Ktedonobacteria; Chloroflexi
Bdellovibrionaceae_unclassified; Bdellovibrionaceae; Bdellovibrionales; Bdellovibrionia; Bdellovibrionota
Candidatus_Moranbacteria_ge; Candidatus_Moranbacteria_fa; Candidatus_Moranbacteria; Parcubacteria; Patescibacteria
Paracoccus; Rhodobacteraceae; Rhodobacterales; Alphaproteobacteria; Proteobacteria
CCM19a_ge; CCM19a_fa; CCM19a; Gammaproteobacteria; Proteobacteria
Candidatus_Jorgensenbacteria_ge; Candidatus_Jorgensenbacteria_fa; Candidatus_Jorgensenbacteria; Parcubacteria; Patescibacteria
Gitt-GS-136_ge; Gitt-GS-136_fa; Gitt-GS-136_or; Gitt-GS-136; Chloroflexi
MD2902-B12_ge; MD2902-B12_fa; MD2902-B12_or; MD2902-B12; Gemmatimonadota
JGI_0001001-H03; Blastocatellaceae; Blastocatellales; Blastocatellia; Acidobacteriota
Caedibacteraceae_unclassified; Caedibacteraceae; Caedibacterales; Alphaproteobacteria; Proteobacteria
Pseudopelobacter; Pseudopelobacteraceae; Geobacterales; Desulfuromonadia; Desulfobacterota
Hyphomonadaceae_unclassified; Hyphomonadaceae; Caulobacterales; Alphaproteobacteria; Proteobacteria
Rikenellaceae_unclassified; Rikenellaceae; Bacteroidales; Bacteroidia; Bacteroidota
uncultured_ge; uncultured; Campylobacterales; Campylobacteria; Campilobacterota
uncultured; Mycoplasmataceae; Mycoplasmatales; Bacilli; Firmicutes
Campylobacter; Campylobacteraceae; Campylobacterales; Campylobacteria; Campilobacterota
Candidatus_Falkowbacteria_ge; Candidatus_Falkowbacteria_fa; Candidatus_Falkowbacteria; ABY1; Patescibacteria
S_332
Sporichthyaceae_ge; Sporichthyaceae; Frankiales; Actinobacteria; Actinobacteriota
Candidatus_Aquiluna; Microbacteriaceae; Micrococcales; Actinobacteria; Actinobacteriota
Rhodoluna; Microbacteriaceae; Micrococcales; Actinobacteria; Actinobacteriota
Candidatus_Planktoluna; Microbacteriaceae; Micrococcales; Actinobacteria; Actinobacteriota
Actinobacteria_unclassified; Actinobacteria_unclassified; Actinobacteria_unclassified; Actinobacteria; Actinobacteriota
Pseudarcicella; Spirosomaceae; Cytophagales; Bacteroidia; Bacteroidota
Aurantimicrobium; Microbacteriaceae; Micrococcales; Actinobacteria; Actinobacteriota
uncultured; Oxalobacteraceae; Burkholderiales; Gammaproteobacteria; Proteobacteria
GKS98_freshwater_group; Alcaligenaceae; Burkholderiales; Gammaproteobacteria; Proteobacteria
Candidatus_Methylopumilus; Methylophilaceae; Burkholderiales; Gammaproteobacteria; Proteobacteria
Sphingorhabdus; Sphingomonadaceae; Sphingomonadales; Alphaproteobacteria; Proteobacteria
MWH-UniP1_aquatic_group_ge; MWH-UniP1_aquatic_group; Burkholderiales; Gammaproteobacteria; Proteobacteria
Fusicatenibacter; Lachnospiraceae; Lachnospirales; Clostridia; Firmicutes
Algoriphagus; Cyclobacteriaceae; Cytophagales; Bacteroidia; Bacteroidota
Gemmobacter; Rhodobacteraceae; Rhodobacterales; Alphaproteobacteria; Proteobacteria
Blautia; Lachnospiraceae; Lachnospirales; Clostridia; Firmicutes
Frankiales_unclassified; Frankiales_unclassified; Frankiales; Actinobacteria; Actinobacteriota
Lachnospiraceae_unclassified; Lachnospiraceae; Lachnospirales; Clostridia; Firmicutes
Methylorosula; Beijerinckiaceae; Rhizobiales; Alphaproteobacteria; Proteobacteria
uncultured; Cryomorphaceae; Flavobacteriales; Bacteroidia; Bacteroidota
Faecalibacterium; Ruminococcaceae; Oscillospirales; Clostridia; Firmicutes
Pseudohongiella; Pseudohongiellaceae; Oceanospirillales; Gammaproteobacteria; Proteobacteria
uncultured; Steroidobacteraceae; Steroidobacterales; Gammaproteobacteria; Proteobacteria
Hirschia; Hyphomonadaceae; Caulobacterales; Alphaproteobacteria; Proteobacteria
MWH-Ta3; Microbacteriaceae; Micrococcales; Actinobacteria; Actinobacteriota
alphaI_cluster; Beijerinckiaceae; Rhizobiales; Alphaproteobacteria; Proteobacteria
Anaerostipes; Lachnospiraceae; Lachnospirales; Clostridia; Firmicutes
Alsobacter; Rhizobiales_Incertae_Sedis; Rhizobiales; Alphaproteobacteria; Proteobacteria
Ahniella; Rhodanobacteraceae; Xanthomonadales; Gammaproteobacteria; Proteobacteria
Malikia; Comamonadaceae; Burkholderiales; Gammaproteobacteria; Proteobacteria
Candidatus_Limnoluna; Microbacteriaceae; Micrococcales; Actinobacteria; Actinobacteriota
Bacteroides; Bacteroidaceae; Bacteroidales; Bacteroidia; Bacteroidota
Roseburia; Lachnospiraceae; Lachnospirales; Clostridia; Firmicutes
C39; Rhodocyclaceae; Burkholderiales; Gammaproteobacteria; Proteobacteria
Longivirga; Sporichthyaceae; Frankiales; Actinobacteria; Actinobacteriota
Flavobacteriales_unclassified; Flavobacteriales_unclassified; Flavobacteriales; Bacteroidia; Bacteroidota
Silanimonas; Xanthomonadaceae; Xanthomonadales; Gammaproteobacteria; Proteobacteria
Alistipes; Rikenellaceae; Bacteroidales; Bacteroidia; Bacteroidota
Agathobacter; Lachnospiraceae; Lachnospirales; Clostridia; Firmicutes
Dorea; Lachnospiraceae; Lachnospirales; Clostridia; Firmicutes
Lachnospiraceae_ge; Lachnospiraceae; Lachnospirales; Clostridia; Firmicutes
CAG-352; Ruminococcaceae; Oscillospirales; Clostridia; Firmicutes
Enterobacterales_unclassified; Enterobacterales_unclassified; Enterobacterales; Gammaproteobacteria; Proteobacteria
Sphingoaurantiacus; Sphingomonadaceae; Sphingomonadales; Alphaproteobacteria; Proteobacteria
Inhella; Comamonadaceae; Burkholderiales; Gammaproteobacteria; Proteobacteria
Tolumonas; Aeromonadaceae; Aeromonadales; Gammaproteobacteria; Proteobacteria
Ornithinibacter; Intrasporangiaceae; Micrococcales; Actinobacteria; Actinobacteriota
uncultured; Moraxellaceae; Pseudomonadales; Gammaproteobacteria; Proteobacteria
Vogesella; Chromobacteriaceae; Burkholderiales; Gammaproteobacteria; Proteobacteria
FukuN57; Beijerinckiaceae; Rhizobiales; Alphaproteobacteria; Proteobacteria
Alcaligenaceae_unclassified; Alcaligenaceae; Burkholderiales; Gammaproteobacteria; Proteobacteria
Frankiales_ge; Frankiales_fa; Frankiales; Actinobacteria; Actinobacteriota
Lacihabitans; Spirosomaceae; Cytophagales; Bacteroidia; Bacteroidota
Leucobacter; Microbacteriaceae; Micrococcales; Actinobacteria; Actinobacteriota
BIyi10; Pseudohongiellaceae; Oceanospirillales; Gammaproteobacteria; Proteobacteria
Ruminococcus; Ruminococcaceae; Oscillospirales; Clostridia; Firmicutes
Coprococcus; Lachnospiraceae; Lachnospirales; Clostridia; Firmicutes
uncultured; Paracaedibacteraceae; Paracaedibacterales; Alphaproteobacteria; Proteobacteria
Uliginosibacterium; Rhodocyclaceae; Burkholderiales; Gammaproteobacteria; Proteobacteria
Nocardioidaceae_unclassified; Nocardioidaceae; Propionibacteriales; Actinobacteria; Actinobacteriota
Oligoflexus; Oligoflexales_fa; Oligoflexales; Oligoflexia; Bdellovibrionota
Candidatus_Alysiosphaera; Geminicoccaceae; Tistrellales; Alphaproteobacteria; Proteobacteria
Deefgea; Chitinibacteraceae; Burkholderiales; Gammaproteobacteria; Proteobacteria
CAG-56; Lachnospiraceae; Lachnospirales; Clostridia; Firmicutes
Lachnospiraceae_ND3007_group; Lachnospiraceae; Lachnospirales; Clostridia; Firmicutes
UCG-005; Oscillospiraceae; Oscillospirales; Clostridia; Firmicutes
Nitratireductor; Rhizobiaceae; Rhizobiales; Alphaproteobacteria; Proteobacteria
Limnobacter; Burkholderiaceae; Burkholderiales; Gammaproteobacteria; Proteobacteria
Emticicia; Spirosomaceae; Cytophagales; Bacteroidia; Bacteroidota
Micrococcaceae_unclassified; Micrococcaceae; Micrococcales; Actinobacteria; Actinobacteriota
Clostridium_sensu_stricto_1; Clostridiaceae; Clostridiales; Clostridia; Firmicutes
Acetobacteroides; Williamwhitmaniaceae; Bacteroidales; Bacteroidia; Bacteroidota
Silvanigrella; Silvanigrellaceae; Silvanigrellales; Oligoflexia; Bdellovibrionota
Aeromonas; Aeromonadaceae; Aeromonadales; Gammaproteobacteria; Proteobacteria
CCD24_ge; CCD24_fa; CCD24; Gammaproteobacteria; Proteobacteria
Zoogloea; Rhodocyclaceae; Burkholderiales; Gammaproteobacteria; Proteobacteria
Bacillaceae_unclassified; Bacillaceae; Bacillales; Bacilli; Firmicutes
Flectobacillus; Spirosomaceae; Cytophagales; Bacteroidia; Bacteroidota
Chitinimonas; Chitinimonadaceae; Burkholderiales; Gammaproteobacteria; Proteobacteria
Rugamonas; Oxalobacteraceae; Burkholderiales; Gammaproteobacteria; Proteobacteria
1013-28-CG33_ge; 1013-28-CG33_fa; 1013-28-CG33; Gammaproteobacteria; Proteobacteria
Sva0081_sediment_group; Desulfosarcinaceae; Desulfobacterales; Desulfobacteria; Desulfobacterota
Porphyrobacter; Sphingomonadaceae; Sphingomonadales; Alphaproteobacteria; Proteobacteria
Sulfurospirillum; Sulfurospirillaceae; Campylobacterales; Campylobacteria; Campilobacterota
uncultured; Syntrophobacteraceae; Syntrophobacterales; Syntrophobacteria; Desulfobacterota
Prevotellaceae_unclassified; Prevotellaceae; Bacteroidales; Bacteroidia; Bacteroidota
Rubellimicrobium; Rhodobacteraceae; Rhodobacterales; Alphaproteobacteria; Proteobacteria
uncultured; Verrucomicrobiaceae; Verrucomicrobiales; Verrucomicrobiae; Verrucomicrobiota
Candidatus_Soleaferrea; Ruminococcaceae; Oscillospirales; Clostridia; Firmicutes
Agromyces; Microbacteriaceae; Micrococcales; Actinobacteria; Actinobacteriota
Oerskovia; Cellulomonadaceae; Micrococcales; Actinobacteria; Actinobacteriota
uncultured; Unknown_Family; Gammaproteobacteria_Incertae_Sedis; Gammaproteobacteria; Proteobacteria
Bifidobacterium; Bifidobacteriaceae; Bifidobacteriales; Actinobacteria; Actinobacteriota
SV1-3; Microbacteriaceae; Micrococcales; Actinobacteria; Actinobacteriota
UCG-002; Oscillospiraceae; Oscillospirales; Clostridia; Firmicutes
Pseudorhodoferax; Comamonadaceae; Burkholderiales; Gammaproteobacteria; Proteobacteria
Halieaceae_unclassified; Halieaceae; Cellvibrionales; Gammaproteobacteria; Proteobacteria
Oleiphilus; Oleiphilaceae; Oceanospirillales; Gammaproteobacteria; Proteobacteria
Rhodovarius; Acetobacteraceae; Acetobacterales; Alphaproteobacteria; Proteobacteria
Curvibacter; Comamonadaceae; Burkholderiales; Gammaproteobacteria; Proteobacteria
Lactobacillus; Lactobacillaceae; Lactobacillales; Bacilli; Firmicutes
Candidatus_Aquirestis; Saprospiraceae; Chitinophagales; Bacteroidia; Bacteroidota
NB1-j_ge; NB1-j_fa; NB1-j_or; NB1-j_cl; NB1-j
CHAB-XI-27_ge; CHAB-XI-27_fa; CHAB-XI-27; Gammaproteobacteria; Proteobacteria
R7C24_ge; R7C24_fa; R7C24; Gammaproteobacteria; Proteobacteria
Cytophagales_unclassified; Cytophagales_unclassified; Cytophagales; Bacteroidia; Bacteroidota
Arcicella; Spirosomaceae; Cytophagales; Bacteroidia; Bacteroidota
Aetherobacter; Polyangiaceae; Polyangiales; Polyangia; Myxococcota
Chitinophagales_unclassified; Chitinophagales_unclassified; Chitinophagales; Bacteroidia; Bacteroidota
Candidatus_Megaira; Rickettsiaceae; Rickettsiales; Alphaproteobacteria; Proteobacteria
Methyloglobulus; Methylomonadaceae; Methylococcales; Gammaproteobacteria; Proteobacteria
Herbiconiux; Microbacteriaceae; Micrococcales; Actinobacteria; Actinobacteriota
966-1; Nitrosomonadaceae; Burkholderiales; Gammaproteobacteria; Proteobacteria
Cyclobacteriaceae_unclassified; Cyclobacteriaceae; Cytophagales; Bacteroidia; Bacteroidota
uncultured_ge; uncultured; Chitinophagales; Bacteroidia; Bacteroidota
Pseudarcobacter; Arcobacteraceae; Campylobacterales; Campylobacteria; Campilobacterota
Romboutsia; Peptostreptococcaceae; Peptostreptococcales-Tissierellales; Clostridia; Firmicutes
Defluviimonas; Rhodobacteraceae; Rhodobacterales; Alphaproteobacteria; Proteobacteria
uncultured; Spirosomaceae; Cytophagales; Bacteroidia; Bacteroidota
Cryptosporangium; Cryptosporangiaceae; Frankiales; Actinobacteria; Actinobacteriota
Rhodospirillales_unclassified; Rhodospirillales_unclassified; Rhodospirillales; Alphaproteobacteria; Proteobacteria
Azospirillum; Azospirillaceae; Azospirillales; Alphaproteobacteria; Proteobacteria
Halomonas; Halomonadaceae; Oceanospirillales; Gammaproteobacteria; Proteobacteria
Chitinibacter; Chitinibacteraceae; Burkholderiales; Gammaproteobacteria; Proteobacteria
KI89A_clade_ge; KI89A_clade_fa; KI89A_clade; Gammaproteobacteria; Proteobacteria
Trichococcus; Carnobacteriaceae; Lactobacillales; Bacilli; Firmicutes
Altererythrobacter; Sphingomonadaceae; Sphingomonadales; Alphaproteobacteria; Proteobacteria
Prevotella; Prevotellaceae; Bacteroidales; Bacteroidia; Bacteroidota
Cyanobium_PCC-6307; Cyanobiaceae; Synechococcales; Cyanobacteriia; Cyanobacteria
Actinoallomurus; Thermomonosporaceae; Streptosporangiales; Actinobacteria; Actinobacteriota
Planococcaceae_unclassified; Planococcaceae; Bacillales; Bacilli; Firmicutes
OM60(NOR5)_clade; Halieaceae; Cellvibrionales; Gammaproteobacteria; Proteobacteria
Delftia; Comamonadaceae; Burkholderiales; Gammaproteobacteria; Proteobacteria
Mucinivorans; Rikenellaceae; Bacteroidales; Bacteroidia; Bacteroidota
Methyloparacoccus; Methylococcaceae; Methylococcales; Gammaproteobacteria; Proteobacteria
Lachnoclostridium; Lachnospiraceae; Lachnospirales; Clostridia; Firmicutes
Proteocatella; Peptostreptococcaceae; Peptostreptococcales-Tissierellales; Clostridia; Firmicutes
uncultured; Comamonadaceae; Burkholderiales; Gammaproteobacteria; Proteobacteria
oc32; Nitrosomonadaceae; Burkholderiales; Gammaproteobacteria; Proteobacteria
Hafnia-Obesumbacterium; Hafniaceae; Enterobacterales; Gammaproteobacteria; Proteobacteria
Lachnospirales_unclassified; Lachnospirales_unclassified; Lachnospirales; Clostridia; Firmicutes
Plesiomonas; Enterobacteriaceae; Enterobacterales; Gammaproteobacteria; Proteobacteria
Caulobacterales_unclassified; Caulobacterales_unclassified; Caulobacterales; Alphaproteobacteria; Proteobacteria
Sphaerisporangium; Streptosporangiaceae; Streptosporangiales; Actinobacteria; Actinobacteriota
Clostridium_sensu_stricto_3; Clostridiaceae; Clostridiales; Clostridia; Firmicutes
uncultured; Ruminococcaceae; Oscillospirales; Clostridia; Firmicutes
Candidatus_Competibacter; Competibacteraceae; Competibacterales; Gammaproteobacteria; Proteobacteria
Intrasporangium; Intrasporangiaceae; Micrococcales; Actinobacteria; Actinobacteriota
Eggerthellaceae_unclassified; Eggerthellaceae; Coriobacteriales; Coriobacteriia; Actinobacteriota
uncultured; Eubacteriaceae; Eubacteriales; Clostridia; Firmicutes
SN8; Xanthomonadaceae; Xanthomonadales; Gammaproteobacteria; Proteobacteria
Collinsella; Coriobacteriaceae; Coriobacteriales; Coriobacteriia; Actinobacteriota
Arcobacteraceae_unclassified; Arcobacteraceae; Campylobacterales; Campylobacteria; Campilobacterota
GCA-900066575; Lachnospiraceae; Lachnospirales; Clostridia; Firmicutes
uncultured; Oscillospiraceae; Oscillospirales; Clostridia; Firmicutes
Novispirillum; Rhodospirillaceae; Rhodospirillales; Alphaproteobacteria; Proteobacteria
Ottowia; Comamonadaceae; Burkholderiales; Gammaproteobacteria; Proteobacteria
Verrucomicrobiales_ge; Verrucomicrobiales_fa; Verrucomicrobiales; Verrucomicrobiae; Verrucomicrobiota
uncultured; Eggerthellaceae; Coriobacteriales; Coriobacteriia; Actinobacteriota
OLB8; Saprospiraceae; Chitinophagales; Bacteroidia; Bacteroidota
Desulfoprunum; Desulfocapsaceae; Desulfobulbales; Desulfobulbia; Desulfobacterota
Defluviitaleaceae_UCG-011; Defluviitaleaceae; Lachnospirales; Clostridia; Firmicutes
Lachnospira; Lachnospiraceae; Lachnospirales; Clostridia; Firmicutes
Insolitispirillum; Rhodospirillaceae; Rhodospirillales; Alphaproteobacteria; Proteobacteria
Zhizhongheella; Comamonadaceae; Burkholderiales; Gammaproteobacteria; Proteobacteria
Woeseia; Woeseiaceae; Steroidobacterales; Gammaproteobacteria; Proteobacteria
S_154
Vogesella; Chromobacteriaceae; Burkholderiales; Gammaproteobacteria; Proteobacteria
Hydrogenophaga; Comamonadaceae; Burkholderiales; Gammaproteobacteria; Proteobacteria
Ilumatobacteraceae_unclassified; Ilumatobacteraceae; Microtrichales; Acidimicrobiia; Actinobacteriota
Actinoplanes; Micromonosporaceae; Micromonosporales; Actinobacteria; Actinobacteriota
Lacihabitans; Spirosomaceae; Cytophagales; Bacteroidia; Bacteroidota
SB-5_ge; SB-5; Bacteroidales; Bacteroidia; Bacteroidota
uncultured; Rhizobiaceae; Rhizobiales; Alphaproteobacteria; Proteobacteria
Flectobacillus; Spirosomaceae; Cytophagales; Bacteroidia; Bacteroidota
uncultured; Cellvibrionaceae; Cellvibrionales; Gammaproteobacteria; Proteobacteria
Sulfuricurvum; Sulfurimonadaceae; Campylobacterales; Campylobacteria; Campilobacterota
T34_ge; T34; Burkholderiales; Gammaproteobacteria; Proteobacteria
Ilumatobacter; Ilumatobacteraceae; Microtrichales; Acidimicrobiia; Actinobacteriota
Oryzihumus; Intrasporangiaceae; Micrococcales; Actinobacteria; Actinobacteriota
Acidothermus; Acidothermaceae; Frankiales; Actinobacteria; Actinobacteriota
Frankiales_unclassified; Frankiales_unclassified; Frankiales; Actinobacteria; Actinobacteriota
Uliginosibacterium; Rhodocyclaceae; Burkholderiales; Gammaproteobacteria; Proteobacteria
Longivirga; Sporichthyaceae; Frankiales; Actinobacteria; Actinobacteriota
Limnobacter; Burkholderiaceae; Burkholderiales; Gammaproteobacteria; Proteobacteria
Micrococcales_unclassified; Micrococcales_unclassified; Micrococcales; Actinobacteria; Actinobacteriota
Curtobacterium; Microbacteriaceae; Micrococcales; Actinobacteria; Actinobacteriota
Quadrisphaera; Kineosporiaceae; Kineosporiales; Actinobacteria; Actinobacteriota
Dactylosporangium; Micromonosporaceae; Micromonosporales; Actinobacteria; Actinobacteriota
Oceanospirillales_unclassified; Oceanospirillales_unclassified; Oceanospirillales; Gammaproteobacteria; Proteobacteria
1174-901-12; Beijerinckiaceae; Rhizobiales; Alphaproteobacteria; Proteobacteria
Luedemannella; Micromonosporaceae; Micromonosporales; Actinobacteria; Actinobacteriota
uncultured; Sporichthyaceae; Frankiales; Actinobacteria; Actinobacteriota
pLW-20; Methylomonadaceae; Methylococcales; Gammaproteobacteria; Proteobacteria
Labrys; Labraceae; Rhizobiales; Alphaproteobacteria; Proteobacteria
Frankiales_ge; Frankiales_fa; Frankiales; Actinobacteria; Actinobacteriota
uncultured; Spirosomaceae; Cytophagales; Bacteroidia; Bacteroidota
Desulfomonile; Desulfomonilaceae; Desulfomonilales; Desulfomonilia; Desulfobacterota
Ideonella; Comamonadaceae; Burkholderiales; Gammaproteobacteria; Proteobacteria
Rivicola; Aquaspirillaceae; Burkholderiales; Gammaproteobacteria; Proteobacteria
Demequina; Demequinaceae; Micrococcales; Actinobacteria; Actinobacteriota
Geothrix; Holophagaceae; Holophagales; Holophagae; Acidobacteriota
Hungateiclostridiaceae_unclassified; Hungateiclostridiaceae; Clostridia_or; Clostridia; Firmicutes
Rhodoblastus; Beijerinckiaceae; Rhizobiales; Alphaproteobacteria; Proteobacteria
Sphaerotilus; Comamonadaceae; Burkholderiales; Gammaproteobacteria; Proteobacteria
Arenimonas; Xanthomonadaceae; Xanthomonadales; Gammaproteobacteria; Proteobacteria
Clostridia_unclassified; Clostridia_unclassified; Clostridia_unclassified; Clostridia; Firmicutes
BIyi10; Pseudohongiellaceae; Oceanospirillales; Gammaproteobacteria; Proteobacteria
966-1; Nitrosomonadaceae; Burkholderiales; Gammaproteobacteria; Proteobacteria
uncultured_ge; uncultured; Chitinophagales; Bacteroidia; Bacteroidota
Syntrophorhabdus; Syntrophorhabdaceae; Syntrophorhabdales; Syntrophorhabdia; Desulfobacterota
Bacteroidales_unclassified; Bacteroidales_unclassified; Bacteroidales; Bacteroidia; Bacteroidota
Mesorhizobium; Rhizobiaceae; Rhizobiales; Alphaproteobacteria; Proteobacteria
Paludibacter; Paludibacteraceae; Bacteroidales; Bacteroidia; Bacteroidota
Yersinia; Yersiniaceae; Enterobacterales; Gammaproteobacteria; Proteobacteria
Altererythrobacter; Sphingomonadaceae; Sphingomonadales; Alphaproteobacteria; Proteobacteria
AKIW659_ge; AKIW659_fa; AKIW659; Acidobacteriae; Acidobacteriota
Endomicrobium; Endomicrobiaceae; Endomicrobiales; Endomicrobia; Elusimicrobiota
Dyadobacter; Spirosomaceae; Cytophagales; Bacteroidia; Bacteroidota
Tabrizicola; Rhodobacteraceae; Rhodobacterales; Alphaproteobacteria; Proteobacteria
A21b_ge; A21b; Burkholderiales; Gammaproteobacteria; Proteobacteria
Shinella; Rhizobiaceae; Rhizobiales; Alphaproteobacteria; Proteobacteria
Pseudarcobacter; Arcobacteraceae; Campylobacterales; Campylobacteria; Campilobacterota
Aureimonas; Rhizobiaceae; Rhizobiales; Alphaproteobacteria; Proteobacteria
Azospirillum; Azospirillaceae; Azospirillales; Alphaproteobacteria; Proteobacteria
Defluviicoccus; Defluviicoccaceae; Defluviicoccales; Alphaproteobacteria; Proteobacteria
Parafrigoribacterium; Microbacteriaceae; Micrococcales; Actinobacteria; Actinobacteriota
uncultured; Hungateiclostridiaceae; Clostridia_or; Clostridia; Firmicutes
Ramlibacter; Comamonadaceae; Burkholderiales; Gammaproteobacteria; Proteobacteria
GIF3_ge; GIF3_fa; GIF3; Dehalococcoidia; Chloroflexi
Frondihabitans; Microbacteriaceae; Micrococcales; Actinobacteria; Actinobacteriota
Bacilli_unclassified; Bacilli_unclassified; Bacilli_unclassified; Bacilli; Firmicutes
Ruminiclostridium; Hungateiclostridiaceae; Clostridia_or; Clostridia; Firmicutes
Alcaligenaceae_unclassified; Alcaligenaceae; Burkholderiales; Gammaproteobacteria; Proteobacteria
Desulfocapsaceae_ge; Desulfocapsaceae; Desulfobulbales; Desulfobulbia; Desulfobacterota
Aeromicrobium; Nocardioidaceae; Propionibacteriales; Actinobacteria; Actinobacteriota
Sva0081_sediment_group; Desulfosarcinaceae; Desulfobacterales; Desulfobacteria; Desulfobacterota
Rahnella1; Yersiniaceae; Enterobacterales; Gammaproteobacteria; Proteobacteria
Sva0485_ge; Sva0485_fa; Sva0485_or; Sva0485_cl; Sva0485
Sulfurimonas; Sulfurimonadaceae; Campylobacterales; Campylobacteria; Campilobacterota
Sporichthya; Sporichthyaceae; Frankiales; Actinobacteria; Actinobacteriota
Occallatibacter; Acidobacteriaceae_(Subgroup_1); Acidobacteriales; Acidobacteriae; Acidobacteriota
Romboutsia; Peptostreptococcaceae; Peptostreptococcales-Tissierellales; Clostridia; Firmicutes
Dehalogenimonas; Dehalococcoidaceae; Dehalococcoidales; Dehalococcoidia; Chloroflexi
Xylophilus; Comamonadaceae; Burkholderiales; Gammaproteobacteria; Proteobacteria
Parabacteroides; Tannerellaceae; Bacteroidales; Bacteroidia; Bacteroidota
uncultured; Paludibacteraceae; Bacteroidales; Bacteroidia; Bacteroidota
Sulfurospirillum; Sulfurospirillaceae; Campylobacterales; Campylobacteria; Campilobacterota
uncultured; Syntrophobacteraceae; Syntrophobacterales; Syntrophobacteria; Desulfobacterota
uncultured; Rhodocyclaceae; Burkholderiales; Gammaproteobacteria; Proteobacteria
Ferritrophicum; Sulfuricellaceae; Burkholderiales; Gammaproteobacteria; Proteobacteria
uncultured; Spirochaetaceae; Spirochaetales; Spirochaetia; Spirochaetota
RBG-16-55-12_ge; RBG-16-55-12_fa; RBG-16-55-12_or; RBG-16-55-12; Actinobacteriota
Desulfobacca; Desulfobaccaceae; Desulfobaccales; Desulfobaccia; Desulfobacterota
BSV13; Prolixibacteraceae; Bacteroidales; Bacteroidia; Bacteroidota
SJA-15_ge; SJA-15_fa; SJA-15; Anaerolineae; Chloroflexi
uncultured_ge; uncultured_fa; uncultured; Chitinivibrionia; Fibrobacterota
uncultured_ge; uncultured; Syntrophobacterales; Syntrophobacteria; Desulfobacterota
uncultured; Bacteriovoracaceae; Bacteriovoracales; Bdellovibrionia; Bdellovibrionota
Herbiconiux; Microbacteriaceae; Micrococcales; Actinobacteria; Actinobacteriota
Sanguibacter; Sanguibacteraceae; Micrococcales; Actinobacteria; Actinobacteriota
Cyclobacteriaceae_unclassified; Cyclobacteriaceae; Cytophagales; Bacteroidia; Bacteroidota
Fibrobacterales_unclassified; Fibrobacterales_unclassified; Fibrobacterales; Fibrobacteria; Fibrobacterota
Sporosarcina; Planococcaceae; Bacillales; Bacilli; Firmicutes
Microvirga; Beijerinckiaceae; Rhizobiales; Alphaproteobacteria; Proteobacteria
Ruminococcaceae_unclassified; Ruminococcaceae; Oscillospirales; Clostridia; Firmicutes
Sporocytophaga; Cytophagaceae; Cytophagales; Bacteroidia; Bacteroidota
Crocinitomix; Crocinitomicaceae; Flavobacteriales; Bacteroidia; Bacteroidota
Patulibacter; Solirubrobacteraceae; Solirubrobacterales; Thermoleophilia; Actinobacteriota
Incertae_Sedis; Ethanoligenenaceae; Oscillospirales; Clostridia; Firmicutes
Anaerocolumna; Lachnospiraceae; Lachnospirales; Clostridia; Firmicutes
Parvibium; Alcaligenaceae; Burkholderiales; Gammaproteobacteria; Proteobacteria
uncultured; Pectobacteriaceae; Enterobacterales; Gammaproteobacteria; Proteobacteria
Mucispirillum; Deferribacteraceae; Deferribacterales; Deferribacteres; Deferribacterota
Roseimarinus; Prolixibacteraceae; Bacteroidales; Bacteroidia; Bacteroidota
Desulfosporosinus; Desulfitobacteriaceae; Desulfitobacteriales; Desulfitobacteriia; Firmicutes
Desulfuromonadia_unclassified; Desulfuromonadia_unclassified; Desulfuromonadia_unclassified; Desulfuromonadia; Desulfobacterota
Flavobacteriales_unclassified; Flavobacteriales_unclassified; Flavobacteriales; Bacteroidia; Bacteroidota
Sphingobacteriaceae_unclassified; Sphingobacteriaceae; Sphingobacteriales; Bacteroidia; Bacteroidota
Roseiarcus; Beijerinckiaceae; Rhizobiales; Alphaproteobacteria; Proteobacteria
WCHB1-81_ge; WCHB1-81_fa; WCHB1-81_or; WCHB1-81; Actinobacteriota
Desulfatirhabdium; Desulfosarcinaceae; Desulfobacterales; Desulfobacteria; Desulfobacterota
OLB12; Microscillaceae; Cytophagales; Bacteroidia; Bacteroidota
Williamsia; Nocardiaceae; Corynebacteriales; Actinobacteria; Actinobacteriota
Candidatus_Peribacteria_ge; Candidatus_Peribacteria_fa; Candidatus_Peribacteria; Gracilibacteria; Patescibacteria
Frankia; Frankiaceae; Frankiales; Actinobacteria; Actinobacteriota
Thiothrix; Thiotrichaceae; Thiotrichales; Gammaproteobacteria; Proteobacteria
Bradymonadales_ge; Bradymonadales_fa; Bradymonadales; Desulfuromonadia; Desulfobacterota
Paeniglutamicibacter; Micrococcaceae; Micrococcales; Actinobacteria; Actinobacteriota
Ancylobacter; Xanthobacteraceae; Rhizobiales; Alphaproteobacteria; Proteobacteria
Propionivibrio; Rhodocyclaceae; Burkholderiales; Gammaproteobacteria; Proteobacteria
Oscillospiraceae_unclassified; Oscillospiraceae; Oscillospirales; Clostridia; Firmicutes
Amaricoccus; Rhodobacteraceae; Rhodobacterales; Alphaproteobacteria; Proteobacteria
Spirosomaceae_unclassified; Spirosomaceae; Cytophagales; Bacteroidia; Bacteroidota
EV818SWSAP88_ge; EV818SWSAP88_fa; EV818SWSAP88; Gammaproteobacteria; Proteobacteria
Lelliottia; Enterobacteriaceae; Enterobacterales; Gammaproteobacteria; Proteobacteria
Nannocystaceae_unclassified; Nannocystaceae; Nannocystales; Polyangia; Myxococcota
Kaistia; Kaistiaceae; Rhizobiales; Alphaproteobacteria; Proteobacteria
OM60(NOR5)_clade; Halieaceae; Cellvibrionales; Gammaproteobacteria; Proteobacteria
Latescibacteraceae_ge; Latescibacteraceae; Latescibacterales; Latescibacteria; Latescibacterota
Chitinophaga; Chitinophagaceae; Chitinophagales; Bacteroidia; Bacteroidota
Actinocorallia; Thermomonosporaceae; Streptosporangiales; Actinobacteria; Actinobacteriota
Caproiciproducens; Ruminococcaceae; Oscillospirales; Clostridia; Firmicutes
Runella; Spirosomaceae; Cytophagales; Bacteroidia; Bacteroidota
Pseudofulvimonas; Rhodanobacteraceae; Xanthomonadales; Gammaproteobacteria; Proteobacteria
Gottschalkia; Peptostreptococcales-Tissierellales_fa; Peptostreptococcales-Tissierellales; Clostridia; Firmicutes
Dehalococcoidia_unclassified; Dehalococcoidia_unclassified; Dehalococcoidia_unclassified; Dehalococcoidia; Chloroflexi
uncultured; Desulfosarcinaceae; Desulfobacterales; Desulfobacteria; Desulfobacterota
Desulfovibrio; Desulfovibrionaceae; Desulfovibrionales; Desulfovibrionia; Desulfobacterota
Ferriphaselus; Gallionellaceae; Burkholderiales; Gammaproteobacteria; Proteobacteria
Roseisolibacter; Gemmatimonadaceae; Gemmatimonadales; Gemmatimonadetes; Gemmatimonadota
Sphingobacterium; Sphingobacteriaceae; Sphingobacteriales; Bacteroidia; Bacteroidota
uncultured_ge; uncultured; Syntrophales; Syntrophia; Desulfobacterota
Micrococcaceae_unclassified; Micrococcaceae; Micrococcales; Actinobacteria; Actinobacteriota
WCHB1-32; Prolixibacteraceae; Bacteroidales; Bacteroidia; Bacteroidota
Hymenobacter; Hymenobacteraceae; Cytophagales; Bacteroidia; Bacteroidota
uncultured; Methylomonadaceae; Methylococcales; Gammaproteobacteria; Proteobacteria
Spirochaeta; Spirochaetaceae; Spirochaetales; Spirochaetia; Spirochaetota
WCHB1-41_ge; WCHB1-41_fa; WCHB1-41; Kiritimatiellae; Verrucomicrobiota
Firmicutes_unclassified; Firmicutes_unclassified; Firmicutes_unclassified; Firmicutes_unclassified; Firmicutes
Parasediminibacterium; Chitinophagaceae; Chitinophagales; Bacteroidia; Bacteroidota
Oligoflexus; Oligoflexales_fa; Oligoflexales; Oligoflexia; Bdellovibrionota
Desulfocapsaceae_unclassified; Desulfocapsaceae; Desulfobulbales; Desulfobulbia; Desulfobacterota
Methylophilus; Methylophilaceae; Burkholderiales; Gammaproteobacteria; Proteobacteria
Janibacter; Intrasporangiaceae; Micrococcales; Actinobacteria; Actinobacteriota
Firestonebacteria_ge; Firestonebacteria_fa; Firestonebacteria_or; Firestonebacteria_cl; Firestonebacteria
Peptostreptococcaceae_unclassified; Peptostreptococcaceae; Peptostreptococcales-Tissierellales; Clostridia; Firmicutes
211ds20_ge; 211ds20_fa; 211ds20; Gammaproteobacteria; Proteobacteria
Puia; Chitinophagaceae; Chitinophagales; Bacteroidia; Bacteroidota
Anaerovoracaceae_unclassified; Anaerovoracaceae; Peptostreptococcales-Tissierellales; Clostridia; Firmicutes
uncultured_ge; uncultured; Cytophagales; Bacteroidia; Bacteroidota
Blastocatellaceae_unclassified; Blastocatellaceae; Blastocatellales; Blastocatellia; Acidobacteriota
Bacteroides; Bacteroidaceae; Bacteroidales; Bacteroidia; Bacteroidota
Cetobacterium; Fusobacteriaceae; Fusobacteriales; Fusobacteriia; Fusobacteriota
Christensenellaceae_R-7_group; Christensenellaceae; Christensenellales; Clostridia; Firmicutes
Leucobacter; Microbacteriaceae; Micrococcales; Actinobacteria; Actinobacteriota
Chitinibacter; Chitinibacteraceae; Burkholderiales; Gammaproteobacteria; Proteobacteria
Micromonospora; Micromonosporaceae; Micromonosporales; Actinobacteria; Actinobacteriota
Tardiphaga; Xanthobacteraceae; Rhizobiales; Alphaproteobacteria; Proteobacteria
uncultured; Solimonadaceae; Salinisphaerales; Gammaproteobacteria; Proteobacteria
uncultured_ge; uncultured; Lachnospirales; Clostridia; Firmicutes
uncultured; Devosiaceae; Rhizobiales; Alphaproteobacteria; Proteobacteria
Paludibacterium; Chromobacteriaceae; Burkholderiales; Gammaproteobacteria; Proteobacteria
Chthonobacter; Pleomorphomonadaceae; Rhizobiales; Alphaproteobacteria; Proteobacteria
EC3_ge; EC3_fa; EC3; Gammaproteobacteria; Proteobacteria
Marinilabiliaceae_ge; Marinilabiliaceae; Bacteroidales; Bacteroidia; Bacteroidota
Solibacillus; Planococcaceae; Bacillales; Bacilli; Firmicutes
Vicinamibacterales_ge; Vicinamibacterales_fa; Vicinamibacterales; Vicinamibacteria; Acidobacteriota
Hyphomonadaceae_unclassified; Hyphomonadaceae; Caulobacterales; Alphaproteobacteria; Proteobacteria
Erwinia; Erwiniaceae; Enterobacterales; Gammaproteobacteria; Proteobacteria
uncultured; Coriobacteriales_Incertae_Sedis; Coriobacteriales; Coriobacteriia; Actinobacteriota
Turicibacter; Erysipelotrichaceae; Erysipelotrichales; Bacilli; Firmicutes
Ornithinibacter; Intrasporangiaceae; Micrococcales; Actinobacteria; Actinobacteriota
Gaiellales_ge; Gaiellales_fa; Gaiellales; Thermoleophilia; Actinobacteriota
uncultured; Dysgonomonadaceae; Bacteroidales; Bacteroidia; Bacteroidota
Demequinaceae_unclassified; Demequinaceae; Micrococcales; Actinobacteria; Actinobacteriota
Parafilimonas; Chitinophagaceae; Chitinophagales; Bacteroidia; Bacteroidota
Z-35; Rhodocyclaceae; Burkholderiales; Gammaproteobacteria; Proteobacteria
Cellvibrionaceae_unclassified; Cellvibrionaceae; Cellvibrionales; Gammaproteobacteria; Proteobacteria
uncultured; Microbacteriaceae; Micrococcales; Actinobacteria; Actinobacteriota
Sphingobacteriaceae_ge; Sphingobacteriaceae; Sphingobacteriales; Bacteroidia; Bacteroidota
Tumebacillus; Alicyclobacillaceae; Alicyclobacillales; Bacilli; Firmicutes
Catellatospora; Micromonosporaceae; Micromonosporales; Actinobacteria; Actinobacteriota
Coprobacter; Barnesiellaceae; Bacteroidales; Bacteroidia; Bacteroidota
Flavimaricola; Rhodobacteraceae; Rhodobacterales; Alphaproteobacteria; Proteobacteria
Budvicia; Budviciaceae; Enterobacterales; Gammaproteobacteria; Proteobacteria
GKS98_freshwater_group; Alcaligenaceae; Burkholderiales; Gammaproteobacteria; Proteobacteria
Pseudarcicella; Spirosomaceae; Cytophagales; Bacteroidia; Bacteroidota
Cryobacterium; Microbacteriaceae; Micrococcales; Actinobacteria; Actinobacteriota
Paenarthrobacter; Micrococcaceae; Micrococcales; Actinobacteria; Actinobacteriota
661239_ge; 661239_fa; 661239; Dehalococcoidia; Chloroflexi
Ignavibacterium; Ignavibacteriaceae; Ignavibacteriales; Ignavibacteria; Bacteroidota
Silvanigrella; Silvanigrellaceae; Silvanigrellales; Oligoflexia; Bdellovibrionota
uncultured_ge; uncultured; Desulfobulbales; Desulfobulbia; Desulfobacterota
Polymorphobacter; Sphingomonadaceae; Sphingomonadales; Alphaproteobacteria; Proteobacteria
uncultured; Christensenellaceae; Christensenellales; Clostridia; Firmicutes
Tsukamurella; Tsukamurellaceae; Corynebacteriales; Actinobacteria; Actinobacteriota
uncultured; Gallionellaceae; Burkholderiales; Gammaproteobacteria; Proteobacteria
CPR2_ge; CPR2_fa; CPR2_or; CPR2; Patescibacteria
Citrifermentans; Geobacteraceae; Geobacterales; Desulfuromonadia; Desulfobacterota
Candidatus_Megaira; Rickettsiaceae; Rickettsiales; Alphaproteobacteria; Proteobacteria
Terrabacter; Intrasporangiaceae; Micrococcales; Actinobacteria; Actinobacteriota
Acidaminobacter; Acidaminobacteraceae; Peptostreptococcales-Tissierellales; Clostridia; Firmicutes
MSBL5_ge; MSBL5_fa; MSBL5; Dehalococcoidia; Chloroflexi
Methylocaldum; Methylococcaceae; Methylococcales; Gammaproteobacteria; Proteobacteria
Subtercola; Microbacteriaceae; Micrococcales; Actinobacteria; Actinobacteriota
Dechlorobacter; Rhodocyclaceae; Burkholderiales; Gammaproteobacteria; Proteobacteria
Syntrophobacter; Syntrophobacteraceae; Syntrophobacterales; Syntrophobacteria; Desulfobacterota
Geminicoccus; Geminicoccaceae; Tistrellales; Alphaproteobacteria; Proteobacteria
Sericytochromatia_ge; Sericytochromatia_fa; Sericytochromatia_or; Sericytochromatia; Cyanobacteria
B122_ge; B122; Fibrobacterales; Fibrobacteria; Fibrobacterota
Desulfobulbus; Desulfobulbaceae; Desulfobulbales; Desulfobulbia; Desulfobacterota
Desulfobulbales_unclassified; Desulfobulbales_unclassified; Desulfobulbales; Desulfobulbia; Desulfobacterota
ADurb.Bin063-1; Pedosphaeraceae; Pedosphaerales; Verrucomicrobiae; Verrucomicrobiota
Roseococcus; Acetobacteraceae; Acetobacterales; Alphaproteobacteria; Proteobacteria
MVP-15_ge; MVP-15_fa; MVP-15_or; MVP-15; Spirochaetota
Hydrogenophilaceae_unclassified; Hydrogenophilaceae; Burkholderiales; Gammaproteobacteria; Proteobacteria
TPD-58; Thermoanaerobaculaceae; Thermoanaerobaculales; Thermoanaerobaculia; Acidobacteriota
uncultured; Sphingobacteriaceae; Sphingobacteriales; Bacteroidia; Bacteroidota
Chromobacteriaceae_unclassified; Chromobacteriaceae; Burkholderiales; Gammaproteobacteria; Proteobacteria
Roseateles; Comamonadaceae; Burkholderiales; Gammaproteobacteria; Proteobacteria
Clostridium_sensu_stricto_12; Clostridiaceae; Clostridiales; Clostridia; Firmicutes
Formivibrio; Chitinibacteraceae; Burkholderiales; Gammaproteobacteria; Proteobacteria
Muribaculaceae_ge; Muribaculaceae; Bacteroidales; Bacteroidia; Bacteroidota
FW22_ge; FW22_fa; FW22; Dehalococcoidia; Chloroflexi
Deferrisoma; Defferrisomataceae; Defferrisomatales; Defferrisomatia; Deferrisomatota
uncultured_ge; uncultured; Rhizobiales; Alphaproteobacteria; Proteobacteria
Luteibacter; Rhodanobacteraceae; Xanthomonadales; Gammaproteobacteria; Proteobacteria
Dokdonella; Rhodanobacteraceae; Xanthomonadales; Gammaproteobacteria; Proteobacteria
uncultured; Desulfocapsaceae; Desulfobulbales; Desulfobulbia; Desulfobacterota
Alkanibacter; Solimonadaceae; Salinisphaerales; Gammaproteobacteria; Proteobacteria
KIST-JJY010_ge; KIST-JJY010_fa; KIST-JJY010; Actinobacteria; Actinobacteriota
Dysgonomonas; Dysgonomonadaceae; Bacteroidales; Bacteroidia; Bacteroidota
Tolumonas; Aeromonadaceae; Aeromonadales; Gammaproteobacteria; Proteobacteria
Fluviicoccus; Moraxellaceae; Pseudomonadales; Gammaproteobacteria; Proteobacteria
Chitinibacteraceae_unclassified; Chitinibacteraceae; Burkholderiales; Gammaproteobacteria; Proteobacteria
Vicinamibacterales_unclassified; Vicinamibacterales_unclassified; Vicinamibacterales; Vicinamibacteria; Acidobacteriota
Tomitella; Corynebacteriales_Incertae_Sedis; Corynebacteriales; Actinobacteria; Actinobacteriota
Cellulomonadaceae_unclassified; Cellulomonadaceae; Micrococcales; Actinobacteria; Actinobacteriota
Lapillicoccus; Intrasporangiaceae; Micrococcales; Actinobacteria; Actinobacteriota
Haemophilus; Pasteurellaceae; Pasteurellales; Gammaproteobacteria; Proteobacteria
uncultured; Pedosphaeraceae; Pedosphaerales; Verrucomicrobiae; Verrucomicrobiota
Saprospiraceae_unclassified; Saprospiraceae; Chitinophagales; Bacteroidia; Bacteroidota
Ruminococcus; Ruminococcaceae; Oscillospirales; Clostridia; Firmicutes
Pelosinus; Sporomusaceae; Veillonellales-Selenomonadales; Negativicutes; Firmicutes
TK10_ge; TK10_fa; TK10_or; TK10; Chloroflexi
Longimicrobiaceae_ge; Longimicrobiaceae; Longimicrobiales; Longimicrobia; Gemmatimonadota
uncultured_ge; uncultured; Thalassobaculales; Alphaproteobacteria; Proteobacteria
t0.6.f_ge; t0.6.f_fa; t0.6.f; Dehalococcoidia; Chloroflexi
Lachnoclostridium; Lachnospiraceae; Lachnospirales; Clostridia; Firmicutes
Neisseriaceae_unclassified; Neisseriaceae; Burkholderiales; Gammaproteobacteria; Proteobacteria
Lachnospirales_unclassified; Lachnospirales_unclassified; Lachnospirales; Clostridia; Firmicutes
KF-JG30-C25_ge; KF-JG30-C25_fa; KF-JG30-C25; Gammaproteobacteria; Proteobacteria
Ethanoligenenaceae_unclassified; Ethanoligenenaceae; Oscillospirales; Clostridia; Firmicutes
Hypnocyclicus; Leptotrichiaceae; Fusobacteriales; Fusobacteriia; Fusobacteriota
WX65_ge; WX65; Rokubacteriales; Methylomirabilia; Methylomirabilota
Caulobacterales_unclassified; Caulobacterales_unclassified; Caulobacterales; Alphaproteobacteria; Proteobacteria
FFCH16263_ge; FFCH16263_fa; FFCH16263; Actinobacteria; Actinobacteriota
uncultured; Intrasporangiaceae; Micrococcales; Actinobacteria; Actinobacteriota
Agromyces; Microbacteriaceae; Micrococcales; Actinobacteria; Actinobacteriota
Floricoccus; Streptococcaceae; Lactobacillales; Bacilli; Firmicutes
Izhakiella; Erwiniaceae; Enterobacterales; Gammaproteobacteria; Proteobacteria
Luteitalea; Vicinamibacteraceae; Vicinamibacterales; Vicinamibacteria; Acidobacteriota
Tetrasphaera; Intrasporangiaceae; Micrococcales; Actinobacteria; Actinobacteriota
Flavihumibacter; Chitinophagaceae; Chitinophagales; Bacteroidia; Bacteroidota
uncultured; Deinococcaceae; Deinococcales; Deinococci; Deinococcota
uncultured; Desulfarculaceae; Desulfarculales; Desulfarculia; Desulfobacterota
Competibacteraceae_unclassified; Competibacteraceae; Competibacterales; Gammaproteobacteria; Proteobacteria
SN8; Xanthomonadaceae; Xanthomonadales; Gammaproteobacteria; Proteobacteria
Leptospiraceae_unclassified; Leptospiraceae; Leptospirales; Leptospirae; Spirochaetota
Desulfovirga; Syntrophobacteraceae; Syntrophobacterales; Syntrophobacteria; Desulfobacterota
Pleomorphomonas; Pleomorphomonadaceae; Rhizobiales; Alphaproteobacteria; Proteobacteria
Phaeospirillum; Magnetospirillaceae; Rhodospirillales; Alphaproteobacteria; Proteobacteria
Planosporangium; Micromonosporaceae; Micromonosporales; Actinobacteria; Actinobacteriota
Pseudosporangium; Micromonosporaceae; Micromonosporales; Actinobacteria; Actinobacteriota
Virgisporangium; Micromonosporaceae; Micromonosporales; Actinobacteria; Actinobacteriota
Arcticibacter; Sphingobacteriaceae; Sphingobacteriales; Bacteroidia; Bacteroidota
Listeria; Listeriaceae; Lactobacillales; Bacilli; Firmicutes
Mobilitalea; Lachnospiraceae; Lachnospirales; Clostridia; Firmicutes
Ruminococcaceae_ge; Ruminococcaceae; Oscillospirales; Clostridia; Firmicutes
UBA1819; Ruminococcaceae; Oscillospirales; Clostridia; Firmicutes
Methylosinus; Beijerinckiaceae; Rhizobiales; Alphaproteobacteria; Proteobacteria
Pseudaminobacter; Rhizobiaceae; Rhizobiales; Alphaproteobacteria; Proteobacteria
Rickettsiaceae_ge; Rickettsiaceae; Rickettsiales; Alphaproteobacteria; Proteobacteria
uncultured; Sphingomonadaceae; Sphingomonadales; Alphaproteobacteria; Proteobacteria
Bordetella; Alcaligenaceae; Burkholderiales; Gammaproteobacteria; Proteobacteria
All sites combined
Candidatus_Aquirestis; Saprospiraceae; Chitinophagales; Bacteroidia; Bacteroidota
Beijerinckia; Beijerinckiaceae; Rhizobiales; Alphaproteobacteria; Proteobacteria
Occallatibacter; Acidobacteriaceae_(Subgroup_1); Acidobacteriales; Acidobacteriae; Acidobacteriota
MWH-UniP1_aquatic_group_ge; MWH-UniP1_aquatic_group; Burkholderiales; Gammaproteobacteria; Proteobacteria
966-1; Nitrosomonadaceae; Burkholderiales; Gammaproteobacteria; Proteobacteria
Fusicatenibacter; Lachnospiraceae; Lachnospirales; Clostridia; Firmicutes
Blautia; Lachnospiraceae; Lachnospirales; Clostridia; Firmicutes
Candidatus_Limnoluna; Microbacteriaceae; Micrococcales; Actinobacteria; Actinobacteriota
Chromatiaceae_unclassified; Chromatiaceae; Chromatiales; Gammaproteobacteria; Proteobacteria
Methylocaldum; Methylococcaceae; Methylococcales; Gammaproteobacteria; Proteobacteria
Subtercola; Microbacteriaceae; Micrococcales; Actinobacteria; Actinobacteriota
Thiocystis; Chromatiaceae; Chromatiales; Gammaproteobacteria; Proteobacteria
Ancylobacter; Xanthobacteraceae; Rhizobiales; Alphaproteobacteria; Proteobacteria
Cetobacterium; Fusobacteriaceae; Fusobacteriales; Fusobacteriia; Fusobacteriota
Chlorobaculum; Chlorobiaceae; Chlorobiales; Chlorobia; Bacteroidota
Rivicola; Aquaspirillaceae; Burkholderiales; Gammaproteobacteria; Proteobacteria
uncultured; Cryomorphaceae; Flavobacteriales; Bacteroidia; Bacteroidota
SL56_marine_group_ge; SL56_marine_group_fa; SL56_marine_group_or; SL56_marine_group; Chloroflexi
Chitinibacter; Chitinibacteraceae; Burkholderiales; Gammaproteobacteria; Proteobacteria
MD3-55; Fokiniaceae; Rickettsiales; Alphaproteobacteria; Proteobacteria
Eubacterium; Eubacteriaceae; Eubacteriales; Clostridia; Firmicutes
Virgibacillus; Bacillaceae; Bacillales; Bacilli; Firmicutes
Faecalibacterium; Ruminococcaceae; Oscillospirales; Clostridia; Firmicutes
Endobacter; Acetobacteraceae; Acetobacterales; Alphaproteobacteria; Proteobacteria
Clostridium_sensu_stricto_12; Clostridiaceae; Clostridiales; Clostridia; Firmicutes
AKIW659_ge; AKIW659_fa; AKIW659; Acidobacteriae; Acidobacteriota
Parabacteroides; Tannerellaceae; Bacteroidales; Bacteroidia; Bacteroidota
Formivibrio; Chitinibacteraceae; Burkholderiales; Gammaproteobacteria; Proteobacteria
Chromobacterium; Chromobacteriaceae; Burkholderiales; Gammaproteobacteria; Proteobacteria
Inhella; Comamonadaceae; Burkholderiales; Gammaproteobacteria; Proteobacteria
Oceanospirillales_unclassified; Oceanospirillales_unclassified; Oceanospirillales; Gammaproteobacteria; Proteobacteria
Alistipes; Rikenellaceae; Bacteroidales; Bacteroidia; Bacteroidota
Cyanobium_PCC-6307; Cyanobiaceae; Synechococcales; Cyanobacteriia; Cyanobacteria
Incertae_Sedis; Ethanoligenenaceae; Oscillospirales; Clostridia; Firmicutes
Candidatus_Midichloria; Rickettsiales_fa; Rickettsiales; Alphaproteobacteria; Proteobacteria
Dysgonomonas; Dysgonomonadaceae; Bacteroidales; Bacteroidia; Bacteroidota
Kaistia; Kaistiaceae; Rhizobiales; Alphaproteobacteria; Proteobacteria
Tolumonas; Aeromonadaceae; Aeromonadales; Gammaproteobacteria; Proteobacteria
Coriobacteriales_unclassified; Coriobacteriales_unclassified; Coriobacteriales; Coriobacteriia; Actinobacteriota
Fibrella; Spirosomaceae; Cytophagales; Bacteroidia; Bacteroidota
Anaerostipes; Lachnospiraceae; Lachnospirales; Clostridia; Firmicutes
Herbaspirillum; Oxalobacteraceae; Burkholderiales; Gammaproteobacteria; Proteobacteria
Edaphobacter; Acidobacteriaceae_(Subgroup_1); Acidobacteriales; Acidobacteriae; Acidobacteriota
Solibacillus; Planococcaceae; Bacillales; Bacilli; Firmicutes
Rhizomicrobium; Micropepsaceae; Micropepsales; Alphaproteobacteria; Proteobacteria
Parvibium; Alcaligenaceae; Burkholderiales; Gammaproteobacteria; Proteobacteria
uncultured; Pectobacteriaceae; Enterobacterales; Gammaproteobacteria; Proteobacteria
Rahnella1; Yersiniaceae; Enterobacterales; Gammaproteobacteria; Proteobacteria
Tomitella; Corynebacteriales_Incertae_Sedis; Corynebacteriales; Actinobacteria; Actinobacteriota
Mucinivorans; Rikenellaceae; Bacteroidales; Bacteroidia; Bacteroidota
Cohnella; Paenibacillaceae; Paenibacillales; Bacilli; Firmicutes
Clostridia_vadinBB60_group_ge; Clostridia_vadinBB60_group_fa; Clostridia_vadinBB60_group; Clostridia; Firmicutes
Clade_III_ge; Clade_III; SAR11_clade; Alphaproteobacteria; Proteobacteria
uncultured; Coriobacteriales_Incertae_Sedis; Coriobacteriales; Coriobacteriia; Actinobacteriota
Prevotellaceae_unclassified; Prevotellaceae; Bacteroidales; Bacteroidia; Bacteroidota
Turicibacter; Erysipelotrichaceae; Erysipelotrichales; Bacilli; Firmicutes
Roseburia; Lachnospiraceae; Lachnospirales; Clostridia; Firmicutes
Ruminococcus; Ruminococcaceae; Oscillospirales; Clostridia; Firmicutes
Paeniclostridium; Peptostreptococcaceae; Peptostreptococcales-Tissierellales; Clostridia; Firmicutes
Micropepsis; Micropepsaceae; Micropepsales; Alphaproteobacteria; Proteobacteria
Lamprocystis; Chromatiaceae; Chromatiales; Gammaproteobacteria; Proteobacteria
Ornithinibacter; Intrasporangiaceae; Micrococcales; Actinobacteria; Actinobacteriota
Mucispirillum; Deferribacteraceae; Deferribacterales; Deferribacteres; Deferribacterota
Azospirillaceae_unclassified; Azospirillaceae; Azospirillales; Alphaproteobacteria; Proteobacteria
Candidatus_Hepatincola_ge; Candidatus_Hepatincola; Rickettsiales; Alphaproteobacteria; Proteobacteria
Methyloparacoccus; Methylococcaceae; Methylococcales; Gammaproteobacteria; Proteobacteria
Candidatus_Amoebophilus; Amoebophilaceae; Cytophagales; Bacteroidia; Bacteroidota
oc32; Nitrosomonadaceae; Burkholderiales; Gammaproteobacteria; Proteobacteria
Candidatus_Endonucleariobacter; Unknown_Family; Gammaproteobacteria_Incertae_Sedis; Gammaproteobacteria; Proteobacteria
Dermatophilaceae_unclassified; Dermatophilaceae; Micrococcales; Actinobacteria; Actinobacteriota
Actinocorallia; Thermomonosporaceae; Streptosporangiales; Actinobacteria; Actinobacteriota
Roseimarinus; Prolixibacteraceae; Bacteroidales; Bacteroidia; Bacteroidota
B18_ge; B18; Fibrobacterales; Fibrobacteria; Fibrobacterota
Agathobacter; Lachnospiraceae; Lachnospirales; Clostridia; Firmicutes
Dorea; Lachnospiraceae; Lachnospirales; Clostridia; Firmicutes
Lachnospiraceae_ge; Lachnospiraceae; Lachnospirales; Clostridia; Firmicutes
Sporobacter; Oscillospiraceae; Oscillospirales; Clostridia; Firmicutes
CAG-352; Ruminococcaceae; Oscillospirales; Clostridia; Firmicutes
Caproiciproducens; Ruminococcaceae; Oscillospirales; Clostridia; Firmicutes
Paraclostridium; Peptostreptococcaceae; Peptostreptococcales-Tissierellales; Clostridia; Firmicutes
Acidicaldus; Acetobacteraceae; Acetobacterales; Alphaproteobacteria; Proteobacteria
Plesiomonas; Enterobacteriaceae; Enterobacterales; Gammaproteobacteria; Proteobacteria
uncultured_ge; uncultured; Enterobacterales; Gammaproteobacteria; Proteobacteria
uncultured; Verrucomicrobiaceae; Verrucomicrobiales; Verrucomicrobiae; Verrucomicrobiota
Runella; Spirosomaceae; Cytophagales; Bacteroidia; Bacteroidota
uncultured_ge; uncultured; Campylobacterales; Campylobacteria; Campilobacterota
Ethanoligenenaceae_unclassified; Ethanoligenenaceae; Oscillospirales; Clostridia; Firmicutes
Candidatus_Soleaferrea; Ruminococcaceae; Oscillospirales; Clostridia; Firmicutes
Belnapia; Acetobacteraceae; Acetobacterales; Alphaproteobacteria; Proteobacteria
Caulobacterales_unclassified; Caulobacterales_unclassified; Caulobacterales; Alphaproteobacteria; Proteobacteria
Bryocella; Acidobacteriaceae_(Subgroup_1); Acidobacteriales; Acidobacteriae; Acidobacteriota
uncultured; Intrasporangiaceae; Micrococcales; Actinobacteria; Actinobacteriota
uncultured; Microbacteriaceae; Micrococcales; Actinobacteria; Actinobacteriota
Sphaerisporangium; Streptosporangiaceae; Streptosporangiales; Actinobacteria; Actinobacteriota
Streptosporangiaceae_unclassified; Streptosporangiaceae; Streptosporangiales; Actinobacteria; Actinobacteriota
Arcobacter; Arcobacteraceae; Campylobacterales; Campylobacteria; Campilobacterota
Cyanobacteriia_unclassified; Cyanobacteriia_unclassified; Cyanobacteriia_unclassified; Cyanobacteriia; Cyanobacteria
Geobacteraceae_ge; Geobacteraceae; Geobacterales; Desulfuromonadia; Desulfobacterota
Psychrobacillus; Planococcaceae; Bacillales; Bacilli; Firmicutes
Floricoccus; Streptococcaceae; Lactobacillales; Bacilli; Firmicutes
uncultured; Mycoplasmataceae; Mycoplasmatales; Bacilli; Firmicutes
Clostridium_sensu_stricto_3; Clostridiaceae; Clostridiales; Clostridia; Firmicutes
Clostridium_sensu_stricto_8; Clostridiaceae; Clostridiales; Clostridia; Firmicutes
Anaerofustis; Anaerofustaceae; Eubacteriales; Clostridia; Firmicutes
Coprococcus; Lachnospiraceae; Lachnospirales; Clostridia; Firmicutes
Ethanoligenenaceae_ge; Ethanoligenenaceae; Oscillospirales; Clostridia; Firmicutes
Paludicola; Ruminococcaceae; Oscillospirales; Clostridia; Firmicutes
Desulfitobacterium; Desulfitobacteriaceae; Desulfitobacteriales; Desulfitobacteriia; Firmicutes
Archangium; Myxococcaceae; Myxococcales; Myxococcia; Myxococcota
Nitrospirillum; Azospirillaceae; Azospirillales; Alphaproteobacteria; Proteobacteria
Candidatus_Gortzia; Holosporaceae; Holosporales; Alphaproteobacteria; Proteobacteria
Psychroglaciecola; Beijerinckiaceae; Rhizobiales; Alphaproteobacteria; Proteobacteria
Candidatus_Xenohaliotis; Anaplasmataceae; Rickettsiales; Alphaproteobacteria; Proteobacteria
Candidatus_Competibacter; Competibacteraceae; Competibacterales; Gammaproteobacteria; Proteobacteria
Izhakiella; Erwiniaceae; Enterobacterales; Gammaproteobacteria; Proteobacteria
Methylococcaceae_ge; Methylococcaceae; Methylococcales; Gammaproteobacteria; Proteobacteria
Intrasporangium; Intrasporangiaceae; Micrococcales; Actinobacteria; Actinobacteriota
Tetrasphaera; Intrasporangiaceae; Micrococcales; Actinobacteria; Actinobacteriota
Yaniella; Micrococcaceae; Micrococcales; Actinobacteria; Actinobacteriota
Crossiella; Pseudonocardiaceae; Pseudonocardiales; Actinobacteria; Actinobacteriota
Atopobiaceae_unclassified; Atopobiaceae; Coriobacteriales; Coriobacteriia; Actinobacteriota
Eggerthellaceae_unclassified; Eggerthellaceae; Coriobacteriales; Coriobacteriia; Actinobacteriota
Enterorhabdus; Eggerthellaceae; Coriobacteriales; Coriobacteriia; Actinobacteriota
Gordonibacter; Eggerthellaceae; Coriobacteriales; Coriobacteriia; Actinobacteriota
Muribaculaceae_unclassified; Muribaculaceae; Bacteroidales; Bacteroidia; Bacteroidota
Flavihumibacter; Chitinophagaceae; Chitinophagales; Bacteroidia; Bacteroidota
uncultured; Cyclobacteriaceae; Cytophagales; Bacteroidia; Bacteroidota
Ktedonobacteraceae_unclassified; Ktedonobacteraceae; Ktedonobacterales; Ktedonobacteria; Chloroflexi
uncultured; Desulfarculaceae; Desulfarculales; Desulfarculia; Desulfobacterota
Tumebacillus; Alicyclobacillaceae; Alicyclobacillales; Bacilli; Firmicutes
Aneurinibacillus; Aneurinibacillaceae; Aneurinibacillales; Bacilli; Firmicutes
Macrococcus; Staphylococcaceae; Staphylococcales; Bacilli; Firmicutes
Anaerobacterium; Hungateiclostridiaceae; Clostridia_or; Clostridia; Firmicutes
Oxobacter; Oxobacteraceae; Clostridiales; Clostridia; Firmicutes
CAG-56; Lachnospiraceae; Lachnospirales; Clostridia; Firmicutes
Lachnospiraceae_ND3007_group; Lachnospiraceae; Lachnospirales; Clostridia; Firmicutes
Lachnospirales_ge; Lachnospirales_fa; Lachnospirales; Clostridia; Firmicutes
UCG-005; Oscillospiraceae; Oscillospirales; Clostridia; Firmicutes
Gottschalkia; Peptostreptococcales-Tissierellales_fa; Peptostreptococcales-Tissierellales; Clostridia; Firmicutes
Minicystis; Polyangiaceae; Polyangiales; Polyangia; Myxococcota
VHS-B3-70_ge; VHS-B3-70_fa; VHS-B3-70; Polyangia; Myxococcota
Hansschlegelia; Methylopilaceae; Rhizobiales; Alphaproteobacteria; Proteobacteria
Nitratireductor; Rhizobiaceae; Rhizobiales; Alphaproteobacteria; Proteobacteria
Crenobacter; Chromobacteriaceae; Burkholderiales; Gammaproteobacteria; Proteobacteria
Thiocapsa; Chromatiaceae; Chromatiales; Gammaproteobacteria; Proteobacteria
Thiodictyon; Chromatiaceae; Chromatiales; Gammaproteobacteria; Proteobacteria
Competibacteraceae_unclassified; Competibacteraceae; Competibacterales; Gammaproteobacteria; Proteobacteria
uncultured; Unknown_Family; Gammaproteobacteria_Incertae_Sedis; Gammaproteobacteria; Proteobacteria
Methylomagnum; Methylococcaceae; Methylococcales; Gammaproteobacteria; Proteobacteria
Verrucomicrobiaceae_unclassified; Verrucomicrobiaceae; Verrucomicrobiales; Verrucomicrobiae; Verrucomicrobiota
uncultured_ge; uncultured_fa; uncultured; Verrucomicrobiae; Verrucomicrobiota
Bifidobacterium; Bifidobacteriaceae; Bifidobacteriales; Actinobacteria; Actinobacteriota
SV1-3; Microbacteriaceae; Micrococcales; Actinobacteria; Actinobacteriota
Catellatospora; Micromonosporaceae; Micromonosporales; Actinobacteria; Actinobacteriota
Phytohabitans; Micromonosporaceae; Micromonosporales; Actinobacteria; Actinobacteriota
Collinsella; Coriobacteriaceae; Coriobacteriales; Coriobacteriia; Actinobacteriota
Coprobacter; Barnesiellaceae; Bacteroidales; Bacteroidia; Bacteroidota
Flexibacter; Microscillaceae; Cytophagales; Bacteroidia; Bacteroidota
Chlorobium; Chlorobiaceae; Chlorobiales; Chlorobia; Bacteroidota
Arcobacteraceae_unclassified; Arcobacteraceae; Campylobacterales; Campylobacteria; Campilobacterota
Synechococcus_MBIC10613; Cyanobiaceae; Synechococcales; Cyanobacteriia; Cyanobacteria
Deinococcaceae_unclassified; Deinococcaceae; Deinococcales; Deinococci; Deinococcota
Edwardsbacteria_ge; Edwardsbacteria_fa; Edwardsbacteria_or; Edwardsbacteria_cl; Edwardsbacteria
Catellicoccus; Catellicoccaceae; Lactobacillales; Bacilli; Firmicutes
Candidatus_Bacilloplasma; Mycoplasmataceae; Mycoplasmatales; Bacilli; Firmicutes
Hungateiclostridium; Hungateiclostridiaceae; Clostridia_or; Clostridia; Firmicutes
Clostridium_sensu_stricto_7; Clostridiaceae; Clostridiales; Clostridia; Firmicutes
Sarcina; Clostridiaceae; Clostridiales; Clostridia; Firmicutes
Clostridiales_unclassified; Clostridiales_unclassified; Clostridiales; Clostridia; Firmicutes
UCG-002; Oscillospiraceae; Oscillospirales; Clostridia; Firmicutes
uncultured; Oscillospiraceae; Oscillospirales; Clostridia; Firmicutes
Incertae_Sedis; Ruminococcaceae; Oscillospirales; Clostridia; Firmicutes
Sedimentibacter; Sedimentibacteraceae; Peptostreptococcales-Tissierellales; Clostridia; Firmicutes
Sporomusaceae_unclassified; Sporomusaceae; Veillonellales-Selenomonadales; Negativicutes; Firmicutes
uncultured_ge; uncultured; Defluviicoccales; Alphaproteobacteria; Proteobacteria
Micavibrio; Micavibrionaceae; Micavibrionales; Alphaproteobacteria; Proteobacteria
uncultured; Beijerinckiaceae; Rhizobiales; Alphaproteobacteria; Proteobacteria
Paradevosia; Devosiaceae; Rhizobiales; Alphaproteobacteria; Proteobacteria
Pleomorphomonas; Pleomorphomonadaceae; Rhizobiales; Alphaproteobacteria; Proteobacteria
Blastochloris; Xanthobacteraceae; Rhizobiales; Alphaproteobacteria; Proteobacteria
Flavimaricola; Rhodobacteraceae; Rhodobacterales; Alphaproteobacteria; Proteobacteria
Phaeospirillum; Magnetospirillaceae; Rhodospirillales; Alphaproteobacteria; Proteobacteria
Novispirillum; Rhodospirillaceae; Rhodospirillales; Alphaproteobacteria; Proteobacteria
Roseospirillum; Rhodospirillaceae; Rhodospirillales; Alphaproteobacteria; Proteobacteria
Ac37b; Rickettsiaceae; Rickettsiales; Alphaproteobacteria; Proteobacteria
Aquaspirillum; Aquaspirillaceae; Burkholderiales; Gammaproteobacteria; Proteobacteria
Ottowia; Comamonadaceae; Burkholderiales; Gammaproteobacteria; Proteobacteria
Pseudorhodoferax; Comamonadaceae; Burkholderiales; Gammaproteobacteria; Proteobacteria
Quatrionicoccus; Rhodocyclaceae; Burkholderiales; Gammaproteobacteria; Proteobacteria
Halieaceae_unclassified; Halieaceae; Cellvibrionales; Gammaproteobacteria; Proteobacteria
uncultured; Chromatiaceae; Chromatiales; Gammaproteobacteria; Proteobacteria
Budvicia; Budviciaceae; Enterobacterales; Gammaproteobacteria; Proteobacteria
Providencia; Morganellaceae; Enterobacterales; Gammaproteobacteria; Proteobacteria
Brenneria; Pectobacteriaceae; Enterobacterales; Gammaproteobacteria; Proteobacteria
HOC36_ge; HOC36_fa; HOC36; Gammaproteobacteria; Proteobacteria
Methyloterricola; Methylococcaceae; Methylococcales; Gammaproteobacteria; Proteobacteria
Oleiphilus; Oleiphilaceae; Oceanospirillales; Gammaproteobacteria; Proteobacteria
Rudaea; Rhodanobacteraceae; Xanthomonadales; Gammaproteobacteria; Proteobacteria
Verrucomicrobiales_ge; Verrucomicrobiales_fa; Verrucomicrobiales; Verrucomicrobiae; Verrucomicrobiota
Microtrichales_ge; Microtrichales_fa; Microtrichales; Acidimicrobiia; Actinobacteriota
Bifidobacteriaceae_unclassified; Bifidobacteriaceae; Bifidobacteriales; Actinobacteria; Actinobacteriota
Dermacoccus; Dermacoccaceae; Micrococcales; Actinobacteria; Actinobacteriota
Ornithinimicrobium; Intrasporangiaceae; Micrococcales; Actinobacteria; Actinobacteriota
Gryllotalpicola; Microbacteriaceae; Micrococcales; Actinobacteria; Actinobacteriota
Renibacterium; Micrococcaceae; Micrococcales; Actinobacteria; Actinobacteriota
Sinomonas; Micrococcaceae; Micrococcales; Actinobacteria; Actinobacteriota
Asanoa; Micromonosporaceae; Micromonosporales; Actinobacteria; Actinobacteriota
Micromonosporaceae_ge; Micromonosporaceae; Micromonosporales; Actinobacteria; Actinobacteriota
Planosporangium; Micromonosporaceae; Micromonosporales; Actinobacteria; Actinobacteriota
Plantactinospora; Micromonosporaceae; Micromonosporales; Actinobacteria; Actinobacteriota
Pseudosporangium; Micromonosporaceae; Micromonosporales; Actinobacteria; Actinobacteriota
Virgisporangium; Micromonosporaceae; Micromonosporales; Actinobacteria; Actinobacteriota
Friedmanniella; Propionibacteriaceae; Propionibacteriales; Actinobacteria; Actinobacteriota
Saccharomonospora; Pseudonocardiaceae; Pseudonocardiales; Actinobacteria; Actinobacteriota
[truncated: 102 more rows]

## Sheet: Genus_unique SS
S_15
Gallionella; Gallionellaceae; Burkholderiales; Gammaproteobacteria; Proteobacteria
Gemmatimonadaceae_unclassified; Gemmatimonadaceae; Gemmatimonadales; Gemmatimonadetes; Gemmatimonadota
Sideroxydans; Gallionellaceae; Burkholderiales; Gammaproteobacteria; Proteobacteria
Reyranella; Reyranellaceae; Reyranellales; Alphaproteobacteria; Proteobacteria
uncultured; Desulfobulbaceae; Desulfobulbales; Desulfobulbia; Desulfobacterota
Thermoleophilia_unclassified; Thermoleophilia_unclassified; Thermoleophilia_unclassified; Thermoleophilia; Actinobacteriota
Roseisolibacter; Gemmatimonadaceae; Gemmatimonadales; Gemmatimonadetes; Gemmatimonadota
Sphingobium; Sphingomonadaceae; Sphingomonadales; Alphaproteobacteria; Proteobacteria
uncultured_ge; uncultured_fa; uncultured; Thermodesulfovibrionia; Nitrospirota
uncultured_ge; uncultured_fa; uncultured_or; uncultured; Desulfobacterota
Dehalococcoidia_unclassified; Dehalococcoidia_unclassified; Dehalococcoidia_unclassified; Dehalococcoidia; Chloroflexi
env.OPS_17_ge; env.OPS_17; Sphingobacteriales; Bacteroidia; Bacteroidota
Sulfurifustis; Acidiferrobacteraceae; Acidiferrobacterales; Gammaproteobacteria; Proteobacteria
uncultured; Desulfosarcinaceae; Desulfobacterales; Desulfobacteria; Desulfobacterota
MND1; Nitrosomonadaceae; Burkholderiales; Gammaproteobacteria; Proteobacteria
Bradyrhizobium; Xanthobacteraceae; Rhizobiales; Alphaproteobacteria; Proteobacteria
Omnitrophales_ge; Omnitrophales_fa; Omnitrophales; Omnitrophia; Verrucomicrobiota
Ferritrophicum; Sulfuricellaceae; Burkholderiales; Gammaproteobacteria; Proteobacteria
Flavisolibacter; Chitinophagaceae; Chitinophagales; Bacteroidia; Bacteroidota
Simplicispira; Comamonadaceae; Burkholderiales; Gammaproteobacteria; Proteobacteria
Candidatus_Tenderia; Tenderiaceae; Tenderiales; Gammaproteobacteria; Proteobacteria
11-24_ge; 11-24_fa; 01/11/2024; Blastocatellia; Acidobacteriota
Geothrix; Holophagaceae; Holophagales; Holophagae; Acidobacteriota
uncultured; Beggiatoaceae; Beggiatoales; Gammaproteobacteria; Proteobacteria
Haliangium; Haliangiaceae; Haliangiales; Polyangia; Myxococcota
uncultured; Hungateiclostridiaceae; Clostridia_or; Clostridia; Firmicutes
DTB120_ge; DTB120_fa; DTB120_or; DTB120_cl; DTB120
Sulfuricella; Sulfuricellaceae; Burkholderiales; Gammaproteobacteria; Proteobacteria
Desulfovibrio; Desulfovibrionaceae; Desulfovibrionales; Desulfovibrionia; Desulfobacterota
bacteriap25_ge; bacteriap25_fa; bacteriap25_or; bacteriap25; Myxococcota
PLTA13_ge; PLTA13_fa; PLTA13; Gammaproteobacteria; Proteobacteria
RCP2-54_ge; RCP2-54_fa; RCP2-54_or; RCP2-54_cl; RCP2-54
Lineage_IIc_ge; Lineage_IIc_fa; Lineage_IIc_or; Lineage_IIc; Elusimicrobiota
WCHB1-32; Prolixibacteraceae; Bacteroidales; Bacteroidia; Bacteroidota
uncultured; Rhodocyclaceae; Burkholderiales; Gammaproteobacteria; Proteobacteria
Ga0077536_ge; Ga0077536_fa; Ga0077536; Gammaproteobacteria; Proteobacteria
Lineage_IIa_ge; Lineage_IIa_fa; Lineage_IIa_or; Lineage_IIa; Elusimicrobiota
Janthinobacterium; Oxalobacteraceae; Burkholderiales; Gammaproteobacteria; Proteobacteria
IS-44; Nitrosomonadaceae; Burkholderiales; Gammaproteobacteria; Proteobacteria
Desulfobacterota_unclassified; Desulfobacterota_unclassified; Desulfobacterota_unclassified; Desulfobacterota_unclassified; Desulfobacterota
Desulfobacteraceae_unclassified; Desulfobacteraceae; Desulfobacterales; Desulfobacteria; Desulfobacterota
uncultured; Hydrogenophilaceae; Burkholderiales; Gammaproteobacteria; Proteobacteria
Leeia; Leeiaceae; Burkholderiales; Gammaproteobacteria; Proteobacteria
Desulfosarcinaceae_unclassified; Desulfosarcinaceae; Desulfobacterales; Desulfobacteria; Desulfobacterota
uncultured; Christensenellaceae; Christensenellales; Clostridia; Firmicutes
Desulfurivibrio; Desulfurivibrionaceae; Desulfobulbales; Desulfobulbia; Desulfobacterota
Paludibaculum; Acidobacteriae_fa; Acidobacteriae_or; Acidobacteriae; Acidobacteriota
Turneriella; Leptospiraceae; Leptospirales; Leptospirae; Spirochaetota
BSV26_ge; BSV26; Kryptoniales; Kryptonia; Bacteroidota
Kapabacteriales_ge; Kapabacteriales_fa; Kapabacteriales; Kapabacteria; Bacteroidota
Acinetobacter; Moraxellaceae; Pseudomonadales; Gammaproteobacteria; Proteobacteria
Zixibacteria_ge; Zixibacteria_fa; Zixibacteria_or; Zixibacteria_cl; Zixibacteria
Acidiferrobacteraceae_unclassified; Acidiferrobacteraceae; Acidiferrobacterales; Gammaproteobacteria; Proteobacteria
NRL2_ge; NRL2_fa; NRL2; Alphaproteobacteria; Proteobacteria
Syntrophus; Syntrophaceae; Syntrophales; Syntrophia; Desulfobacterota
RBG-16-49-21; Leptospiraceae; Leptospirales; Leptospirae; Spirochaetota
Subgroup_10; Thermoanaerobaculaceae; Thermoanaerobaculales; Thermoanaerobaculia; Acidobacteriota
Lineage_IIb_ge; Lineage_IIb_fa; Lineage_IIb_or; Lineage_IIb; Elusimicrobiota
Pedosphaeraceae_unclassified; Pedosphaeraceae; Pedosphaerales; Verrucomicrobiae; Verrucomicrobiota
Kryptoniales_unclassified; Kryptoniales_unclassified; Kryptoniales; Kryptonia; Bacteroidota
Elsteraceae_ge; Elsteraceae; Elsterales; Alphaproteobacteria; Proteobacteria
Gracilibacteria_ge; Gracilibacteria_fa; Gracilibacteria_or; Gracilibacteria; Patescibacteria
mle1-27_ge; mle1-27_fa; mle1-27; Polyangia; Myxococcota
uncultured_ge; uncultured; Desulfobulbales; Desulfobulbia; Desulfobacterota
IMCC26207; Microtrichaceae; Microtrichales; Acidimicrobiia; Actinobacteriota
Subgroup_5_ge; Subgroup_5_fa; Subgroup_5_or; Subgroup_5; Acidobacteriota
uncultured; Methylophilaceae; Burkholderiales; Gammaproteobacteria; Proteobacteria
Leptospirillum; Leptospirillaceae; Leptospirillales; Leptospirillia; Nitrospirota
Blvii28_wastewater-sludge_group; Williamwhitmaniaceae; Bacteroidales; Bacteroidia; Bacteroidota
Solirubrobacterales_unclassified; Solirubrobacterales_unclassified; Solirubrobacterales; Thermoleophilia; Actinobacteriota
uncultured; Reyranellaceae; Reyranellales; Alphaproteobacteria; Proteobacteria
Subgroup_7_ge; Subgroup_7_fa; Subgroup_7; Holophagae; Acidobacteriota
Omnitrophales_unclassified; Omnitrophales_unclassified; Omnitrophales; Omnitrophia; Verrucomicrobiota
Pedosphaeraceae_ge; Pedosphaeraceae; Pedosphaerales; Verrucomicrobiae; Verrucomicrobiota
Bacteroidetes_VC2.1_Bac22_ge; Bacteroidetes_VC2.1_Bac22_fa; Bacteroidetes_VC2.1_Bac22; Bacteroidia; Bacteroidota
Saccharimonadales_unclassified; Saccharimonadales_unclassified; Saccharimonadales; Saccharimonadia; Patescibacteria
Thiobacillus; Hydrogenophilaceae; Burkholderiales; Gammaproteobacteria; Proteobacteria
uncultured; Geobacteraceae; Geobacterales; Desulfuromonadia; Desulfobacterota
Cereibacter; Rhodobacteraceae; Rhodobacterales; Alphaproteobacteria; Proteobacteria
Qipengyuania; Sphingomonadaceae; Sphingomonadales; Alphaproteobacteria; Proteobacteria
KF-JG30-B3_ge; KF-JG30-B3; Rhizobiales; Alphaproteobacteria; Proteobacteria
Candidatus_Captivus; Paracaedibacteraceae; Paracaedibacterales; Alphaproteobacteria; Proteobacteria
Desulfatiferula; Desulfobacterales_fa; Desulfobacterales; Desulfobacteria; Desulfobacterota
Pseudonocardia; Pseudonocardiaceae; Pseudonocardiales; Actinobacteria; Actinobacteriota
Angustibacter; Kineosporiaceae; Kineosporiales; Actinobacteria; Actinobacteriota
Sterolibacterium; Rhodocyclaceae; Burkholderiales; Gammaproteobacteria; Proteobacteria
SR-FBR-L83_ge; SR-FBR-L83; Ignavibacteriales; Ignavibacteria; Bacteroidota
Rhodopseudomonas; Xanthobacteraceae; Rhizobiales; Alphaproteobacteria; Proteobacteria
Vicinamibacteraceae_ge; Vicinamibacteraceae; Vicinamibacterales; Vicinamibacteria; Acidobacteriota
uncultured; Acidiferrobacteraceae; Acidiferrobacterales; Gammaproteobacteria; Proteobacteria
Phaselicystis; Phaselicystidaceae; Polyangiales; Polyangia; Myxococcota
Dongia; Dongiaceae; Dongiales; Alphaproteobacteria; Proteobacteria
uncultured; Desulfobacteraceae; Desulfobacterales; Desulfobacteria; Desulfobacterota
Lutibacter; Flavobacteriaceae; Flavobacteriales; Bacteroidia; Bacteroidota
Sva0485_ge; Sva0485_fa; Sva0485_or; Sva0485_cl; Sva0485
Elusimicrobiota_ge; Elusimicrobiota_fa; Elusimicrobiota_or; Elusimicrobiota_cl; Elusimicrobiota
Methylomonadaceae_unclassified; Methylomonadaceae; Methylococcales; Gammaproteobacteria; Proteobacteria
NKB15_ge; NKB15_fa; NKB15_or; NKB15_cl; NKB15
Pelomonas; Comamonadaceae; Burkholderiales; Gammaproteobacteria; Proteobacteria
Rhodococcus; Nocardiaceae; Corynebacteriales; Actinobacteria; Actinobacteriota
DSSD61; Nitrosomonadaceae; Burkholderiales; Gammaproteobacteria; Proteobacteria
Nitrosomonadaceae_unclassified; Nitrosomonadaceae; Burkholderiales; Gammaproteobacteria; Proteobacteria
possible_genus_04; Fibrobacteraceae; Fibrobacterales; Fibrobacteria; Fibrobacterota
JG30-KF-CM66_ge; JG30-KF-CM66_fa; JG30-KF-CM66_or; JG30-KF-CM66; Chloroflexi
Nordella; Rhizobiales_Incertae_Sedis; Rhizobiales; Alphaproteobacteria; Proteobacteria
Oligoflexia_ge; Oligoflexia_fa; Oligoflexia_or; Oligoflexia; Bdellovibrionota
MVP-88_ge; MVP-88_fa; MVP-88; Elusimicrobia; Elusimicrobiota
Polyangia_unclassified; Polyangia_unclassified; Polyangia_unclassified; Polyangia; Myxococcota
661239_ge; 661239_fa; 661239; Dehalococcoidia; Chloroflexi
BSV13; Prolixibacteraceae; Bacteroidales; Bacteroidia; Bacteroidota
Parvibaculum; Parvibaculaceae; Parvibaculales; Alphaproteobacteria; Proteobacteria
SAR324_clade(Marine_group_B)_ge; SAR324_clade(Marine_group_B)_fa; SAR324_clade(Marine_group_B)_or; SAR324_clade(Marine_group_B)_cl; SAR324_clade(Marine_group_B)
JG36-GS-52_ge; JG36-GS-52_fa; JG36-GS-52; Gammaproteobacteria; Proteobacteria
Desulfatirhabdium; Desulfosarcinaceae; Desulfobacterales; Desulfobacteria; Desulfobacterota
Acidaminobacter; Acidaminobacteraceae; Peptostreptococcales-Tissierellales; Clostridia; Firmicutes
Smithella; Smithellaceae; Syntrophales; Syntrophia; Desulfobacterota
Candidatus_Magasanikbacteria_ge; Candidatus_Magasanikbacteria_fa; Candidatus_Magasanikbacteria; ABY1; Patescibacteria
Weeksellaceae_unclassified; Weeksellaceae; Flavobacteriales; Bacteroidia; Bacteroidota
Desulfobulbales_unclassified; Desulfobulbales_unclassified; Desulfobulbales; Desulfobulbia; Desulfobacterota
28-YEA-48; Beijerinckiaceae; Rhizobiales; Alphaproteobacteria; Proteobacteria
Hydrogenophaga; Comamonadaceae; Burkholderiales; Gammaproteobacteria; Proteobacteria
uncultured_ge; uncultured; Elsterales; Alphaproteobacteria; Proteobacteria
Bacteroidales_unclassified; Bacteroidales_unclassified; Bacteroidales; Bacteroidia; Bacteroidota
OM190_ge; OM190_fa; OM190_or; OM190; Planctomycetota
Holophagaceae_ge; Holophagaceae; Holophagales; Holophagae; Acidobacteriota
SAR202_clade_ge; SAR202_clade_fa; SAR202_clade; Dehalococcoidia; Chloroflexi
Blfdi19_ge; Blfdi19_fa; Blfdi19; Polyangia; Myxococcota
CHAB-XI-27_ge; CHAB-XI-27_fa; CHAB-XI-27; Gammaproteobacteria; Proteobacteria
Pla4_lineage_ge; Pla4_lineage_fa; Pla4_lineage_or; Pla4_lineage; Planctomycetota
Streptococcus; Streptococcaceae; Lactobacillales; Bacilli; Firmicutes
27F-1492R_ge; 27F-1492R; Myxococcales; Myxococcia; Myxococcota
Simkaniaceae_unclassified; Simkaniaceae; Chlamydiales; Chlamydiae; Verrucomicrobiota
Caenimonas; Comamonadaceae; Burkholderiales; Gammaproteobacteria; Proteobacteria
Oligoflexales_unclassified; Oligoflexales_unclassified; Oligoflexales; Oligoflexia; Bdellovibrionota
Geothermobacter; Geothermobacteraceae; Desulfuromonadia_or; Desulfuromonadia; Desulfobacterota
Blastococcus; Geodermatophilaceae; Frankiales; Actinobacteria; Actinobacteriota
Endomicrobium; Endomicrobiaceae; Endomicrobiales; Endomicrobia; Elusimicrobiota
SM1A02; Phycisphaeraceae; Phycisphaerales; Phycisphaerae; Planctomycetota
KD4-96_ge; KD4-96_fa; KD4-96_or; KD4-96; Chloroflexi
Nitrosospira; Nitrosomonadaceae; Burkholderiales; Gammaproteobacteria; Proteobacteria
JGI_0001001-H03; Blastocatellaceae; Blastocatellales; Blastocatellia; Acidobacteriota
Bacteroidota_unclassified; Bacteroidota_unclassified; Bacteroidota_unclassified; Bacteroidota_unclassified; Bacteroidota
Parcubacteria_unclassified; Parcubacteria_unclassified; Parcubacteria_unclassified; Parcubacteria; Patescibacteria
FCPU426_ge; FCPU426_fa; FCPU426_or; FCPU426_cl; FCPU426
PB19_ge; PB19_fa; PB19; Desulfuromonadia; Desulfobacterota
uncultured_ge; uncultured; Zavarziniales; Alphaproteobacteria; Proteobacteria
Lentimicrobiaceae_ge; Lentimicrobiaceae; Sphingobacteriales; Bacteroidia; Bacteroidota
KCM-B-112; Acidithiobacillaceae; Acidithiobacillales; Gammaproteobacteria; Proteobacteria
AB1_ge; AB1; Rickettsiales; Alphaproteobacteria; Proteobacteria
Brochothrix; Listeriaceae; Lactobacillales; Bacilli; Firmicutes
Subgroup_15_ge; Subgroup_15_fa; Subgroup_15; Acidobacteriae; Acidobacteriota
Latescibacterota_ge; Latescibacterota_fa; Latescibacterota_or; Latescibacterota_cl; Latescibacterota
Candidatus_Endoecteinascidia; Piscirickettsiaceae; Piscirickettsiales; Gammaproteobacteria; Proteobacteria
Arenimonas; Xanthomonadaceae; Xanthomonadales; Gammaproteobacteria; Proteobacteria
Paracaedibacteraceae_unclassified; Paracaedibacteraceae; Paracaedibacterales; Alphaproteobacteria; Proteobacteria
Ilumatobacter; Ilumatobacteraceae; Microtrichales; Acidimicrobiia; Actinobacteriota
Lactococcus; Streptococcaceae; Lactobacillales; Bacilli; Firmicutes
TM7a; Saccharimonadaceae; Saccharimonadales; Saccharimonadia; Patescibacteria
Acetobacterium; Eubacteriaceae; Eubacteriales; Clostridia; Firmicutes
Bauldia; Rhizobiales_Incertae_Sedis; Rhizobiales; Alphaproteobacteria; Proteobacteria
Methylomonas; Methylomonadaceae; Methylococcales; Gammaproteobacteria; Proteobacteria
Subgroup_13_ge; Subgroup_13_fa; Subgroup_13; Acidobacteriae; Acidobacteriota
vadinHA49_ge; vadinHA49_fa; vadinHA49_or; vadinHA49; Planctomycetota
uncultured; Gallionellaceae; Burkholderiales; Gammaproteobacteria; Proteobacteria
Candidatus_Protochlamydia; Parachlamydiaceae; Chlamydiales; Chlamydiae; Verrucomicrobiota
Desulfocapsaceae_ge; Desulfocapsaceae; Desulfobulbales; Desulfobulbia; Desulfobacterota
Desulfobulbaceae_unclassified; Desulfobulbaceae; Desulfobulbales; Desulfobulbia; Desulfobacterota
MM2; Methylophilaceae; Burkholderiales; Gammaproteobacteria; Proteobacteria
Desulfuromonadia_unclassified; Desulfuromonadia_unclassified; Desulfuromonadia_unclassified; Desulfuromonadia; Desulfobacterota
OM27_clade; Bdellovibrionaceae; Bdellovibrionales; Bdellovibrionia; Bdellovibrionota
Sphingopyxis; Sphingomonadaceae; Sphingomonadales; Alphaproteobacteria; Proteobacteria
uncultured; Myxococcaceae; Myxococcales; Myxococcia; Myxococcota
Candidatus_Accumulibacter; Rhodocyclaceae; Burkholderiales; Gammaproteobacteria; Proteobacteria
BD2-11_terrestrial_group_ge; BD2-11_terrestrial_group_fa; BD2-11_terrestrial_group_or; BD2-11_terrestrial_group; Gemmatimonadota
uncultured_ge; uncultured_fa; uncultured; Chitinivibrionia; Fibrobacterota
Myxococcales_unclassified; Myxococcales_unclassified; Myxococcales; Myxococcia; Myxococcota
NS10_marine_group; Cryomorphaceae; Flavobacteriales; Bacteroidia; Bacteroidota
Heliimonas; Chitinophagaceae; Chitinophagales; Bacteroidia; Bacteroidota
Fluviicoccus; Moraxellaceae; Pseudomonadales; Gammaproteobacteria; Proteobacteria
Thiomonas; Comamonadaceae; Burkholderiales; Gammaproteobacteria; Proteobacteria
uncultured_ge; uncultured; Vicinamibacterales; Vicinamibacteria; Acidobacteriota
WCHB1-81_ge; WCHB1-81_fa; WCHB1-81_or; WCHB1-81; Actinobacteriota
Candidatus_Finniella; Paracaedibacteraceae; Paracaedibacterales; Alphaproteobacteria; Proteobacteria
SM1H02_ge; SM1H02; Ignavibacteriales; Ignavibacteria; Bacteroidota
Deferrisoma; Defferrisomataceae; Defferrisomatales; Defferrisomatia; Deferrisomatota
Desulfosporosinus; Desulfitobacteriaceae; Desulfitobacteriales; Desulfitobacteriia; Firmicutes
uncultured; Rhodospirillaceae; Rhodospirillales; Alphaproteobacteria; Proteobacteria
Entotheonellaceae_ge; Entotheonellaceae; Entotheonellales; Entotheonellia; Entotheonellaeota
Verrucomicrobiota_unclassified; Verrucomicrobiota_unclassified; Verrucomicrobiota_unclassified; Verrucomicrobiota_unclassified; Verrucomicrobiota
SJA-15_ge; SJA-15_fa; SJA-15; Anaerolineae; Chloroflexi
Williamsia; Nocardiaceae; Corynebacteriales; Actinobacteria; Actinobacteriota
Maritimimonas; Flavobacteriaceae; Flavobacteriales; Bacteroidia; Bacteroidota
Pseudohongiella; Pseudohongiellaceae; Oceanospirillales; Gammaproteobacteria; Proteobacteria
Methylococcaceae_unclassified; Methylococcaceae; Methylococcales; Gammaproteobacteria; Proteobacteria
BIrii41_ge; BIrii41; Polyangiales; Polyangia; Myxococcota
Babeliales_ge; Babeliales_fa; Babeliales; Babeliae; Dependentiae
Bacteroidetes_vadinHA17_ge; Bacteroidetes_vadinHA17; Bacteroidales; Bacteroidia; Bacteroidota
Cellulomonas; Cellulomonadaceae; Micrococcales; Actinobacteria; Actinobacteriota
NB1-j_ge; NB1-j_fa; NB1-j_or; NB1-j_cl; NB1-j
Elsterales_unclassified; Elsterales_unclassified; Elsterales; Alphaproteobacteria; Proteobacteria
FFCH9454_ge; FFCH9454; Sphingobacteriales; Bacteroidia; Bacteroidota
UASB-TL25_ge; UASB-TL25_fa; UASB-TL25; Polyangia; Myxococcota
Moraxella; Moraxellaceae; Pseudomonadales; Gammaproteobacteria; Proteobacteria
Staphylococcus; Staphylococcaceae; Staphylococcales; Bacilli; Firmicutes
uncultured; Methyloligellaceae; Rhizobiales; Alphaproteobacteria; Proteobacteria
uncultured; Spirochaetaceae; Spirochaetales; Spirochaetia; Spirochaetota
Pseudorhodoplanes; Xanthobacteraceae; Rhizobiales; Alphaproteobacteria; Proteobacteria
Tabrizicola; Rhodobacteraceae; Rhodobacterales; Alphaproteobacteria; Proteobacteria
Fusibacter; Fusibacteraceae; Peptostreptococcales-Tissierellales; Clostridia; Firmicutes
Holophaga; Holophagaceae; Holophagales; Holophagae; Acidobacteriota
uncultured; Prolixibacteraceae; Bacteroidales; Bacteroidia; Bacteroidota
uncultured; Silvanigrellaceae; Silvanigrellales; Oligoflexia; Bdellovibrionota
TPD-58; Thermoanaerobaculaceae; Thermoanaerobaculales; Thermoanaerobaculia; Acidobacteriota
Methylobacillus; Methylophilaceae; Burkholderiales; Gammaproteobacteria; Proteobacteria
Sulfuricurvum; Sulfurimonadaceae; Campylobacterales; Campylobacteria; Campilobacterota
uncultured; Ilumatobacteraceae; Microtrichales; Acidimicrobiia; Actinobacteriota
Candidatus_Kaiserbacteria_ge; Candidatus_Kaiserbacteria_fa; Candidatus_Kaiserbacteria; Parcubacteria; Patescibacteria
Sh765B-TzT-20_ge; Sh765B-TzT-20_fa; Sh765B-TzT-20; Dehalococcoidia; Chloroflexi
MVP-15_ge; MVP-15_fa; MVP-15_or; MVP-15; Spirochaetota
Rokubacteriales_ge; Rokubacteriales_fa; Rokubacteriales; Methylomirabilia; Methylomirabilota
Iamia; Iamiaceae; Microtrichales; Acidimicrobiia; Actinobacteriota
Ferrovibrionales_fa_unclassified; Ferrovibrionales_fa; Ferrovibrionales; Alphaproteobacteria; Proteobacteria
SB-5_ge; SB-5; Bacteroidales; Bacteroidia; Bacteroidota
Leptospiraceae_ge; Leptospiraceae; Leptospirales; Leptospirae; Spirochaetota
UKL13-1; Hyphomonadaceae; Caulobacterales; Alphaproteobacteria; Proteobacteria
KIST-JJY010_ge; KIST-JJY010_fa; KIST-JJY010; Actinobacteria; Actinobacteriota
VHS-B4-70_ge; VHS-B4-70_fa; VHS-B4-70; Polyangia; Myxococcota
Desulfurispora; Desulfotomaculales_fa; Desulfotomaculales; Desulfotomaculia; Firmicutes
Pla3_lineage_ge; Pla3_lineage_fa; Pla3_lineage_or; Pla3_lineage; Planctomycetota
Micromonosporaceae_unclassified; Micromonosporaceae; Micromonosporales; Actinobacteria; Actinobacteriota
C1-B045; Porticoccaceae; Cellvibrionales; Gammaproteobacteria; Proteobacteria
Oxalobacteraceae_ge; Oxalobacteraceae; Burkholderiales; Gammaproteobacteria; Proteobacteria
Unknown_Family_ge; Unknown_Family; Gammaproteobacteria_Incertae_Sedis; Gammaproteobacteria; Proteobacteria
Hungateiclostridiaceae_unclassified; Hungateiclostridiaceae; Clostridia_or; Clostridia; Firmicutes
S085_ge; S085_fa; S085; Dehalococcoidia; Chloroflexi
Chloroflexi_unclassified; Chloroflexi_unclassified; Chloroflexi_unclassified; Chloroflexi_unclassified; Chloroflexi
uncultured; Hyphomicrobiaceae; Rhizobiales; Alphaproteobacteria; Proteobacteria
B1-7BS_ge; B1-7BS; Burkholderiales; Gammaproteobacteria; Proteobacteria
uncultured; Nitrosomonadaceae; Burkholderiales; Gammaproteobacteria; Proteobacteria
Bacteroidetes_BD2-2_ge; Bacteroidetes_BD2-2; Bacteroidales; Bacteroidia; Bacteroidota
Desulfocapsaceae_unclassified; Desulfocapsaceae; Desulfobulbales; Desulfobulbia; Desulfobacterota
MD2894-B20_ge; MD2894-B20_fa; MD2894-B20; Elusimicrobia; Elusimicrobiota
Roseococcus; Acetobacteraceae; Acetobacterales; Alphaproteobacteria; Proteobacteria
Microvirga; Beijerinckiaceae; Rhizobiales; Alphaproteobacteria; Proteobacteria
Ellin6055; Sphingomonadaceae; Sphingomonadales; Alphaproteobacteria; Proteobacteria
EF100-94H03_ge; EF100-94H03; Puniceispirillales; Alphaproteobacteria; Proteobacteria
Gallionellaceae_ge; Gallionellaceae; Burkholderiales; Gammaproteobacteria; Proteobacteria
Corynebacterium; Corynebacteriaceae; Corynebacteriales; Actinobacteria; Actinobacteriota
Lactobacillus; Lactobacillaceae; Lactobacillales; Bacilli; Firmicutes
Methylovulum; Methylomonadaceae; Methylococcales; Gammaproteobacteria; Proteobacteria
uncultured; Sandaracinaceae; Polyangiales; Polyangia; Myxococcota
Kocuria; Micrococcaceae; Micrococcales; Actinobacteria; Actinobacteriota
Syntrophales_unclassified; Syntrophales_unclassified; Syntrophales; Syntrophia; Desulfobacterota
Patescibacteria_unclassified; Patescibacteria_unclassified; Patescibacteria_unclassified; Patescibacteria_unclassified; Patescibacteria
Moraxellaceae_unclassified; Moraxellaceae; Pseudomonadales; Gammaproteobacteria; Proteobacteria
Holophagaceae_unclassified; Holophagaceae; Holophagales; Holophagae; Acidobacteriota
Elev-16S-1166_ge; Elev-16S-1166_fa; Elev-16S-1166; Acidobacteriae; Acidobacteriota
Methyloglobulus; Methylomonadaceae; Methylococcales; Gammaproteobacteria; Proteobacteria
Salinispira; Spirochaetaceae; Spirochaetales; Spirochaetia; Spirochaetota
uncultured; Elsteraceae; Elsterales; Alphaproteobacteria; Proteobacteria
Blastocatellaceae_unclassified; Blastocatellaceae; Blastocatellales; Blastocatellia; Acidobacteriota
OLB14_ge; OLB14_fa; OLB14_or; OLB14; Chloroflexi
Xanthomonadales_unclassified; Xanthomonadales_unclassified; Xanthomonadales; Gammaproteobacteria; Proteobacteria
Crocinitomix; Crocinitomicaceae; Flavobacteriales; Bacteroidia; Bacteroidota
Dechlorosoma; Rhodocyclaceae; Burkholderiales; Gammaproteobacteria; Proteobacteria
BSV40_ge; BSV40; Ignavibacteriales; Ignavibacteria; Bacteroidota
uncultured_ge; uncultured; Thalassobaculales; Alphaproteobacteria; Proteobacteria
Chryseobacterium; Weeksellaceae; Flavobacteriales; Bacteroidia; Bacteroidota
Gracilibacteria_unclassified; Gracilibacteria_unclassified; Gracilibacteria_unclassified; Gracilibacteria; Patescibacteria
mle1-7; Nitrosomonadaceae; Burkholderiales; Gammaproteobacteria; Proteobacteria
Mesorhizobium; Rhizobiaceae; Rhizobiales; Alphaproteobacteria; Proteobacteria
MA-28-I98C_ge; MA-28-I98C_fa; MA-28-I98C; Desulfuromonadia; Desulfobacterota
Subgroup_11_ge; Subgroup_11_fa; Subgroup_11_or; Subgroup_11; Acidobacteriota
Phaeodactylibacter; Saprospiraceae; Chitinophagales; Bacteroidia; Bacteroidota
Bdellovibrionota_unclassified; Bdellovibrionota_unclassified; Bdellovibrionota_unclassified; Bdellovibrionota_unclassified; Bdellovibrionota
Solirubrobacter; Solirubrobacteraceae; Solirubrobacterales; Thermoleophilia; Actinobacteriota
uncultured_ge; uncultured; Dehalococcoidales; Dehalococcoidia; Chloroflexi
Candidatus_Raymondbacteria_ge; Candidatus_Raymondbacteria; Fibrobacterales; Fibrobacteria; Fibrobacterota
Flavobacteriaceae_unclassified; Flavobacteriaceae; Flavobacteriales; Bacteroidia; Bacteroidota
053A03-B-DI-P58_ge; 053A03-B-DI-P58_fa; 053A03-B-DI-P58; Oligoflexia; Bdellovibrionota
Polycyclovorans; Solimonadaceae; Salinisphaerales; Gammaproteobacteria; Proteobacteria
uncultured; Rikenellaceae; Bacteroidales; Bacteroidia; Bacteroidota
Kineococcus; Kineosporiaceae; Kineosporiales; Actinobacteria; Actinobacteriota
Finegoldia; Peptostreptococcales-Tissierellales_fa; Peptostreptococcales-Tissierellales; Clostridia; Firmicutes
Roseateles; Comamonadaceae; Burkholderiales; Gammaproteobacteria; Proteobacteria
B5-096_ge; B5-096; Fibrobacterales; Fibrobacteria; Fibrobacterota
Lacunisphaera; Opitutaceae; Opitutales; Verrucomicrobiae; Verrucomicrobiota
Lachnospirales_unclassified; Lachnospirales_unclassified; Lachnospirales; Clostridia; Firmicutes
Candidatus_Obscuribacter; Obscuribacteraceae; Obscuribacterales; Vampirivibrionia; Cyanobacteria
Blastocatellia_unclassified; Blastocatellia_unclassified; Blastocatellia_unclassified; Blastocatellia; Acidobacteriota
Saccharofermentans; Hungateiclostridiaceae; Clostridia_or; Clostridia; Firmicutes
Caldinitratiruptor; Symbiobacteriales_fa; Symbiobacteriales; Symbiobacteriia; Firmicutes
ADurb.Bin118; Pedosphaeraceae; Pedosphaerales; Verrucomicrobiae; Verrucomicrobiota
Micrococcus; Micrococcaceae; Micrococcales; Actinobacteria; Actinobacteriota
Denitratisoma; Rhodocyclaceae; Burkholderiales; Gammaproteobacteria; Proteobacteria
Sandarakinorhabdus; Sphingomonadaceae; Sphingomonadales; Alphaproteobacteria; Proteobacteria
uncultured; Fibrobacteraceae; Fibrobacterales; Fibrobacteria; Fibrobacterota
Bosea; Beijerinckiaceae; Rhizobiales; Alphaproteobacteria; Proteobacteria
Polyangiaceae_unclassified; Polyangiaceae; Polyangiales; Polyangia; Myxococcota
Bacteriovoracaceae_unclassified; Bacteriovoracaceae; Bacteriovoracales; Bdellovibrionia; Bdellovibrionota
uncultured; Ferrovibrionales_fa; Ferrovibrionales; Alphaproteobacteria; Proteobacteria
Kineosporiaceae_unclassified; Kineosporiaceae; Kineosporiales; Actinobacteria; Actinobacteriota
uncultured_ge; uncultured; Micavibrionales; Alphaproteobacteria; Proteobacteria
Fimbriimonadaceae_ge; Fimbriimonadaceae; Fimbriimonadales; Fimbriimonadia; Armatimonadota
WOR-1_ge; WOR-1_fa; WOR-1_or; WOR-1_cl; WOR-1
Devosiaceae_unclassified; Devosiaceae; Rhizobiales; Alphaproteobacteria; Proteobacteria
Margulisbacteria_ge; Margulisbacteria_fa; Margulisbacteria_or; Margulisbacteria_cl; Margulisbacteria
Myxococcota_unclassified; Myxococcota_unclassified; Myxococcota_unclassified; Myxococcota_unclassified; Myxococcota
Microscillaceae_unclassified; Microscillaceae; Cytophagales; Bacteroidia; Bacteroidota
uncultured; Bacteriovoracaceae; Bacteriovoracales; Bdellovibrionia; Bdellovibrionota
Subgroup_12_ge; Subgroup_12_fa; Subgroup_12; Acidobacteriae; Acidobacteriota
Candidatus_Peribacteria_ge; Candidatus_Peribacteria_fa; Candidatus_Peribacteria; Gracilibacteria; Patescibacteria
Telmatospirillum; Magnetospirillaceae; Rhodospirillales; Alphaproteobacteria; Proteobacteria
GAL15_ge; GAL15_fa; GAL15_or; GAL15_cl; GAL15
Desantisbacteria_ge; Desantisbacteria_fa; Desantisbacteria_or; Desantisbacteria_cl; Desantisbacteria
LD1-PB3_ge; LD1-PB3_fa; LD1-PB3; Verrucomicrobiae; Verrucomicrobiota
Dechlorobacter; Rhodocyclaceae; Burkholderiales; Gammaproteobacteria; Proteobacteria
Kribbella; Nocardioidaceae; Propionibacteriales; Actinobacteria; Actinobacteriota
uncultured; Sphingobacteriaceae; Sphingobacteriales; Bacteroidia; Bacteroidota
uncultured; Kiloniellaceae; Kiloniellales; Alphaproteobacteria; Proteobacteria
Candidatus_Vogelbacteria_ge; Candidatus_Vogelbacteria_fa; Candidatus_Vogelbacteria; Parcubacteria; Patescibacteria
MM1; Methylophilaceae; Burkholderiales; Gammaproteobacteria; Proteobacteria
Candidatus_Yanofskybacteria_ge; Candidatus_Yanofskybacteria_fa; Candidatus_Yanofskybacteria; Parcubacteria; Patescibacteria
Rickettsia; Rickettsiaceae; Rickettsiales; Alphaproteobacteria; Proteobacteria
FS118-23B-02_ge; FS118-23B-02_fa; FS118-23B-02; Coriobacteriia; Actinobacteriota
Pseudopelobacter; Pseudopelobacteraceae; Geobacterales; Desulfuromonadia; Desulfobacterota
Lapillicoccus; Intrasporangiaceae; Micrococcales; Actinobacteria; Actinobacteriota
uncultured_ge; uncultured_fa; uncultured_or; uncultured; Spirochaetota
Schekmanbacteria_ge; Schekmanbacteria_fa; Schekmanbacteria_or; Schekmanbacteria_cl; Schekmanbacteria
Chlamydiaceae_ge; Chlamydiaceae; Chlamydiales; Chlamydiae; Verrucomicrobiota
Ika33_ge; Ika33; Bacteroidales; Bacteroidia; Bacteroidota
Amb-16S-1034_ge; Amb-16S-1034; Polyangiales; Polyangia; Myxococcota
HdN1; Halomonadaceae; Oceanospirillales; Gammaproteobacteria; Proteobacteria
Acidobacteriae_unclassified; Acidobacteriae_unclassified; Acidobacteriae_unclassified; Acidobacteriae; Acidobacteriota
Ralstonia; Burkholderiaceae; Burkholderiales; Gammaproteobacteria; Proteobacteria
uncultured_ge; uncultured_fa; uncultured; Thermoleophilia; Actinobacteriota
Candidatus_Solibacter; Solibacteraceae; Solibacterales; Acidobacteriae; Acidobacteriota
Micrococcaceae_unclassified; Micrococcaceae; Micrococcales; Actinobacteria; Actinobacteriota
P2-11E_ge; P2-11E_fa; P2-11E_or; P2-11E; Chloroflexi
JG36-TzT-191_ge; JG36-TzT-191_fa; JG36-TzT-191; Gammaproteobacteria; Proteobacteria
Myxococcaceae_unclassified; Myxococcaceae; Myxococcales; Myxococcia; Myxococcota
CCM19a_ge; CCM19a_fa; CCM19a; Gammaproteobacteria; Proteobacteria
UBA12411_ge; UBA12411; Babeliales; Babeliae; Dependentiae
Rhizobiaceae_unclassified; Rhizobiaceae; Rhizobiales; Alphaproteobacteria; Proteobacteria
Klenkia; Geodermatophilaceae; Frankiales; Actinobacteria; Actinobacteriota
Desulfomicrobium; Desulfomicrobiaceae; Desulfovibrionales; Desulfovibrionia; Desulfobacterota
Clostridium_sensu_stricto_9; Clostridiaceae; Clostridiales; Clostridia; Firmicutes
Methyloversatilis; Rhodocyclaceae; Burkholderiales; Gammaproteobacteria; Proteobacteria
Micropepsaceae_unclassified; Micropepsaceae; Micropepsales; Alphaproteobacteria; Proteobacteria
Variovorax; Comamonadaceae; Burkholderiales; Gammaproteobacteria; Proteobacteria
BHI80-139_ge; BHI80-139_fa; BHI80-139_or; BHI80-139_cl; BHI80-139
Clostridia_unclassified; Clostridia_unclassified; Clostridia_unclassified; Clostridia; Firmicutes
Unknown_Family_unclassified; Unknown_Family; Gammaproteobacteria_Incertae_Sedis; Gammaproteobacteria; Proteobacteria
uncultured; Sporichthyaceae; Frankiales; Actinobacteria; Actinobacteriota
uncultured; Magnetospiraceae; Rhodospirillales; Alphaproteobacteria; Proteobacteria
Terrabacter; Intrasporangiaceae; Micrococcales; Actinobacteria; Actinobacteriota
Janibacter; Intrasporangiaceae; Micrococcales; Actinobacteria; Actinobacteriota
Gemmobacter; Rhodobacteraceae; Rhodobacterales; Alphaproteobacteria; Proteobacteria
Candidatus_Methylomirabilis; Methylomirabilaceae; Methylomirabilales; Methylomirabilia; Methylomirabilota
Magnetospirillum; Magnetospirillaceae; Rhodospirillales; Alphaproteobacteria; Proteobacteria
Magnetospirillaceae_unclassified; Magnetospirillaceae; Rhodospirillales; Alphaproteobacteria; Proteobacteria
Parcubacteria_ge; Parcubacteria_fa; Parcubacteria_or; Parcubacteria; Patescibacteria
Herminiimonas; Oxalobacteraceae; Burkholderiales; Gammaproteobacteria; Proteobacteria
Enhydrobacter; Moraxellaceae; Pseudomonadales; Gammaproteobacteria; Proteobacteria
Oligoflexia_unclassified; Oligoflexia_unclassified; Oligoflexia_unclassified; Oligoflexia; Bdellovibrionota
Nitrobacter; Xanthobacteraceae; Rhizobiales; Alphaproteobacteria; Proteobacteria
Berkelbacteria_ge; Berkelbacteria_fa; Berkelbacteria_or; Berkelbacteria; Patescibacteria
Dehalogenimonas; Dehalococcoidaceae; Dehalococcoidales; Dehalococcoidia; Chloroflexi
Sericytochromatia_ge; Sericytochromatia_fa; Sericytochromatia_or; Sericytochromatia; Cyanobacteria
B122_ge; B122; Fibrobacterales; Fibrobacteria; Fibrobacterota
Desulfobulbus; Desulfobulbaceae; Desulfobulbales; Desulfobulbia; Desulfobacterota
Geodermatophilaceae_unclassified; Geodermatophilaceae; Frankiales; Actinobacteria; Actinobacteriota
Xylophilus; Comamonadaceae; Burkholderiales; Gammaproteobacteria; Proteobacteria
Hydrogenophilaceae_unclassified; Hydrogenophilaceae; Burkholderiales; Gammaproteobacteria; Proteobacteria
Amaricoccus; Rhodobacteraceae; Rhodobacterales; Alphaproteobacteria; Proteobacteria
Candidatus_Jorgensenbacteria_ge; Candidatus_Jorgensenbacteria_fa; Candidatus_Jorgensenbacteria; Parcubacteria; Patescibacteria
Demequina; Demequinaceae; Micrococcales; Actinobacteria; Actinobacteriota
Napoli-4B-65_ge; Napoli-4B-65_fa; Napoli-4B-65; Dehalococcoidia; Chloroflexi
Desulfobacterales_unclassified; Desulfobacterales_unclassified; Desulfobacterales; Desulfobacteria; Desulfobacterota
Candidatus_Azambacteria_ge; Candidatus_Azambacteria_fa; Candidatus_Azambacteria; Parcubacteria; Patescibacteria
Caedibacteraceae_unclassified; Caedibacteraceae; Caedibacterales; Alphaproteobacteria; Proteobacteria
Lysinibacillus; Planococcaceae; Bacillales; Bacilli; Firmicutes
Granulicatella; Carnobacteriaceae; Lactobacillales; Bacilli; Firmicutes
Thermomonas; Xanthomonadaceae; Xanthomonadales; Gammaproteobacteria; Proteobacteria
Dokdonella; Rhodanobacteraceae; Xanthomonadales; Gammaproteobacteria; Proteobacteria
RBG-13-54-9_ge; RBG-13-54-9_fa; RBG-13-54-9; Anaerolineae; Chloroflexi
Rhizobiales_Incertae_Sedis_unclassified; Rhizobiales_Incertae_Sedis; Rhizobiales; Alphaproteobacteria; Proteobacteria
Alkanibacter; Solimonadaceae; Salinisphaerales; Gammaproteobacteria; Proteobacteria
WPS-2_ge; WPS-2_fa; WPS-2_or; WPS-2_cl; WPS-2
Pseudonocardiaceae_unclassified; Pseudonocardiaceae; Pseudonocardiales; Actinobacteria; Actinobacteriota
Candidatus_Colwellbacteria_ge; Candidatus_Colwellbacteria_fa; Candidatus_Colwellbacteria; Parcubacteria; Patescibacteria
Candidatus_Staskawiczbacteria_ge; Candidatus_Staskawiczbacteria_fa; Candidatus_Staskawiczbacteria; Parcubacteria; Patescibacteria
uncultured; Pedosphaeraceae; Pedosphaerales; Verrucomicrobiae; Verrucomicrobiota
uncultured; Sneathiellaceae; Sneathiellales; Alphaproteobacteria; Proteobacteria
Neisseria; Neisseriaceae; Burkholderiales; Gammaproteobacteria; Proteobacteria
TK10_ge; TK10_fa; TK10_or; TK10; Chloroflexi
uncultured; Comamonadaceae; Burkholderiales; Gammaproteobacteria; Proteobacteria
Verrucomicrobiae_unclassified; Verrucomicrobiae_unclassified; Verrucomicrobiae_unclassified; Verrucomicrobiae; Verrucomicrobiota
FFCH16263_ge; FFCH16263_fa; FFCH16263; Actinobacteria; Actinobacteriota
Agromyces; Microbacteriaceae; Micrococcales; Actinobacteria; Actinobacteriota
Desulfuromonadia_or_unclassified; Desulfuromonadia_or_unclassified; Desulfuromonadia_or; Desulfuromonadia; Desulfobacterota
Corynebacteriaceae_unclassified; Corynebacteriaceae; Corynebacteriales; Actinobacteria; Actinobacteriota
Thermincola; Thermincolaceae; Thermincolales; Clostridia; Firmicutes
JCM_18997; Solirubrobacteraceae; Solirubrobacterales; Thermoleophilia; Actinobacteriota
TK17_ge; TK17_fa; TK17_or; TK17; Chloroflexi
Desulfobacula; Desulfobacteraceae; Desulfobacterales; Desulfobacteria; Desulfobacterota
Desulforegula; Desulforegulaceae; Desulfobacterales; Desulfobacteria; Desulfobacterota
Erysipelothrix; Erysipelotrichaceae; Erysipelotrichales; Bacilli; Firmicutes
Planifilum; Thermoactinomycetaceae; Thermoactinomycetales; Bacilli; Firmicutes
Hydrogenophilus; Hydrogenophilaceae; Burkholderiales; Gammaproteobacteria; Proteobacteria
S_20
Desulfobacterota_unclassified; Desulfobacterota_unclassified; Desulfobacterota_unclassified; Desulfobacterota_unclassified; Desulfobacterota
Gallionellaceae_unclassified; Gallionellaceae; Burkholderiales; Gammaproteobacteria; Proteobacteria
Staphylococcus; Staphylococcaceae; Staphylococcales; Bacilli; Firmicutes
Gallionella; Gallionellaceae; Burkholderiales; Gammaproteobacteria; Proteobacteria
uncultured; Acidiferrobacteraceae; Acidiferrobacterales; Gammaproteobacteria; Proteobacteria
DTB120_ge; DTB120_fa; DTB120_or; DTB120_cl; DTB120
Lineage_IV_ge; Lineage_IV_fa; Lineage_IV; Elusimicrobia; Elusimicrobiota
Nitrospira; Nitrospiraceae; Nitrospirales; Nitrospiria; Nitrospirota
MND1; Nitrosomonadaceae; Burkholderiales; Gammaproteobacteria; Proteobacteria
GOUTA6; Nitrosomonadaceae; Burkholderiales; Gammaproteobacteria; Proteobacteria
Anaerococcus; Peptostreptococcales-Tissierellales_fa; Peptostreptococcales-Tissierellales; Clostridia; Firmicutes
Lineage_IIa_ge; Lineage_IIa_fa; Lineage_IIa_or; Lineage_IIa; Elusimicrobiota
Sulfurifustis; Acidiferrobacteraceae; Acidiferrobacterales; Gammaproteobacteria; Proteobacteria
Sphingobium; Sphingomonadaceae; Sphingomonadales; Alphaproteobacteria; Proteobacteria
bacteriap25_ge; bacteriap25_fa; bacteriap25_or; bacteriap25; Myxococcota
Candidatus_Omnitrophus; Omnitrophaceae; Omnitrophales; Omnitrophia; Verrucomicrobiota
BSV26_ge; BSV26; Kryptoniales; Kryptonia; Bacteroidota
Omnitrophales_ge; Omnitrophales_fa; Omnitrophales; Omnitrophia; Verrucomicrobiota
Arthrobacter; Micrococcaceae; Micrococcales; Actinobacteria; Actinobacteriota
uncultured_ge; uncultured; Acidobacteriales; Acidobacteriae; Acidobacteriota
Subgroup_22_ge; Subgroup_22_fa; Subgroup_22_or; Subgroup_22; Acidobacteriota
Babeliales_ge; Babeliales_fa; Babeliales; Babeliae; Dependentiae
Gemmatimonadaceae_unclassified; Gemmatimonadaceae; Gemmatimonadales; Gemmatimonadetes; Gemmatimonadota
Pseudarthrobacter; Micrococcaceae; Micrococcales; Actinobacteria; Actinobacteriota
MBNT15_ge; MBNT15_fa; MBNT15_or; MBNT15_cl; MBNT15
Lineage_IIc_ge; Lineage_IIc_fa; Lineage_IIc_or; Lineage_IIc; Elusimicrobiota
Lineage_IIb_ge; Lineage_IIb_fa; Lineage_IIb_or; Lineage_IIb; Elusimicrobiota
uncultured_ge; uncultured_fa; uncultured_or; uncultured; Desulfobacterota
Desulfomicrobium; Desulfomicrobiaceae; Desulfovibrionales; Desulfovibrionia; Desulfobacterota
Chryseobacterium; Weeksellaceae; Flavobacteriales; Bacteroidia; Bacteroidota
Elusimicrobiota_unclassified; Elusimicrobiota_unclassified; Elusimicrobiota_unclassified; Elusimicrobiota_unclassified; Elusimicrobiota
Syntrophus; Syntrophaceae; Syntrophales; Syntrophia; Desulfobacterota
Gracilibacteria_ge; Gracilibacteria_fa; Gracilibacteria_or; Gracilibacteria; Patescibacteria
cvE6_ge; cvE6; Chlamydiales; Chlamydiae; Verrucomicrobiota
Acidiferrobacteraceae_unclassified; Acidiferrobacteraceae; Acidiferrobacterales; Gammaproteobacteria; Proteobacteria
Denitratisoma; Rhodocyclaceae; Burkholderiales; Gammaproteobacteria; Proteobacteria
CCM19a_ge; CCM19a_fa; CCM19a; Gammaproteobacteria; Proteobacteria
Bacteroidota_unclassified; Bacteroidota_unclassified; Bacteroidota_unclassified; Bacteroidota_unclassified; Bacteroidota
Haliangium; Haliangiaceae; Haliangiales; Polyangia; Myxococcota
Gracilibacteria_unclassified; Gracilibacteria_unclassified; Gracilibacteria_unclassified; Gracilibacteria; Patescibacteria
PLTA13_ge; PLTA13_fa; PLTA13; Gammaproteobacteria; Proteobacteria
Candidatus_Peregrinibacteria_ge; Candidatus_Peregrinibacteria_fa; Candidatus_Peregrinibacteria; Gracilibacteria; Patescibacteria
uncultured; Microscillaceae; Cytophagales; Bacteroidia; Bacteroidota
Methylobacterium-Methylorubrum; Beijerinckiaceae; Rhizobiales; Alphaproteobacteria; Proteobacteria
AKYH767_ge; AKYH767; Sphingobacteriales; Bacteroidia; Bacteroidota
DSSD61; Nitrosomonadaceae; Burkholderiales; Gammaproteobacteria; Proteobacteria
Gaiellales_unclassified; Gaiellales_unclassified; Gaiellales; Thermoleophilia; Actinobacteriota
Subgroup_7_ge; Subgroup_7_fa; Subgroup_7; Holophagae; Acidobacteriota
Methylobacter; Methylomonadaceae; Methylococcales; Gammaproteobacteria; Proteobacteria
uncultured; Gallionellaceae; Burkholderiales; Gammaproteobacteria; Proteobacteria
S085_ge; S085_fa; S085; Dehalococcoidia; Chloroflexi
Subgroup_5_ge; Subgroup_5_fa; Subgroup_5_or; Subgroup_5; Acidobacteriota
Parvibaculum; Parvibaculaceae; Parvibaculales; Alphaproteobacteria; Proteobacteria
Zixibacteria_ge; Zixibacteria_fa; Zixibacteria_or; Zixibacteria_cl; Zixibacteria
Massilia; Oxalobacteraceae; Burkholderiales; Gammaproteobacteria; Proteobacteria
4-29-1_ge; 4-29-1_fa; 4-29-1_or; 4-29-1; Nitrospirota
Qipengyuania; Sphingomonadaceae; Sphingomonadales; Alphaproteobacteria; Proteobacteria
uncultured_ge; uncultured_fa; uncultured; Thermoleophilia; Actinobacteriota
Syntrophales_unclassified; Syntrophales_unclassified; Syntrophales; Syntrophia; Desulfobacterota
661239_ge; 661239_fa; 661239; Dehalococcoidia; Chloroflexi
Candidatus_Berkiella; Unknown_Family; Gammaproteobacteria_Incertae_Sedis; Gammaproteobacteria; Proteobacteria
Cryobacterium; Microbacteriaceae; Micrococcales; Actinobacteria; Actinobacteriota
Crenothrix; Methylomonadaceae; Methylococcales; Gammaproteobacteria; Proteobacteria
Pedomicrobium; Hyphomicrobiaceae; Rhizobiales; Alphaproteobacteria; Proteobacteria
Elusimicrobiota_ge; Elusimicrobiota_fa; Elusimicrobiota_or; Elusimicrobiota_cl; Elusimicrobiota
NRL2_ge; NRL2_fa; NRL2; Alphaproteobacteria; Proteobacteria
Sva0485_ge; Sva0485_fa; Sva0485_or; Sva0485_cl; Sva0485
Streptococcus; Streptococcaceae; Lactobacillales; Bacilli; Firmicutes
Acidimicrobiia_unclassified; Acidimicrobiia_unclassified; Acidimicrobiia_unclassified; Acidimicrobiia; Actinobacteriota
uncultured; Hydrogenophilaceae; Burkholderiales; Gammaproteobacteria; Proteobacteria
MVP-88_ge; MVP-88_fa; MVP-88; Elusimicrobia; Elusimicrobiota
SAR324_clade(Marine_group_B)_ge; SAR324_clade(Marine_group_B)_fa; SAR324_clade(Marine_group_B)_or; SAR324_clade(Marine_group_B)_cl; SAR324_clade(Marine_group_B)
uncultured_ge; uncultured; Vicinamibacterales; Vicinamibacteria; Acidobacteriota
uncultured; Beggiatoaceae; Beggiatoales; Gammaproteobacteria; Proteobacteria
RCP2-54_ge; RCP2-54_fa; RCP2-54_or; RCP2-54_cl; RCP2-54
Simkaniaceae_unclassified; Simkaniaceae; Chlamydiales; Chlamydiae; Verrucomicrobiota
Babeliaceae_ge; Babeliaceae; Babeliales; Babeliae; Dependentiae
Solirubrobacterales_unclassified; Solirubrobacterales_unclassified; Solirubrobacterales; Thermoleophilia; Actinobacteriota
Rickettsiaceae_unclassified; Rickettsiaceae; Rickettsiales; Alphaproteobacteria; Proteobacteria
P3OB-42; Myxococcaceae; Myxococcales; Myxococcia; Myxococcota
Subgroup_15_ge; Subgroup_15_fa; Subgroup_15; Acidobacteriae; Acidobacteriota
Silvanigrellaceae_unclassified; Silvanigrellaceae; Silvanigrellales; Oligoflexia; Bdellovibrionota
Rokubacteriales_ge; Rokubacteriales_fa; Rokubacteriales; Methylomirabilia; Methylomirabilota
Omnitrophales_unclassified; Omnitrophales_unclassified; Omnitrophales; Omnitrophia; Verrucomicrobiota
RBG-16-49-21; Leptospiraceae; Leptospirales; Leptospirae; Spirochaetota
Janthinobacterium; Oxalobacteraceae; Burkholderiales; Gammaproteobacteria; Proteobacteria
Vicinamibacteraceae_ge; Vicinamibacteraceae; Vicinamibacterales; Vicinamibacteria; Acidobacteriota
Mucilaginibacter; Sphingobacteriaceae; Sphingobacteriales; Bacteroidia; Bacteroidota
Lentimicrobium; Lentimicrobiaceae; Sphingobacteriales; Bacteroidia; Bacteroidota
Unknown_Family_unclassified; Unknown_Family; Gammaproteobacteria_Incertae_Sedis; Gammaproteobacteria; Proteobacteria
Bryobacter; Bryobacteraceae; Bryobacterales; Acidobacteriae; Acidobacteriota
Solirubrobacteraceae_unclassified; Solirubrobacteraceae; Solirubrobacterales; Thermoleophilia; Actinobacteriota
Leeia; Leeiaceae; Burkholderiales; Gammaproteobacteria; Proteobacteria
UBA12411_ge; UBA12411; Babeliales; Babeliae; Dependentiae
uncultured_ge; uncultured_fa; uncultured; Acidimicrobiia; Actinobacteriota
uncultured; Methyloligellaceae; Rhizobiales; Alphaproteobacteria; Proteobacteria
NB1-j_ge; NB1-j_fa; NB1-j_or; NB1-j_cl; NB1-j
Parcubacteria_unclassified; Parcubacteria_unclassified; Parcubacteria_unclassified; Parcubacteria; Patescibacteria
Endomicrobium; Endomicrobiaceae; Endomicrobiales; Endomicrobia; Elusimicrobiota
SR-FBR-L83_ge; SR-FBR-L83; Ignavibacteriales; Ignavibacteria; Bacteroidota
Oxalicibacterium; Oxalobacteraceae; Burkholderiales; Gammaproteobacteria; Proteobacteria
Oxalobacteraceae_ge; Oxalobacteraceae; Burkholderiales; Gammaproteobacteria; Proteobacteria
Georgfuchsia; Rhodocyclaceae; Burkholderiales; Gammaproteobacteria; Proteobacteria
Pseudonocardia; Pseudonocardiaceae; Pseudonocardiales; Actinobacteria; Actinobacteriota
Paenibacillus; Paenibacillaceae; Paenibacillales; Bacilli; Firmicutes
Brevundimonas; Caulobacteraceae; Caulobacterales; Alphaproteobacteria; Proteobacteria
Nitrosospira; Nitrosomonadaceae; Burkholderiales; Gammaproteobacteria; Proteobacteria
SAR202_clade_ge; SAR202_clade_fa; SAR202_clade; Dehalococcoidia; Chloroflexi
Ga0077536_ge; Ga0077536_fa; Ga0077536; Gammaproteobacteria; Proteobacteria
Desulfatirhabdium; Desulfosarcinaceae; Desulfobacterales; Desulfobacteria; Desulfobacterota
uncultured; Rhodocyclaceae; Burkholderiales; Gammaproteobacteria; Proteobacteria
WCHB1-81_ge; WCHB1-81_fa; WCHB1-81_or; WCHB1-81; Actinobacteriota
Bacteriovoracaceae_unclassified; Bacteriovoracaceae; Bacteriovoracales; Bdellovibrionia; Bdellovibrionota
Parachlamydiaceae_unclassified; Parachlamydiaceae; Chlamydiales; Chlamydiae; Verrucomicrobiota
Candidatus_Peribacteria_ge; Candidatus_Peribacteria_fa; Candidatus_Peribacteria; Gracilibacteria; Patescibacteria
Herminiimonas; Oxalobacteraceae; Burkholderiales; Gammaproteobacteria; Proteobacteria
PAUC26f_ge; PAUC26f_fa; PAUC26f; Acidobacteriae; Acidobacteriota
Rothia; Micrococcaceae; Micrococcales; Actinobacteria; Actinobacteriota
Candidatus_Collierbacteria_ge; Candidatus_Collierbacteria_fa; Candidatus_Collierbacteria; Microgenomatia; Patescibacteria
uncultured; Rickettsiaceae; Rickettsiales; Alphaproteobacteria; Proteobacteria
Nitrosomonadaceae_unclassified; Nitrosomonadaceae; Burkholderiales; Gammaproteobacteria; Proteobacteria
JG30-KF-CM66_ge; JG30-KF-CM66_fa; JG30-KF-CM66_or; JG30-KF-CM66; Chloroflexi
Legionellaceae_unclassified; Legionellaceae; Legionellales; Gammaproteobacteria; Proteobacteria
Flavisolibacter; Chitinophagaceae; Chitinophagales; Bacteroidia; Bacteroidota
Blastocatellaceae_unclassified; Blastocatellaceae; Blastocatellales; Blastocatellia; Acidobacteriota
Paludibaculum; Acidobacteriae_fa; Acidobacteriae_or; Acidobacteriae; Acidobacteriota
Lentimicrobiaceae_ge; Lentimicrobiaceae; Sphingobacteriales; Bacteroidia; Bacteroidota
Inquilinus; Inquilinaceae; Azospirillales; Alphaproteobacteria; Proteobacteria
Candidatus_Kaiserbacteria_ge; Candidatus_Kaiserbacteria_fa; Candidatus_Kaiserbacteria; Parcubacteria; Patescibacteria
NKB15_ge; NKB15_fa; NKB15_or; NKB15_cl; NKB15
uncultured; Simkaniaceae; Chlamydiales; Chlamydiae; Verrucomicrobiota
Chloroflexi_unclassified; Chloroflexi_unclassified; Chloroflexi_unclassified; Chloroflexi_unclassified; Chloroflexi
BD2-11_terrestrial_group_ge; BD2-11_terrestrial_group_fa; BD2-11_terrestrial_group_or; BD2-11_terrestrial_group; Gemmatimonadota
Solirubrobacter; Solirubrobacteraceae; Solirubrobacterales; Thermoleophilia; Actinobacteriota
Desulfosarcinaceae_unclassified; Desulfosarcinaceae; Desulfobacterales; Desulfobacteria; Desulfobacterota
uncultured; Ferrovibrionales_fa; Ferrovibrionales; Alphaproteobacteria; Proteobacteria
Dongia; Dongiaceae; Dongiales; Alphaproteobacteria; Proteobacteria
uncultured; Moraxellaceae; Pseudomonadales; Gammaproteobacteria; Proteobacteria
uncultured; Caulobacteraceae; Caulobacterales; Alphaproteobacteria; Proteobacteria
Acidibacter; Unknown_Family; Gammaproteobacteria_Incertae_Sedis; Gammaproteobacteria; Proteobacteria
Latescibacterota_ge; Latescibacterota_fa; Latescibacterota_or; Latescibacterota_cl; Latescibacterota
Desulfobacca; Desulfobaccaceae; Desulfobaccales; Desulfobaccia; Desulfobacterota
Candidatus_Captivus; Paracaedibacteraceae; Paracaedibacterales; Alphaproteobacteria; Proteobacteria
B1-7BS_ge; B1-7BS; Burkholderiales; Gammaproteobacteria; Proteobacteria
Subgroup_12_ge; Subgroup_12_fa; Subgroup_12; Acidobacteriae; Acidobacteriota
Dehalogenimonas; Dehalococcoidaceae; Dehalococcoidales; Dehalococcoidia; Chloroflexi
Maritimimonas; Flavobacteriaceae; Flavobacteriales; Bacteroidia; Bacteroidota
possible_genus_04; Fibrobacteraceae; Fibrobacterales; Fibrobacteria; Fibrobacterota
Candidatus_Solibacter; Solibacteraceae; Solibacterales; Acidobacteriae; Acidobacteriota
Sphingopyxis; Sphingomonadaceae; Sphingomonadales; Alphaproteobacteria; Proteobacteria
uncultured; Nitrosomonadaceae; Burkholderiales; Gammaproteobacteria; Proteobacteria
Candidatus_Alysiosphaera; Geminicoccaceae; Tistrellales; Alphaproteobacteria; Proteobacteria
uncultured; Ilumatobacteraceae; Microtrichales; Acidimicrobiia; Actinobacteriota
Acidobacteriae_unclassified; Acidobacteriae_unclassified; Acidobacteriae_unclassified; Acidobacteriae; Acidobacteriota
Subgroup_11_ge; Subgroup_11_fa; Subgroup_11_or; Subgroup_11; Acidobacteriota
MgMjR-022_ge; MgMjR-022; Bacteroidales; Bacteroidia; Bacteroidota
Caulobacteraceae_unclassified; Caulobacteraceae; Caulobacterales; Alphaproteobacteria; Proteobacteria
Blastococcus; Geodermatophilaceae; Frankiales; Actinobacteria; Actinobacteriota
Micrococcaceae_unclassified; Micrococcaceae; Micrococcales; Actinobacteria; Actinobacteriota
uncultured_ge; uncultured; Desulfobulbales; Desulfobulbia; Desulfobacterota
KD4-96_ge; KD4-96_fa; KD4-96_or; KD4-96; Chloroflexi
uncultured_ge; uncultured_fa; uncultured; Chitinivibrionia; Fibrobacterota
uncultured_ge; uncultured; Actinomarinales; Acidimicrobiia; Actinobacteriota
Fibrobacterales_unclassified; Fibrobacterales_unclassified; Fibrobacterales; Fibrobacteria; Fibrobacterota
Candidatus_Jidaibacter; Rickettsiales_fa; Rickettsiales; Alphaproteobacteria; Proteobacteria
Myxococcaceae_unclassified; Myxococcaceae; Myxococcales; Myxococcia; Myxococcota
SJA-28_ge; SJA-28_fa; SJA-28_or; SJA-28; Bacteroidota
Subgroup_13_ge; Subgroup_13_fa; Subgroup_13; Acidobacteriae; Acidobacteriota
Turneriella; Leptospiraceae; Leptospirales; Leptospirae; Spirochaetota
WOR-1_ge; WOR-1_fa; WOR-1_or; WOR-1_cl; WOR-1
Micropepsaceae_unclassified; Micropepsaceae; Micropepsales; Alphaproteobacteria; Proteobacteria
SM1H02_ge; SM1H02; Ignavibacteriales; Ignavibacteria; Bacteroidota
Ectothiorhodospiraceae_unclassified; Ectothiorhodospiraceae; Ectothiorhodospirales; Gammaproteobacteria; Proteobacteria
Polyangia_unclassified; Polyangia_unclassified; Polyangia_unclassified; Polyangia; Myxococcota
Spirochaeta; Spirochaetaceae; Spirochaetales; Spirochaetia; Spirochaetota
WCHB1-41_ge; WCHB1-41_fa; WCHB1-41; Kiritimatiellae; Verrucomicrobiota
Variovorax; Comamonadaceae; Burkholderiales; Gammaproteobacteria; Proteobacteria
Candidatus_Protochlamydia; Parachlamydiaceae; Chlamydiales; Chlamydiae; Verrucomicrobiota
uncultured; Sporichthyaceae; Frankiales; Actinobacteria; Actinobacteriota
uncultured; Rikenellaceae; Bacteroidales; Bacteroidia; Bacteroidota
Granulicatella; Carnobacteriaceae; Lactobacillales; Bacilli; Firmicutes
Conexibacter; Solirubrobacteraceae; Solirubrobacterales; Thermoleophilia; Actinobacteriota
Pedosphaeraceae_ge; Pedosphaeraceae; Pedosphaerales; Verrucomicrobiae; Verrucomicrobiota
Blvii28_wastewater-sludge_group; Williamwhitmaniaceae; Bacteroidales; Bacteroidia; Bacteroidota
Phaselicystis; Phaselicystidaceae; Polyangiales; Polyangia; Myxococcota
JG36-GS-52_ge; JG36-GS-52_fa; JG36-GS-52; Gammaproteobacteria; Proteobacteria
Marmoricola; Nocardioidaceae; Propionibacteriales; Actinobacteria; Actinobacteriota
B122_ge; B122; Fibrobacterales; Fibrobacteria; Fibrobacterota
Abiotrophia; Aerococcaceae; Lactobacillales; Bacilli; Firmicutes
Roseisolibacter; Gemmatimonadaceae; Gemmatimonadales; Gemmatimonadetes; Gemmatimonadota
Hyphomicrobiaceae_unclassified; Hyphomicrobiaceae; Rhizobiales; Alphaproteobacteria; Proteobacteria
Pedosphaeraceae_unclassified; Pedosphaeraceae; Pedosphaerales; Verrucomicrobiae; Verrucomicrobiota
[truncated: 3,580 more rows]
