# Supplementary material for: Linking Groundwater to Surface Discharge Ecosystems: Archaeal, Bacterial, and Eukaryotic Community Diversity and Structure in Quebec (Canada)
Source: Microorganisms. 2023 Jun 27;11(7):1674. doi: 10.3390/microorganisms11071674 (PMC10384904; doi:10.3390/microorganisms11071674)
Supplement: Supplementary file 1 [file microorganisms-11-01674-s001.zip › microorganisms-2432147-supplementary/Table S6.xlsx]

## Sheet: Phylum_shared
S_15
Eukaryota_unclassified
Cercozoa
Ascomycota
Ochrophyta_ph
Ciliophora
Protalveolata
Basidiomycota
Chytridiomycota
Chlorophyta_ph
Cryptomycota
Ancyromonadida
Peronosporomycetes
Rotifera
Cryptophyceae_ph
S_20
Ascomycota
Basidiomycota
Eukaryota_unclassified
Ochrophyta_ph
Cercozoa
Cryptomycota
Ciliophora
Chlorophyta_ph
Chytridiomycota
Peronosporomycetes
Rotifera
Cryptophyceae_ph
Protalveolata
Dinoflagellata
S_85
Eukaryota_unclassified
Ochrophyta_ph
Ciliophora
Cercozoa
Ascomycota
Basidiomycota
Chytridiomycota
Peronosporomycetes
Chlorophyta_ph
Rotifera
Dinoflagellata
Cryptomycota
Diatomea
Protalveolata
Cryptophyceae_ph
S_82
Ascomycota
Eukaryota_unclassified
Cryptophyceae_ph
Ciliophora
Basidiomycota
Peronosporomycetes
Ochrophyta_ph
Cercozoa
Chytridiomycota
Amoebozoa_ph
Cryptomycota
Rotifera
Dinoflagellata
Mucoromycota
Chlorophyta_ph
Protalveolata
Diatomea
Labyrinthulomycetes
Incertae_Sedis_ph
Aphelidea
Klebsormidiophyceae
Ancyromonadida
LKM15
Florideophycidae
S_107
Ascomycota
Eukaryota_unclassified
Ciliophora
Ochrophyta_ph
Cercozoa
Basidiomycota
Peronosporomycetes
Rotifera
Chytridiomycota
Protalveolata
Dinoflagellata
Cryptomycota
Cryptophyceae_ph
Chlorophyta_ph
Diatomea
Prymnesiophyceae
S_203
Mucoromycota
Ascomycota
Eukaryota_unclassified
Ochrophyta_ph
Basidiomycota
Ciliophora
Cercozoa
Chytridiomycota
Cryptomycota
Peronosporomycetes
Protalveolata
Cryptophyceae_ph
Diatomea
S_204
Mucoromycota
Ascomycota
Eukaryota_unclassified
Ochrophyta_ph
Amoebozoa_ph
Basidiomycota
Ciliophora
Cercozoa
Chytridiomycota
Cryptomycota
Peronosporomycetes
Protalveolata
Cryptophyceae_ph
Diatomea
Incertae_Sedis_ph
Labyrinthulomycetes
S_271
Eukaryota_unclassified
Ochrophyta_ph
Cercozoa
Ascomycota
Basidiomycota
Chytridiomycota
Ciliophora
Peronosporomycetes
Chlorophyta_ph
Mucoromycota
Cryptomycota
Protalveolata
Cryptophyceae_ph
Dinoflagellata
Rotifera
Diatomea
Incertae_Sedis_ph
Labyrinthulomycetes
S_332
Ciliophora
Eukaryota_unclassified
Cercozoa
Ochrophyta_ph
Ascomycota
Basidiomycota
Amoebozoa_ph
Protalveolata
Rotifera
Chlorophyta_ph
Cryptomycota
Peronosporomycetes
Chytridiomycota
Diatomea
Mucoromycota
Labyrinthulomycetes
Incertae_Sedis_ph
Cryptophyceae_ph
Dinoflagellata
S_154
Ascomycota
Eukaryota_unclassified
Ochrophyta_ph
Peronosporomycetes
Ciliophora
Cercozoa
Cryptophyceae_ph
Cryptomycota
Chytridiomycota
Basidiomycota
Amoebozoa_ph
Chlorophyta_ph
Labyrinthulomycetes
Protalveolata
Rotifera
Mucoromycota
Incertae_Sedis_ph
MAST-3
All sites combined
Eukaryota_unclassified
Ascomycota
Ciliophora
Ochrophyta_ph
Cercozoa
Basidiomycota
Mucoromycota
Cryptophyceae_ph
Peronosporomycetes
Chytridiomycota
Amoebozoa_ph
Cryptomycota
Chlorophyta_ph
Protalveolata
Rotifera
Dinoflagellata
Diatomea
Labyrinthulomycetes
Incertae_Sedis_ph
Incertae_Sedis
Ancyromonadida
Porifera
Aphelidea
LKM15
Klebsormidiophyceae
Zoopagomycota
Heterolobosea
MAST-3
Hyphochytriomycetes
Holozoa_ph
Apicomplexa
Prymnesiophyceae
MAST-2
Florideophycidae

## Sheet: Phylum_unique S
S_15
Dinoflagellata
Diatomea
Incertae_Sedis_ph
MAST-2
Prymnesiophyceae
S_20
Diatomea
Aphelidea
MAST-2
Ancyromonadida
Prymnesiophyceae
Heterolobosea
Holozoa_ph
Labyrinthulomycetes
MAST-3
Porifera
S_85
Prymnesiophyceae
Porifera
MAST-2
Aphelidea
Ancyromonadida
Holozoa_ph
Hyphochytriomycetes
Zoopagomycota
S_82
MAST-2
Porifera
Neocallimastigomycota
Prymnesiophyceae
MAST-6
Holozoa_ph
Hyphochytriomycetes
S_107
MAST-2
Holozoa_ph
Incertae_Sedis_ph
Porifera
Ancyromonadida
Aphelidea
S_203
Rotifera
Dinoflagellata
Chlorophyta_ph
MAST-2
Prymnesiophyceae
Porifera
S_204
Chlorophyta_ph
Rotifera
Dinoflagellata
Aphelidea
Ancyromonadida
Hyphochytriomycetes
MAST-2
Zoopagomycota
Apicomplexa
Holozoa_ph
Klebsormidiophyceae
S_332
Porifera
Aphelidea
Incertae_Sedis
Hyphochytriomycetes
Florideophycidae
MAST-6
Prymnesiophyceae
S_154
Diatomea
Aphelidea
Florideophycidae
Dinoflagellata
Ancyromonadida
Zoopagomycota
Prymnesiophyceae
Holozoa_ph
MAST-2
Heterolobosea
Porifera
All sites combined
MAST-6
Neocallimastigomycota
Blastocladiomycota

## Sheet: Phylum_unique SS
S_15
Mucoromycota
Amoebozoa_ph
S_20
Amoebozoa_ph
Mucoromycota
Zoopagomycota
Incertae_Sedis_ph
S_85
Amoebozoa_ph
Mucoromycota
Incertae_Sedis_ph
LKM15
S_82
Incertae_Sedis
MAST-3
Apicomplexa
Heterolobosea
Zoopagomycota
S_107
Amoebozoa_ph
Mucoromycota
S_203
Amoebozoa_ph
Incertae_Sedis_ph
Labyrinthulomycetes
S_271
Porifera
Amoebozoa_ph
Aphelidea
Hyphochytriomycetes
Holozoa_ph
MAST-2
Prymnesiophyceae
Heterolobosea
Bryozoa
Klebsormidiophyceae
S_332
Heterolobosea
LKM15
S_154
Klebsormidiophyceae
LKM15
All sites combined
Bryozoa

## Sheet: Genus_shared
S_15
Eukaryota_unclassified; Eukaryota_unclassified; Eukaryota_unclassified; Eukaryota_unclassified; Eukaryota_unclassified
Cercozoa_unclassified; Cercozoa_unclassified; Cercozoa_unclassified; Cercozoa_unclassified; Cercozoa
Sclerotinia; Sclerotiniaceae; Helotiales; Leotiomycetes; Ascomycota
Chrysophyceae_unclassified; Chrysophyceae_unclassified; Chrysophyceae_unclassified; Chrysophyceae; Ochrophyta_ph
uncultured; Cercomonadidae_fa; Cercomonadidae_or; Cercomonadidae; Cercozoa
Protalveolata_unclassified; Protalveolata_unclassified; Protalveolata_unclassified; Protalveolata_unclassified; Protalveolata
Rhogostoma; Rhizaspididae; Cryomonadida; Thecofilosea; Cercozoa
Haptoria_unclassified; Haptoria; Litostomatea; Intramacronucleata; Ciliophora
Spumella; Chromulinales_fa; Chromulinales; Chrysophyceae; Ochrophyta_ph
Tetrahymena; Oligohymenophorea; Conthreep; Intramacronucleata; Ciliophora
Neophaeosphaeria; Leptosphaeriaceae; Pleosporales; Dothideomycetes; Ascomycota
Ascomycota_unclassified; Ascomycota_unclassified; Ascomycota_unclassified; Ascomycota_unclassified; Ascomycota
Rhodotorula; Sporidiobolaceae; Sporidiobolales; Microbotryomycetes; Basidiomycota
Mallomonas; Synurales_fa; Synurales; Chrysophyceae; Ochrophyta_ph
Agaricomycetes_unclassified; Agaricomycetes_unclassified; Agaricomycetes_unclassified; Agaricomycetes; Basidiomycota
Hypotrichia_unclassified; Hypotrichia; Spirotrichea; Intramacronucleata; Ciliophora
LKM11_ge; LKM11_fa; LKM11_or; LKM11_cl; Cryptomycota
Ancyromonadida_ge; Ancyromonadida_fa; Ancyromonadida_or; Ancyromonadida_cl; Ancyromonadida
Mrakia; Mrakiaceae; Cystofilobasidiales; Tremellomycetes; Basidiomycota
Chloroidium; Chlorellales_fa; Chlorellales; Trebouxiophyceae; Chlorophyta_ph
Taphrina; Taphrinaceae; Taphrinales; Taphrinomycetes; Ascomycota
Lembadion; Oligohymenophorea; Conthreep; Intramacronucleata; Ciliophora
Litostomatea_unclassified; Litostomatea_unclassified; Litostomatea; Intramacronucleata; Ciliophora
Polyporales_unclassified; Polyporales_unclassified; Polyporales; Agaricomycetes; Basidiomycota
Oligohymenophorea_unclassified; Oligohymenophorea; Conthreep; Intramacronucleata; Ciliophora
Myrothecium; Stachybotryaceae; Hypocreales; Sordariomycetes; Ascomycota
Sarocladium; Incertae_Sedis; Hypocreales; Sordariomycetes; Ascomycota
Tetracladium; Incertae_Sedis; Helotiales; Leotiomycetes; Ascomycota
Aspergillus; Aspergillaceae; Eurotiales; Eurotiomycetes; Ascomycota
Trebouxiophyceae_unclassified; Trebouxiophyceae_unclassified; Trebouxiophyceae_unclassified; Trebouxiophyceae; Chlorophyta_ph
Sporidiobolaceae_unclassified; Sporidiobolaceae; Sporidiobolales; Microbotryomycetes; Basidiomycota
Trebouxia; Trebouxiales_fa; Trebouxiales; Trebouxiophyceae; Chlorophyta_ph
Sistotrema; Corticiaceae; Corticiales; Agaricomycetes; Basidiomycota
Agaricales_ge; Agaricales_fa; Agaricales; Agaricomycetes; Basidiomycota
Chaetomium; Chaetomiaceae; Sordariales; Sordariomycetes; Ascomycota
Ochrophyta_ph_unclassified; Ochrophyta_ph_unclassified; Ochrophyta_ph_unclassified; Ochrophyta_ph_unclassified; Ochrophyta_ph
Oikomonas; Chromulinales_fa; Chromulinales; Chrysophyceae; Ochrophyta_ph
Sordariomycetes_unclassified; Sordariomycetes_unclassified; Sordariomycetes_unclassified; Sordariomycetes; Ascomycota
Spirotrichea_unclassified; Spirotrichea_unclassified; Spirotrichea; Intramacronucleata; Ciliophora
Conthreep_unclassified; Conthreep_unclassified; Conthreep; Intramacronucleata; Ciliophora
Capnodiales_unclassified; Capnodiales_unclassified; Capnodiales; Dothideomycetes; Ascomycota
Plasmodiophora; Phytomyxea_fa; Phytomyxea_or; Phytomyxea; Cercozoa
Peronosporomycetes_ge; Peronosporomycetes_fa; Peronosporomycetes_or; Peronosporomycetes_cl; Peronosporomycetes
Cryptomonas; Cryptomonadales_fa; Cryptomonadales; Cryptophyceae_cl; Cryptophyceae_ph
Chytriomycetaceae_ge; Chytriomycetaceae; Chytridiales; Chytridiomycetes; Chytridiomycota
Intramacronucleata_unclassified; Intramacronucleata_unclassified; Intramacronucleata_unclassified; Intramacronucleata; Ciliophora
Peronosporomycetes_fa_unclassified; Peronosporomycetes_fa; Peronosporomycetes_or; Peronosporomycetes_cl; Peronosporomycetes
Debaryomycetaceae_unclassified; Debaryomycetaceae; Saccharomycetales; Saccharomycetes; Ascomycota
Peritrichia_ge; Oligohymenophorea; Conthreep; Intramacronucleata; Ciliophora
uncultured; Filobasidiaceae; Filobasidiales; Tremellomycetes; Basidiomycota
Chytridiomycetes_unclassified; Chytridiomycetes_unclassified; Chytridiomycetes_unclassified; Chytridiomycetes; Chytridiomycota
Rhizoclosmatium; Chytriomycetaceae; Chytridiales; Chytridiomycetes; Chytridiomycota
uncultured_ge; uncultured_fa; uncultured; Chrysophyceae; Ochrophyta_ph
Geranomyces; Powellomycetaceae; Spizellomycetales; Chytridiomycetes; Chytridiomycota
Pucciniales_unclassified; Pucciniales_unclassified; Pucciniales; Pucciniomycetes; Basidiomycota
Halteria; Hypotrichia; Spirotrichea; Intramacronucleata; Ciliophora
A31_ge; A31_fa; A31; Perkinsidae; Protalveolata
Chytriomycetaceae_unclassified; Chytriomycetaceae; Chytridiales; Chytridiomycetes; Chytridiomycota
Chlorophyceae_unclassified; Chlorophyceae_unclassified; Chlorophyceae_unclassified; Chlorophyceae; Chlorophyta_ph
uncultured_ge; uncultured_fa; uncultured_or; uncultured; Cercozoa
Chlorella; Chlorellales_fa; Chlorellales; Trebouxiophyceae; Chlorophyta_ph
Chytridiomycota_unclassified; Chytridiomycota_unclassified; Chytridiomycota_unclassified; Chytridiomycota_unclassified; Chytridiomycota
Tremellomycetes_unclassified; Tremellomycetes_unclassified; Tremellomycetes_unclassified; Tremellomycetes; Basidiomycota
Chaetothyriales_unclassified; Chaetothyriales_unclassified; Chaetothyriales; Eurotiomycetes; Ascomycota
Exophiala; Herpotrichiellaceae; Chaetothyriales; Eurotiomycetes; Ascomycota
Ascotricha; Xylariaceae; Xylariales; Sordariomycetes; Ascomycota
Basidiomycota_unclassified; Basidiomycota_unclassified; Basidiomycota_unclassified; Basidiomycota_unclassified; Basidiomycota
Herpotrichiellaceae_unclassified; Herpotrichiellaceae; Chaetothyriales; Eurotiomycetes; Ascomycota
Leotiomycetes_unclassified; Leotiomycetes_unclassified; Leotiomycetes_unclassified; Leotiomycetes; Ascomycota
Xylariales_unclassified; Xylariales_unclassified; Xylariales; Sordariomycetes; Ascomycota
Microbotryomycetes_unclassified; Microbotryomycetes_unclassified; Microbotryomycetes_unclassified; Microbotryomycetes; Basidiomycota
Penicillium; Aspergillaceae; Eurotiales; Eurotiomycetes; Ascomycota
Incertae_Sedis_unclassified; Incertae_Sedis; Incertae_Sedis; Cystobasidiomycetes; Basidiomycota
Papiliotrema; Rhynchogastremataceae; Tremellales; Tremellomycetes; Basidiomycota
S_20
Ascomycota_unclassified; Ascomycota_unclassified; Ascomycota_unclassified; Ascomycota_unclassified; Ascomycota
Eukaryota_unclassified; Eukaryota_unclassified; Eukaryota_unclassified; Eukaryota_unclassified; Eukaryota_unclassified
Tremellomycetes_unclassified; Tremellomycetes_unclassified; Tremellomycetes_unclassified; Tremellomycetes; Basidiomycota
Spumella; Chromulinales_fa; Chromulinales; Chrysophyceae; Ochrophyta_ph
Neophaeosphaeria; Leptosphaeriaceae; Pleosporales; Dothideomycetes; Ascomycota
Chrysophyceae_unclassified; Chrysophyceae_unclassified; Chrysophyceae_unclassified; Chrysophyceae; Ochrophyta_ph
Cercozoa_unclassified; Cercozoa_unclassified; Cercozoa_unclassified; Cercozoa_unclassified; Cercozoa
LKM11_ge; LKM11_fa; LKM11_or; LKM11_cl; Cryptomycota
Tremellales_unclassified; Tremellales_unclassified; Tremellales; Tremellomycetes; Basidiomycota
uncultured; Filobasidiaceae; Filobasidiales; Tremellomycetes; Basidiomycota
Sordariomycetes_unclassified; Sordariomycetes_unclassified; Sordariomycetes_unclassified; Sordariomycetes; Ascomycota
Intramacronucleata_unclassified; Intramacronucleata_unclassified; Intramacronucleata_unclassified; Intramacronucleata; Ciliophora
Ochrophyta_ph_unclassified; Ochrophyta_ph_unclassified; Ochrophyta_ph_unclassified; Ochrophyta_ph_unclassified; Ochrophyta_ph
Mallomonas; Synurales_fa; Synurales; Chrysophyceae; Ochrophyta_ph
Tetracladium; Incertae_Sedis; Helotiales; Leotiomycetes; Ascomycota
uncultured_ge; uncultured_fa; uncultured; Chrysophyceae; Ochrophyta_ph
Peronosporomycetes_fa_unclassified; Peronosporomycetes_fa; Peronosporomycetes_or; Peronosporomycetes_cl; Peronosporomycetes
Agaricomycetes_unclassified; Agaricomycetes_unclassified; Agaricomycetes_unclassified; Agaricomycetes; Basidiomycota
Chytridiomycetes_unclassified; Chytridiomycetes_unclassified; Chytridiomycetes_unclassified; Chytridiomycetes; Chytridiomycota
Oligohymenophorea_unclassified; Oligohymenophorea; Conthreep; Intramacronucleata; Ciliophora
Pleosporales_unclassified; Pleosporales_unclassified; Pleosporales; Dothideomycetes; Ascomycota
Polyporales_unclassified; Polyporales_unclassified; Polyporales; Agaricomycetes; Basidiomycota
Taphrina; Taphrinaceae; Taphrinales; Taphrinomycetes; Ascomycota
Chlamydomonadales_fa_unclassified; Chlamydomonadales_fa; Chlamydomonadales; Chlorophyceae; Chlorophyta_ph
Plasmodiophora; Phytomyxea_fa; Phytomyxea_or; Phytomyxea; Cercozoa
Chytridiales_unclassified; Chytridiales_unclassified; Chytridiales; Chytridiomycetes; Chytridiomycota
Rhizophydiales_unclassified; Rhizophydiales_unclassified; Rhizophydiales; Chytridiomycetes; Chytridiomycota
Capnodiales_unclassified; Capnodiales_unclassified; Capnodiales; Dothideomycetes; Ascomycota
Exobasidiomycetes_unclassified; Exobasidiomycetes_unclassified; Exobasidiomycetes_unclassified; Exobasidiomycetes; Basidiomycota
Cyclidium; Oligohymenophorea; Conthreep; Intramacronucleata; Ciliophora
Ploimida_ge; Ploimida_fa; Ploimida; Monogononta; Rotifera
Trebouxiophyceae_unclassified; Trebouxiophyceae_unclassified; Trebouxiophyceae_unclassified; Trebouxiophyceae; Chlorophyta_ph
Acremonium; Incertae_Sedis; Hypocreales; Sordariomycetes; Ascomycota
Chlorophyceae_unclassified; Chlorophyceae_unclassified; Chlorophyceae_unclassified; Chlorophyceae; Chlorophyta_ph
Cryptomonas; Cryptomonadales_fa; Cryptomonadales; Cryptophyceae_cl; Cryptophyceae_ph
Hypotrichia_unclassified; Hypotrichia; Spirotrichea; Intramacronucleata; Ciliophora
Chytriomycetaceae_unclassified; Chytriomycetaceae; Chytridiales; Chytridiomycetes; Chytridiomycota
Peronosporomycetes_ge; Peronosporomycetes_fa; Peronosporomycetes_or; Peronosporomycetes_cl; Peronosporomycetes
Sporidiobolaceae_unclassified; Sporidiobolaceae; Sporidiobolales; Microbotryomycetes; Basidiomycota
Stylonychia; Hypotrichia; Spirotrichea; Intramacronucleata; Ciliophora
Nowakowskiella; Nowakowskiellaceae; Cladochytriales; Chytridiomycetes; Chytridiomycota
Protalveolata_unclassified; Protalveolata_unclassified; Protalveolata_unclassified; Protalveolata_unclassified; Protalveolata
Haptoria_unclassified; Haptoria; Litostomatea; Intramacronucleata; Ciliophora
Litostomatea_unclassified; Litostomatea_unclassified; Litostomatea; Intramacronucleata; Ciliophora
Spirotrichea_unclassified; Spirotrichea_unclassified; Spirotrichea; Intramacronucleata; Ciliophora
Paraphysomonas; Ochromonadales_fa; Ochromonadales; Chrysophyceae; Ochrophyta_ph
Cladosporium; Cladosporiaceae; Capnodiales; Dothideomycetes; Ascomycota
uncultured_ge; uncultured; Rhizophydiales; Chytridiomycetes; Chytridiomycota
Chytriomyces; Chytriomycetaceae; Chytridiales; Chytridiomycetes; Chytridiomycota
Dinophyceae_unclassified; Dinophyceae_unclassified; Dinophyceae_unclassified; Dinophyceae; Dinoflagellata
Synurales_fa_unclassified; Synurales_fa; Synurales; Chrysophyceae; Ochrophyta_ph
Oikomonas; Chromulinales_fa; Chromulinales; Chrysophyceae; Ochrophyta_ph
Cryptophyceae_cl_unclassified; Cryptophyceae_cl_unclassified; Cryptophyceae_cl_unclassified; Cryptophyceae_cl; Cryptophyceae_ph
S_85
Eukaryota_unclassified; Eukaryota_unclassified; Eukaryota_unclassified; Eukaryota_unclassified; Eukaryota_unclassified
Mallomonas; Synurales_fa; Synurales; Chrysophyceae; Ochrophyta_ph
Plasmodiophora; Phytomyxea_fa; Phytomyxea_or; Phytomyxea; Cercozoa
Chrysophyceae_unclassified; Chrysophyceae_unclassified; Chrysophyceae_unclassified; Chrysophyceae; Ochrophyta_ph
Oligohymenophorea_unclassified; Oligohymenophorea; Conthreep; Intramacronucleata; Ciliophora
Cercozoa_unclassified; Cercozoa_unclassified; Cercozoa_unclassified; Cercozoa_unclassified; Cercozoa
Tetrahymena; Oligohymenophorea; Conthreep; Intramacronucleata; Ciliophora
Ascomycota_unclassified; Ascomycota_unclassified; Ascomycota_unclassified; Ascomycota_unclassified; Ascomycota
Chytridiomycetes_unclassified; Chytridiomycetes_unclassified; Chytridiomycetes_unclassified; Chytridiomycetes; Chytridiomycota
Chaetothyriales_unclassified; Chaetothyriales_unclassified; Chaetothyriales; Eurotiomycetes; Ascomycota
Haptoria_unclassified; Haptoria; Litostomatea; Intramacronucleata; Ciliophora
Geranomyces; Powellomycetaceae; Spizellomycetales; Chytridiomycetes; Chytridiomycota
Neophaeosphaeria; Leptosphaeriaceae; Pleosporales; Dothideomycetes; Ascomycota
Rhizophydiales_unclassified; Rhizophydiales_unclassified; Rhizophydiales; Chytridiomycetes; Chytridiomycota
Ochrophyta_ph_unclassified; Ochrophyta_ph_unclassified; Ochrophyta_ph_unclassified; Ochrophyta_ph_unclassified; Ochrophyta_ph
Hypotrichia_unclassified; Hypotrichia; Spirotrichea; Intramacronucleata; Ciliophora
Litostomatea_unclassified; Litostomatea_unclassified; Litostomatea; Intramacronucleata; Ciliophora
Arcuospathidium; Haptoria; Litostomatea; Intramacronucleata; Ciliophora
Intramacronucleata_unclassified; Intramacronucleata_unclassified; Intramacronucleata_unclassified; Intramacronucleata; Ciliophora
Cyclidium; Oligohymenophorea; Conthreep; Intramacronucleata; Ciliophora
Agaricomycetes_unclassified; Agaricomycetes_unclassified; Agaricomycetes_unclassified; Agaricomycetes; Basidiomycota
uncultured_ge; uncultured; Rhizophydiales; Chytridiomycetes; Chytridiomycota
Chytriomycetaceae_ge; Chytriomycetaceae; Chytridiales; Chytridiomycetes; Chytridiomycota
Gymnophrys; Incertae_Sedis_fa; Incertae_Sedis_or; Incertae_Sedis; Cercozoa
Polyporales_unclassified; Polyporales_unclassified; Polyporales; Agaricomycetes; Basidiomycota
Peronosporomycetes_ge; Peronosporomycetes_fa; Peronosporomycetes_or; Peronosporomycetes_cl; Peronosporomycetes
Lembadion; Oligohymenophorea; Conthreep; Intramacronucleata; Ciliophora
Paraphysomonas; Ochromonadales_fa; Ochromonadales; Chrysophyceae; Ochrophyta_ph
Peronosporomycetes_fa_unclassified; Peronosporomycetes_fa; Peronosporomycetes_or; Peronosporomycetes_cl; Peronosporomycetes
Haptoria_ge; Haptoria; Litostomatea; Intramacronucleata; Ciliophora
Spirotrichea_unclassified; Spirotrichea_unclassified; Spirotrichea; Intramacronucleata; Ciliophora
Ochromonas; Ochromonadales_fa; Ochromonadales; Chrysophyceae; Ochrophyta_ph
Microglena; Chlamydomonadales_fa; Chlamydomonadales; Chlorophyceae; Chlorophyta_ph
Conthreep_unclassified; Conthreep_unclassified; Conthreep; Intramacronucleata; Ciliophora
Rhizophydiaceae_ge; Rhizophydiaceae; Rhizophydiales; Chytridiomycetes; Chytridiomycota
Capnodiales_unclassified; Capnodiales_unclassified; Capnodiales; Dothideomycetes; Ascomycota
Chlorophyceae_unclassified; Chlorophyceae_unclassified; Chlorophyceae_unclassified; Chlorophyceae; Chlorophyta_ph
Basidiomycota_unclassified; Basidiomycota_unclassified; Basidiomycota_unclassified; Basidiomycota_unclassified; Basidiomycota
Exophiala; Herpotrichiellaceae; Chaetothyriales; Eurotiomycetes; Ascomycota
Trebouxia; Trebouxiales_fa; Trebouxiales; Trebouxiophyceae; Chlorophyta_ph
Rhogostoma; Rhizaspididae; Cryomonadida; Thecofilosea; Cercozoa
Dinophyceae_unclassified; Dinophyceae_unclassified; Dinophyceae_unclassified; Dinophyceae; Dinoflagellata
Pleosporales_unclassified; Pleosporales_unclassified; Pleosporales; Dothideomycetes; Ascomycota
Agaricales_unclassified; Agaricales_unclassified; Agaricales; Agaricomycetes; Basidiomycota
LKM11_ge; LKM11_fa; LKM11_or; LKM11_cl; Cryptomycota
Pythium; Peronosporomycetes_fa; Peronosporomycetes_or; Peronosporomycetes_cl; Peronosporomycetes
Microbotryum; Microbotryaceae; Microbotryales; Microbotryomycetes; Basidiomycota
Bacillariophyceae_fa_unclassified; Bacillariophyceae_fa; Bacillariophyceae_or; Bacillariophyceae; Diatomea
uncultured; Filobasidiaceae; Filobasidiales; Tremellomycetes; Basidiomycota
Colpodidium; Nassophorea; Conthreep; Intramacronucleata; Ciliophora
Homalogastra; Oligohymenophorea; Conthreep; Intramacronucleata; Ciliophora
Protalveolata_unclassified; Protalveolata_unclassified; Protalveolata_unclassified; Protalveolata_unclassified; Protalveolata
Chytriomycetaceae_unclassified; Chytriomycetaceae; Chytridiales; Chytridiomycetes; Chytridiomycota
Chloroidium; Chlorellales_fa; Chlorellales; Trebouxiophyceae; Chlorophyta_ph
Chromulinales_fa_unclassified; Chromulinales_fa; Chromulinales; Chrysophyceae; Ochrophyta_ph
Trebouxiophyceae_unclassified; Trebouxiophyceae_unclassified; Trebouxiophyceae_unclassified; Trebouxiophyceae; Chlorophyta_ph
Verticillium; Plectosphaerellaceae; Glomerellales; Sordariomycetes; Ascomycota
Bradymyces; Trichomeriaceae; Chaetothyriales; Eurotiomycetes; Ascomycota
Chlamydomonadales_fa_unclassified; Chlamydomonadales_fa; Chlamydomonadales; Chlorophyceae; Chlorophyta_ph
Ploimida_ge; Ploimida_fa; Ploimida; Monogononta; Rotifera
Synurales_fa_unclassified; Synurales_fa; Synurales; Chrysophyceae; Ochrophyta_ph
Ciliophora_unclassified; Ciliophora_unclassified; Ciliophora_unclassified; Ciliophora_unclassified; Ciliophora
Sistotrema; Corticiaceae; Corticiales; Agaricomycetes; Basidiomycota
A31_ge; A31_fa; A31; Perkinsidae; Protalveolata
Cladosporium; Cladosporiaceae; Capnodiales; Dothideomycetes; Ascomycota
Hypocreales_unclassified; Hypocreales_unclassified; Hypocreales; Sordariomycetes; Ascomycota
Scuticociliatia_ge; Oligohymenophorea; Conthreep; Intramacronucleata; Ciliophora
Ochromonadales_fa_unclassified; Ochromonadales_fa; Ochromonadales; Chrysophyceae; Ochrophyta_ph
Phialina; Haptoria; Litostomatea; Intramacronucleata; Ciliophora
Synura; Synurales_fa; Synurales; Chrysophyceae; Ochrophyta_ph
Uroglena; Chromulinales_fa; Chromulinales; Chrysophyceae; Ochrophyta_ph
Cryptomonas; Cryptomonadales_fa; Cryptomonadales; Cryptophyceae_cl; Cryptophyceae_ph
Stokesia; Oligohymenophorea; Conthreep; Intramacronucleata; Ciliophora
Stylonychia; Hypotrichia; Spirotrichea; Intramacronucleata; Ciliophora
Gymnodiniphycidae_unclassified; Gymnodiniphycidae_unclassified; Gymnodiniphycidae; Dinophyceae; Dinoflagellata
Nowakowskiella; Nowakowskiellaceae; Cladochytriales; Chytridiomycetes; Chytridiomycota
S_82
Eukaryota_unclassified; Eukaryota_unclassified; Eukaryota_unclassified; Eukaryota_unclassified; Eukaryota_unclassified
Cryptomonas; Cryptomonadales_fa; Cryptomonadales; Cryptophyceae_cl; Cryptophyceae_ph
Acremonium; Incertae_Sedis; Hypocreales; Sordariomycetes; Ascomycota
Peronosporomycetes_ge; Peronosporomycetes_fa; Peronosporomycetes_or; Peronosporomycetes_cl; Peronosporomycetes
Ascomycota_unclassified; Ascomycota_unclassified; Ascomycota_unclassified; Ascomycota_unclassified; Ascomycota
Neophaeosphaeria; Leptosphaeriaceae; Pleosporales; Dothideomycetes; Ascomycota
Myrothecium; Stachybotryaceae; Hypocreales; Sordariomycetes; Ascomycota
Cercozoa_unclassified; Cercozoa_unclassified; Cercozoa_unclassified; Cercozoa_unclassified; Cercozoa
Vermamoeba; Echinamoebida_fa; Echinamoebida; Tubulinea; Amoebozoa_ph
Hypotrichia_unclassified; Hypotrichia; Spirotrichea; Intramacronucleata; Ciliophora
Chrysophyceae_unclassified; Chrysophyceae_unclassified; Chrysophyceae_unclassified; Chrysophyceae; Ochrophyta_ph
Mallomonas; Synurales_fa; Synurales; Chrysophyceae; Ochrophyta_ph
Tetrahymena; Oligohymenophorea; Conthreep; Intramacronucleata; Ciliophora
Tremellomycetes_unclassified; Tremellomycetes_unclassified; Tremellomycetes_unclassified; Tremellomycetes; Basidiomycota
uncultured_ge; uncultured_fa; uncultured_or; uncultured; Cercozoa
Sporidiobolaceae_unclassified; Sporidiobolaceae; Sporidiobolales; Microbotryomycetes; Basidiomycota
Sordariomycetes_unclassified; Sordariomycetes_unclassified; Sordariomycetes_unclassified; Sordariomycetes; Ascomycota
Spumella; Chromulinales_fa; Chromulinales; Chrysophyceae; Ochrophyta_ph
LKM11_ge; LKM11_fa; LKM11_or; LKM11_cl; Cryptomycota
Rhizophydiales_unclassified; Rhizophydiales_unclassified; Rhizophydiales; Chytridiomycetes; Chytridiomycota
Haptoria_unclassified; Haptoria; Litostomatea; Intramacronucleata; Ciliophora
Oligohymenophorea_unclassified; Oligohymenophorea; Conthreep; Intramacronucleata; Ciliophora
Adinetida_ge; Adinetida_fa; Adinetida; Bdelloidea; Rotifera
Chytridiomycetes_unclassified; Chytridiomycetes_unclassified; Chytridiomycetes_unclassified; Chytridiomycetes; Chytridiomycota
Peronosporomycetes_fa_unclassified; Peronosporomycetes_fa; Peronosporomycetes_or; Peronosporomycetes_cl; Peronosporomycetes
Intramacronucleata_unclassified; Intramacronucleata_unclassified; Intramacronucleata_unclassified; Intramacronucleata; Ciliophora
uncultured_ge; uncultured_fa; uncultured; Chrysophyceae; Ochrophyta_ph
Mrakia; Mrakiaceae; Cystofilobasidiales; Tremellomycetes; Basidiomycota
Rhogostoma; Rhizaspididae; Cryomonadida; Thecofilosea; Cercozoa
Pleosporales_unclassified; Pleosporales_unclassified; Pleosporales; Dothideomycetes; Ascomycota
Hypocreales_unclassified; Hypocreales_unclassified; Hypocreales; Sordariomycetes; Ascomycota
Tremellales_unclassified; Tremellales_unclassified; Tremellales; Tremellomycetes; Basidiomycota
uncultured_ge; uncultured; Rhizophydiales; Chytridiomycetes; Chytridiomycota
Ustilaginaceae_unclassified; Ustilaginaceae; Ustilaginales; Ustilaginomycetes; Basidiomycota
Ploimida_ge; Ploimida_fa; Ploimida; Monogononta; Rotifera
Spirotrichea_unclassified; Spirotrichea_unclassified; Spirotrichea; Intramacronucleata; Ciliophora
Agaricomycetes_unclassified; Agaricomycetes_unclassified; Agaricomycetes_unclassified; Agaricomycetes; Basidiomycota
Dinoflagellata_unclassified; Dinoflagellata_unclassified; Dinoflagellata_unclassified; Dinoflagellata_unclassified; Dinoflagellata
Dinophyceae_unclassified; Dinophyceae_unclassified; Dinophyceae_unclassified; Dinophyceae; Dinoflagellata
Mortierella; Mortierellaceae; Mortierellales; Incertae_Sedis; Mucoromycota
Ochrophyta_ph_unclassified; Ochrophyta_ph_unclassified; Ochrophyta_ph_unclassified; Ochrophyta_ph_unclassified; Ochrophyta_ph
Basidiomycota_unclassified; Basidiomycota_unclassified; Basidiomycota_unclassified; Basidiomycota_unclassified; Basidiomycota
Chytriomycetaceae_unclassified; Chytriomycetaceae; Chytridiales; Chytridiomycetes; Chytridiomycota
Plasmodiophora; Phytomyxea_fa; Phytomyxea_or; Phytomyxea; Cercozoa
Perkinsidae_unclassified; Perkinsidae_unclassified; Perkinsidae_unclassified; Perkinsidae; Protalveolata
Paraphysomonas; Ochromonadales_fa; Ochromonadales; Chrysophyceae; Ochrophyta_ph
A31_ge; A31_fa; A31; Perkinsidae; Protalveolata
Agaricales_ge; Agaricales_fa; Agaricales; Agaricomycetes; Basidiomycota
Rhizophydiales_ge; Rhizophydiales_fa; Rhizophydiales; Chytridiomycetes; Chytridiomycota
Hydrurus; Chrysocapsales_fa; Chrysocapsales; Chrysophyceae; Ochrophyta_ph
Pythium; Peronosporomycetes_fa; Peronosporomycetes_or; Peronosporomycetes_cl; Peronosporomycetes
Agaricales_unclassified; Agaricales_unclassified; Agaricales; Agaricomycetes; Basidiomycota
Colpodidium; Nassophorea; Conthreep; Intramacronucleata; Ciliophora
Trebouxia; Trebouxiales_fa; Trebouxiales; Trebouxiophyceae; Chlorophyta_ph
Capnodiales_unclassified; Capnodiales_unclassified; Capnodiales; Dothideomycetes; Ascomycota
Cryptophyceae_cl_unclassified; Cryptophyceae_cl_unclassified; Cryptophyceae_cl_unclassified; Cryptophyceae_cl; Cryptophyceae_ph
Polyporales_unclassified; Polyporales_unclassified; Polyporales; Agaricomycetes; Basidiomycota
uncultured; Filobasidiaceae; Filobasidiales; Tremellomycetes; Basidiomycota
Bacillariophyceae_fa_unclassified; Bacillariophyceae_fa; Bacillariophyceae_or; Bacillariophyceae; Diatomea
Sarocladium; Incertae_Sedis; Hypocreales; Sordariomycetes; Ascomycota
Naganishia; Filobasidiaceae; Filobasidiales; Tremellomycetes; Basidiomycota
Taphrina; Taphrinaceae; Taphrinales; Taphrinomycetes; Ascomycota
Ascotricha; Xylariaceae; Xylariales; Sordariomycetes; Ascomycota
Chlamydomonadales_fa_unclassified; Chlamydomonadales_fa; Chlamydomonadales; Chlorophyceae; Chlorophyta_ph
Chytridiomycota_unclassified; Chytridiomycota_unclassified; Chytridiomycota_unclassified; Chytridiomycota_unclassified; Chytridiomycota
Navicula; Bacillariophyceae_fa; Bacillariophyceae_or; Bacillariophyceae; Diatomea
Rhizoclosmatium; Chytriomycetaceae; Chytridiales; Chytridiomycetes; Chytridiomycota
Chromulinales_fa_unclassified; Chromulinales_fa; Chromulinales; Chrysophyceae; Ochrophyta_ph
Uroglena; Chromulinales_fa; Chromulinales; Chrysophyceae; Ochrophyta_ph
Diatomea_unclassified; Diatomea_unclassified; Diatomea_unclassified; Diatomea_unclassified; Diatomea
Rhizophydiaceae_ge; Rhizophydiaceae; Rhizophydiales; Chytridiomycetes; Chytridiomycota
Phyllopharyngea_unclassified; Phyllopharyngea; Conthreep; Intramacronucleata; Ciliophora
Synura; Synurales_fa; Synurales; Chrysophyceae; Ochrophyta_ph
Tetracladium; Incertae_Sedis; Helotiales; Leotiomycetes; Ascomycota
Monoblepharella; Monoblepharidaceae; Monoblepharidales; Monoblepharidomycetes; Chytridiomycota
Cystofilobasidium; Cystofilobasidiaceae; Cystofilobasidiales; Tremellomycetes; Basidiomycota
Telonema; Incertae_Sedis_fa; Incertae_Sedis_or; Incertae_Sedis_cl; Incertae_Sedis_ph
Bulleribasidiaceae_unclassified; Bulleribasidiaceae; Tremellales; Tremellomycetes; Basidiomycota
Synurales_fa_unclassified; Synurales_fa; Synurales; Chrysophyceae; Ochrophyta_ph
Chaetothyriales_unclassified; Chaetothyriales_unclassified; Chaetothyriales; Eurotiomycetes; Ascomycota
Verticillium; Plectosphaerellaceae; Glomerellales; Sordariomycetes; Ascomycota
uncultured; Stereaceae; Russulales; Agaricomycetes; Basidiomycota
Ochromonadales_fa_unclassified; Ochromonadales_fa; Ochromonadales; Chrysophyceae; Ochrophyta_ph
Oikomonas; Chromulinales_fa; Chromulinales; Chrysophyceae; Ochrophyta_ph
Dileptus; Haptoria; Litostomatea; Intramacronucleata; Ciliophora
Cryptomonadales_fa_unclassified; Cryptomonadales_fa; Cryptomonadales; Cryptophyceae_cl; Cryptophyceae_ph
Ulvophyceae_unclassified; Ulvophyceae_unclassified; Ulvophyceae_unclassified; Ulvophyceae; Chlorophyta_ph
Chlorophyceae_unclassified; Chlorophyceae_unclassified; Chlorophyceae_unclassified; Chlorophyceae; Chlorophyta_ph
Chaetophorales_fa_unclassified; Chaetophorales_fa; Chaetophorales; Chlorophyceae; Chlorophyta_ph
uncultured; Aphelidea_fa; Aphelidea_or; Aphelidea_cl; Aphelidea
Trebouxiophyceae_unclassified; Trebouxiophyceae_unclassified; Trebouxiophyceae_unclassified; Trebouxiophyceae; Chlorophyta_ph
Trebouxiophyceae_ge; Trebouxiophyceae_fa; Trebouxiophyceae_or; Trebouxiophyceae; Chlorophyta_ph
Klebsormidium; Klebsormidiales_fa; Klebsormidiales; Klebsormidiophyceae_cl; Klebsormidiophyceae
Protalveolata_unclassified; Protalveolata_unclassified; Protalveolata_unclassified; Protalveolata_unclassified; Protalveolata
Geranomyces; Powellomycetaceae; Spizellomycetales; Chytridiomycetes; Chytridiomycota
Ciliophora_unclassified; Ciliophora_unclassified; Ciliophora_unclassified; Ciliophora_unclassified; Ciliophora
Microglena; Chlamydomonadales_fa; Chlamydomonadales; Chlorophyceae; Chlorophyta_ph
Staurosira; Fragilariales_fa; Fragilariales; Coscinodiscophytina_cl; Diatomea
Ancyromonadida_ge; Ancyromonadida_fa; Ancyromonadida_or; Ancyromonadida_cl; Ancyromonadida
Hafniomonas; Chlamydomonadales_fa; Chlamydomonadales; Chlorophyceae; Chlorophyta_ph
Ochromonas; Ochromonadales_fa; Ochromonadales; Chrysophyceae; Ochrophyta_ph
Fragilaria; Fragilariales_fa; Fragilariales; Coscinodiscophytina_cl; Diatomea
Kappamycetaceae_ge; Kappamycetaceae; Rhizophydiales; Chytridiomycetes; Chytridiomycota
Stichococcus; Prasiolales_fa; Prasiolales; Trebouxiophyceae; Chlorophyta_ph
Chloromonas; Chlamydomonadales_fa; Chlamydomonadales; Chlorophyceae; Chlorophyta_ph
Sistotrema; Corticiaceae; Corticiales; Agaricomycetes; Basidiomycota
Cyclidium; Oligohymenophorea; Conthreep; Intramacronucleata; Ciliophora
Chrysophyceae_ge; Chrysophyceae_fa; Chrysophyceae_or; Chrysophyceae; Ochrophyta_ph
LKM15_ge; LKM15_fa; LKM15_or; LKM15_cl; LKM15
Auricularia; Auriculariaceae; Auriculariales; Agaricomycetes; Basidiomycota
Chlorodendrales_fa_unclassified; Chlorodendrales_fa; Chlorodendrales; Chlorodendrophyceae; Chlorophyta_ph
Eurotiales_unclassified; Eurotiales_unclassified; Eurotiales; Eurotiomycetes; Ascomycota
Chloroidium; Chlorellales_fa; Chlorellales; Trebouxiophyceae; Chlorophyta_ph
Chlorococcum; Chlamydomonadales_fa; Chlamydomonadales; Chlorophyceae; Chlorophyta_ph
Sclerotinia; Sclerotiniaceae; Helotiales; Leotiomycetes; Ascomycota
Russulales_ge; Russulales_fa; Russulales; Agaricomycetes; Basidiomycota
Chlorophyta_ph_unclassified; Chlorophyta_ph_unclassified; Chlorophyta_ph_unclassified; Chlorophyta_ph_unclassified; Chlorophyta_ph
Incertae_Sedis_fa_unclassified; Incertae_Sedis_fa; Incertae_Sedis; Chlorophyceae; Chlorophyta_ph
Conthreep_unclassified; Conthreep_unclassified; Conthreep; Intramacronucleata; Ciliophora
Microbotryum; Microbotryaceae; Microbotryales; Microbotryomycetes; Basidiomycota
Gymnodiniphycidae_unclassified; Gymnodiniphycidae_unclassified; Gymnodiniphycidae; Dinophyceae; Dinoflagellata
Hazenia; Ulotrichales_fa; Ulotrichales; Ulvophyceae; Chlorophyta_ph
Aulacoseira; Melosirids; Coscinodiscophytina_or; Coscinodiscophytina_cl; Diatomea
Eunotia; Bacillariophyceae_fa; Bacillariophyceae_or; Bacillariophyceae; Diatomea
Pedinellales_fa_unclassified; Pedinellales_fa; Pedinellales; Dictyochophyceae; Ochrophyta_ph
Corticiaceae_unclassified; Corticiaceae; Corticiales; Agaricomycetes; Basidiomycota
Nemaliophycidae_fa_unclassified; Nemaliophycidae_fa; Nemaliophycidae_or; Nemaliophycidae; Florideophycidae
Mortierellales_unclassified; Mortierellales_unclassified; Mortierellales; Incertae_Sedis; Mucoromycota
uncultured_ge; uncultured_fa; uncultured; Chytridiomycetes; Chytridiomycota
Chlorellales_fa_unclassified; Chlorellales_fa; Chlorellales; Trebouxiophyceae; Chlorophyta_ph
Litostomatea_unclassified; Litostomatea_unclassified; Litostomatea; Intramacronucleata; Ciliophora
Ulnaria; Fragilariales_fa; Fragilariales; Coscinodiscophytina_cl; Diatomea
Hyphodontia; Corticiaceae; Corticiales; Agaricomycetes; Basidiomycota
Tilletiopsis; Incertae_Sedis; Entylomatales; Exobasidiomycetes; Basidiomycota
Choreotrichia_unclassified; Choreotrichia; Spirotrichea; Intramacronucleata; Ciliophora
Stylonychia; Hypotrichia; Spirotrichea; Intramacronucleata; Ciliophora
uncultured; Haptoria; Litostomatea; Intramacronucleata; Ciliophora
Chaetomium; Chaetomiaceae; Sordariales; Sordariomycetes; Ascomycota
Pinnularia; Bacillariophyceae_fa; Bacillariophyceae_or; Bacillariophyceae; Diatomea
Chlamydopodium; Incertae_Sedis_fa; Incertae_Sedis; Chlorophyceae; Chlorophyta_ph
Holosticha; Hypotrichia; Spirotrichea; Intramacronucleata; Ciliophora
Monogononta_unclassified; Monogononta_unclassified; Monogononta_unclassified; Monogononta; Rotifera
Chrysozyma; Chrysozymaceae; Incertae_Sedis; Microbotryomycetes; Basidiomycota
S_107
Sordariomycetes_unclassified; Sordariomycetes_unclassified; Sordariomycetes_unclassified; Sordariomycetes; Ascomycota
Eukaryota_unclassified; Eukaryota_unclassified; Eukaryota_unclassified; Eukaryota_unclassified; Eukaryota_unclassified
Ascomycota_unclassified; Ascomycota_unclassified; Ascomycota_unclassified; Ascomycota_unclassified; Ascomycota
Intramacronucleata_unclassified; Intramacronucleata_unclassified; Intramacronucleata_unclassified; Intramacronucleata; Ciliophora
Chrysophyceae_unclassified; Chrysophyceae_unclassified; Chrysophyceae_unclassified; Chrysophyceae; Ochrophyta_ph
Mallomonas; Synurales_fa; Synurales; Chrysophyceae; Ochrophyta_ph
Spumella; Chromulinales_fa; Chromulinales; Chrysophyceae; Ochrophyta_ph
Cercozoa_unclassified; Cercozoa_unclassified; Cercozoa_unclassified; Cercozoa_unclassified; Cercozoa
Oligohymenophorea_unclassified; Oligohymenophorea; Conthreep; Intramacronucleata; Ciliophora
Peronosporomycetes_ge; Peronosporomycetes_fa; Peronosporomycetes_or; Peronosporomycetes_cl; Peronosporomycetes
Adinetida_ge; Adinetida_fa; Adinetida; Bdelloidea; Rotifera
Neophaeosphaeria; Leptosphaeriaceae; Pleosporales; Dothideomycetes; Ascomycota
Rhodotorula; Sporidiobolaceae; Sporidiobolales; Microbotryomycetes; Basidiomycota
Haptoria_unclassified; Haptoria; Litostomatea; Intramacronucleata; Ciliophora
Agaricomycetes_unclassified; Agaricomycetes_unclassified; Agaricomycetes_unclassified; Agaricomycetes; Basidiomycota
Ochrophyta_ph_unclassified; Ochrophyta_ph_unclassified; Ochrophyta_ph_unclassified; Ochrophyta_ph_unclassified; Ochrophyta_ph
Hypocreales_unclassified; Hypocreales_unclassified; Hypocreales; Sordariomycetes; Ascomycota
Protalveolata_unclassified; Protalveolata_unclassified; Protalveolata_unclassified; Protalveolata_unclassified; Protalveolata
Sistotrema; Corticiaceae; Corticiales; Agaricomycetes; Basidiomycota
Plasmodiophora; Phytomyxea_fa; Phytomyxea_or; Phytomyxea; Cercozoa
Chytridiomycetes_unclassified; Chytridiomycetes_unclassified; Chytridiomycetes_unclassified; Chytridiomycetes; Chytridiomycota
Dinophyceae_unclassified; Dinophyceae_unclassified; Dinophyceae_unclassified; Dinophyceae; Dinoflagellata
uncultured_ge; uncultured_fa; uncultured; Chrysophyceae; Ochrophyta_ph
Rhogostoma; Rhizaspididae; Cryomonadida; Thecofilosea; Cercozoa
Aspergillus; Aspergillaceae; Eurotiales; Eurotiomycetes; Ascomycota
Spirotrichea_unclassified; Spirotrichea_unclassified; Spirotrichea; Intramacronucleata; Ciliophora
Cladosporium; Cladosporiaceae; Capnodiales; Dothideomycetes; Ascomycota
Peronosporomycetes_fa_unclassified; Peronosporomycetes_fa; Peronosporomycetes_or; Peronosporomycetes_cl; Peronosporomycetes
Hypotrichia_unclassified; Hypotrichia; Spirotrichea; Intramacronucleata; Ciliophora
A31_ge; A31_fa; A31; Perkinsidae; Protalveolata
LKM11_ge; LKM11_fa; LKM11_or; LKM11_cl; Cryptomycota
Rhizophydiales_unclassified; Rhizophydiales_unclassified; Rhizophydiales; Chytridiomycetes; Chytridiomycota
Litostomatea_unclassified; Litostomatea_unclassified; Litostomatea; Intramacronucleata; Ciliophora
Rhizophydiaceae_ge; Rhizophydiaceae; Rhizophydiales; Chytridiomycetes; Chytridiomycota
Ochromonas; Ochromonadales_fa; Ochromonadales; Chrysophyceae; Ochrophyta_ph
Cryptomonas; Cryptomonadales_fa; Cryptomonadales; Cryptophyceae_cl; Cryptophyceae_ph
Cryptomonadales_fa_unclassified; Cryptomonadales_fa; Cryptomonadales; Cryptophyceae_cl; Cryptophyceae_ph
Chaetothyriales_unclassified; Chaetothyriales_unclassified; Chaetothyriales; Eurotiomycetes; Ascomycota
Cystobasidiomycetes_unclassified; Cystobasidiomycetes_unclassified; Cystobasidiomycetes_unclassified; Cystobasidiomycetes; Basidiomycota
Chytriomycetaceae_ge; Chytriomycetaceae; Chytridiales; Chytridiomycetes; Chytridiomycota
uncultured; Cercomonadidae_fa; Cercomonadidae_or; Cercomonadidae; Cercozoa
Agaricales_ge; Agaricales_fa; Agaricales; Agaricomycetes; Basidiomycota
Geranomyces; Powellomycetaceae; Spizellomycetales; Chytridiomycetes; Chytridiomycota
uncultured_ge; uncultured; Rhizophydiales; Chytridiomycetes; Chytridiomycota
Pythium; Peronosporomycetes_fa; Peronosporomycetes_or; Peronosporomycetes_cl; Peronosporomycetes
Russulales_ge; Russulales_fa; Russulales; Agaricomycetes; Basidiomycota
Chromulinales_fa_unclassified; Chromulinales_fa; Chromulinales; Chrysophyceae; Ochrophyta_ph
Paraphysomonas; Ochromonadales_fa; Ochromonadales; Chrysophyceae; Ochrophyta_ph
Oligotrichia_unclassified; Oligotrichia; Spirotrichea; Intramacronucleata; Ciliophora
Stichococcus; Prasiolales_fa; Prasiolales; Trebouxiophyceae; Chlorophyta_ph
Basidiomycota_unclassified; Basidiomycota_unclassified; Basidiomycota_unclassified; Basidiomycota_unclassified; Basidiomycota
uncultured_ge; uncultured_fa; uncultured; Chytridiomycetes; Chytridiomycota
Trebouxiophyceae_unclassified; Trebouxiophyceae_unclassified; Trebouxiophyceae_unclassified; Trebouxiophyceae; Chlorophyta_ph
Arcuospathidium; Haptoria; Litostomatea; Intramacronucleata; Ciliophora
Choreotrichia_unclassified; Choreotrichia; Spirotrichea; Intramacronucleata; Ciliophora
Mediophyceae_fa_unclassified; Mediophyceae_fa; Mediophyceae_or; Mediophyceae; Diatomea
Chrysochromulina; Prymnesiales_fa; Prymnesiales; Prymnesiophyceae_cl; Prymnesiophyceae
Peritrichia_ge; Oligohymenophorea; Conthreep; Intramacronucleata; Ciliophora
Bacillariophyceae_fa_unclassified; Bacillariophyceae_fa; Bacillariophyceae_or; Bacillariophyceae; Diatomea
Trebouxia; Trebouxiales_fa; Trebouxiales; Trebouxiophyceae; Chlorophyta_ph
Dothideomycetes_unclassified; Dothideomycetes_unclassified; Dothideomycetes_unclassified; Dothideomycetes; Ascomycota
Eurotiales_unclassified; Eurotiales_unclassified; Eurotiales; Eurotiomycetes; Ascomycota
Mrakia; Mrakiaceae; Cystofilobasidiales; Tremellomycetes; Basidiomycota
Chytriomycetaceae_unclassified; Chytriomycetaceae; Chytridiales; Chytridiomycetes; Chytridiomycota
S_204
Lichtheimiaceae_ge; Lichtheimiaceae; Mucorales; Incertae_Sedis; Mucoromycota
Aspergillus; Aspergillaceae; Eurotiales; Eurotiomycetes; Ascomycota
Eukaryota_unclassified; Eukaryota_unclassified; Eukaryota_unclassified; Eukaryota_unclassified; Eukaryota_unclassified
Ascomycota_unclassified; Ascomycota_unclassified; Ascomycota_unclassified; Ascomycota_unclassified; Ascomycota
Neophaeosphaeria; Leptosphaeriaceae; Pleosporales; Dothideomycetes; Ascomycota
Chrysophyceae_unclassified; Chrysophyceae_unclassified; Chrysophyceae_unclassified; Chrysophyceae; Ochrophyta_ph
Vermamoeba; Echinamoebida_fa; Echinamoebida; Tubulinea; Amoebozoa_ph
Agaricomycetes_unclassified; Agaricomycetes_unclassified; Agaricomycetes_unclassified; Agaricomycetes; Basidiomycota
Corollospora; Halosphaeriaceae; Microascales; Sordariomycetes; Ascomycota
Mallomonas; Synurales_fa; Synurales; Chrysophyceae; Ochrophyta_ph
Cercozoa_unclassified; Cercozoa_unclassified; Cercozoa_unclassified; Cercozoa_unclassified; Cercozoa
Mucorales_unclassified; Mucorales_unclassified; Mucorales; Incertae_Sedis; Mucoromycota
Capnodiales_unclassified; Capnodiales_unclassified; Capnodiales; Dothideomycetes; Ascomycota
Oligohymenophorea_unclassified; Oligohymenophorea; Conthreep; Intramacronucleata; Ciliophora
Hypocreales_unclassified; Hypocreales_unclassified; Hypocreales; Sordariomycetes; Ascomycota
uncultured_ge; uncultured; Rhizophydiales; Chytridiomycetes; Chytridiomycota
Taphrina; Taphrinaceae; Taphrinales; Taphrinomycetes; Ascomycota
Hypotrichia_unclassified; Hypotrichia; Spirotrichea; Intramacronucleata; Ciliophora
Plasmodiophora; Phytomyxea_fa; Phytomyxea_or; Phytomyxea; Cercozoa
Cladosporium; Cladosporiaceae; Capnodiales; Dothideomycetes; Ascomycota
LKM11_ge; LKM11_fa; LKM11_or; LKM11_cl; Cryptomycota
Spumella; Chromulinales_fa; Chromulinales; Chrysophyceae; Ochrophyta_ph
Peronosporomycetes_ge; Peronosporomycetes_fa; Peronosporomycetes_or; Peronosporomycetes_cl; Peronosporomycetes
Haptoria_ge; Haptoria; Litostomatea; Intramacronucleata; Ciliophora
Gymnophrys; Incertae_Sedis_fa; Incertae_Sedis_or; Incertae_Sedis; Cercozoa
Ciliophora_unclassified; Ciliophora_unclassified; Ciliophora_unclassified; Ciliophora_unclassified; Ciliophora
Polyporales_unclassified; Polyporales_unclassified; Polyporales; Agaricomycetes; Basidiomycota
Dothideomycetes_unclassified; Dothideomycetes_unclassified; Dothideomycetes_unclassified; Dothideomycetes; Ascomycota
Mrakia; Mrakiaceae; Cystofilobasidiales; Tremellomycetes; Basidiomycota
Bipolaris; Pleosporaceae; Pleosporales; Dothideomycetes; Ascomycota
Rhodotorula; Sporidiobolaceae; Sporidiobolales; Microbotryomycetes; Basidiomycota
Chytridiomycetes_unclassified; Chytridiomycetes_unclassified; Chytridiomycetes_unclassified; Chytridiomycetes; Chytridiomycota
Haptoria_unclassified; Haptoria; Litostomatea; Intramacronucleata; Ciliophora
Cutaneotrichosporon; Trichosporonaceae; Trichosporonales; Tremellomycetes; Basidiomycota
A31_ge; A31_fa; A31; Perkinsidae; Protalveolata
Ochrophyta_ph_unclassified; Ochrophyta_ph_unclassified; Ochrophyta_ph_unclassified; Ochrophyta_ph_unclassified; Ochrophyta_ph
Mucor; Mucoraceae; Mucorales; Incertae_Sedis; Mucoromycota
Rhizophydiales_unclassified; Rhizophydiales_unclassified; Rhizophydiales; Chytridiomycetes; Chytridiomycota
Rhogostoma; Rhizaspididae; Cryomonadida; Thecofilosea; Cercozoa
Pezizales_unclassified; Pezizales_unclassified; Pezizales; Pezizomycetes; Ascomycota
Conthreep_unclassified; Conthreep_unclassified; Conthreep; Intramacronucleata; Ciliophora
Sporidiobolaceae_unclassified; Sporidiobolaceae; Sporidiobolales; Microbotryomycetes; Basidiomycota
Tetrahymena; Oligohymenophorea; Conthreep; Intramacronucleata; Ciliophora
Oikomonas; Chromulinales_fa; Chromulinales; Chrysophyceae; Ochrophyta_ph
Cryptomonas; Cryptomonadales_fa; Cryptomonadales; Cryptophyceae_cl; Cryptophyceae_ph
Sordariomycetes_unclassified; Sordariomycetes_unclassified; Sordariomycetes_unclassified; Sordariomycetes; Ascomycota
Thalassiosira; Mediophyceae_fa; Mediophyceae_or; Mediophyceae; Diatomea
Telonema; Incertae_Sedis_fa; Incertae_Sedis_or; Incertae_Sedis_cl; Incertae_Sedis_ph
Cystobasidiomycetes_unclassified; Cystobasidiomycetes_unclassified; Cystobasidiomycetes_unclassified; Cystobasidiomycetes; Basidiomycota
uncultured; Cercomonadidae_fa; Cercomonadidae_or; Cercomonadidae; Cercozoa
Spirotrichea_unclassified; Spirotrichea_unclassified; Spirotrichea; Intramacronucleata; Ciliophora
Pythium; Peronosporomycetes_fa; Peronosporomycetes_or; Peronosporomycetes_cl; Peronosporomycetes
Ochromonas; Ochromonadales_fa; Ochromonadales; Chrysophyceae; Ochrophyta_ph
Scuticociliatia_ge; Oligohymenophorea; Conthreep; Intramacronucleata; Ciliophora
Peronosporomycetes_fa_unclassified; Peronosporomycetes_fa; Peronosporomycetes_or; Peronosporomycetes_cl; Peronosporomycetes
Ustilaginaceae_unclassified; Ustilaginaceae; Ustilaginales; Ustilaginomycetes; Basidiomycota
Pleosporales_unclassified; Pleosporales_unclassified; Pleosporales; Dothideomycetes; Ascomycota
Tremellales_unclassified; Tremellales_unclassified; Tremellales; Tremellomycetes; Basidiomycota
Tetracladium; Incertae_Sedis; Helotiales; Leotiomycetes; Ascomycota
Leotiomycetes_unclassified; Leotiomycetes_unclassified; Leotiomycetes_unclassified; Leotiomycetes; Ascomycota
Agaricales_ge; Agaricales_fa; Agaricales; Agaricomycetes; Basidiomycota
Protalveolata_unclassified; Protalveolata_unclassified; Protalveolata_unclassified; Protalveolata_unclassified; Protalveolata
S_203
Lichtheimiaceae_ge; Lichtheimiaceae; Mucorales; Incertae_Sedis; Mucoromycota
Aspergillus; Aspergillaceae; Eurotiales; Eurotiomycetes; Ascomycota
Eukaryota_unclassified; Eukaryota_unclassified; Eukaryota_unclassified; Eukaryota_unclassified; Eukaryota_unclassified
Ascomycota_unclassified; Ascomycota_unclassified; Ascomycota_unclassified; Ascomycota_unclassified; Ascomycota
Neophaeosphaeria; Leptosphaeriaceae; Pleosporales; Dothideomycetes; Ascomycota
Chrysophyceae_unclassified; Chrysophyceae_unclassified; Chrysophyceae_unclassified; Chrysophyceae; Ochrophyta_ph
Agaricomycetes_unclassified; Agaricomycetes_unclassified; Agaricomycetes_unclassified; Agaricomycetes; Basidiomycota
Corollospora; Halosphaeriaceae; Microascales; Sordariomycetes; Ascomycota
Mallomonas; Synurales_fa; Synurales; Chrysophyceae; Ochrophyta_ph
Cercozoa_unclassified; Cercozoa_unclassified; Cercozoa_unclassified; Cercozoa_unclassified; Cercozoa
Mucorales_unclassified; Mucorales_unclassified; Mucorales; Incertae_Sedis; Mucoromycota
Capnodiales_unclassified; Capnodiales_unclassified; Capnodiales; Dothideomycetes; Ascomycota
Oligohymenophorea_unclassified; Oligohymenophorea; Conthreep; Intramacronucleata; Ciliophora
Trichosporonaceae_unclassified; Trichosporonaceae; Trichosporonales; Tremellomycetes; Basidiomycota
uncultured_ge; uncultured; Rhizophydiales; Chytridiomycetes; Chytridiomycota
Taphrina; Taphrinaceae; Taphrinales; Taphrinomycetes; Ascomycota
Hypotrichia_unclassified; Hypotrichia; Spirotrichea; Intramacronucleata; Ciliophora
Cladosporium; Cladosporiaceae; Capnodiales; Dothideomycetes; Ascomycota
LKM11_ge; LKM11_fa; LKM11_or; LKM11_cl; Cryptomycota
Peronosporomycetes_ge; Peronosporomycetes_fa; Peronosporomycetes_or; Peronosporomycetes_cl; Peronosporomycetes
Polyporales_unclassified; Polyporales_unclassified; Polyporales; Agaricomycetes; Basidiomycota
Dothideomycetes_unclassified; Dothideomycetes_unclassified; Dothideomycetes_unclassified; Dothideomycetes; Ascomycota
Chaetothyriales_unclassified; Chaetothyriales_unclassified; Chaetothyriales; Eurotiomycetes; Ascomycota
Chytridiomycetes_unclassified; Chytridiomycetes_unclassified; Chytridiomycetes_unclassified; Chytridiomycetes; Chytridiomycota
Haptoria_unclassified; Haptoria; Litostomatea; Intramacronucleata; Ciliophora
A31_ge; A31_fa; A31; Perkinsidae; Protalveolata
Ochrophyta_ph_unclassified; Ochrophyta_ph_unclassified; Ochrophyta_ph_unclassified; Ochrophyta_ph_unclassified; Ochrophyta_ph
Ascotricha; Xylariaceae; Xylariales; Sordariomycetes; Ascomycota
Rhizophydiales_unclassified; Rhizophydiales_unclassified; Rhizophydiales; Chytridiomycetes; Chytridiomycota
Pezizales_unclassified; Pezizales_unclassified; Pezizales; Pezizomycetes; Ascomycota
Sporidiobolaceae_unclassified; Sporidiobolaceae; Sporidiobolales; Microbotryomycetes; Basidiomycota
Tetrahymena; Oligohymenophorea; Conthreep; Intramacronucleata; Ciliophora
Cryptomonas; Cryptomonadales_fa; Cryptomonadales; Cryptophyceae_cl; Cryptophyceae_ph
Sordariomycetes_unclassified; Sordariomycetes_unclassified; Sordariomycetes_unclassified; Sordariomycetes; Ascomycota
Thalassiosira; Mediophyceae_fa; Mediophyceae_or; Mediophyceae; Diatomea
Spirotrichea_unclassified; Spirotrichea_unclassified; Spirotrichea; Intramacronucleata; Ciliophora
Pythium; Peronosporomycetes_fa; Peronosporomycetes_or; Peronosporomycetes_cl; Peronosporomycetes
Exophiala; Herpotrichiellaceae; Chaetothyriales; Eurotiomycetes; Ascomycota
Aspergillaceae_unclassified; Aspergillaceae; Eurotiales; Eurotiomycetes; Ascomycota
Peronosporomycetes_fa_unclassified; Peronosporomycetes_fa; Peronosporomycetes_or; Peronosporomycetes_cl; Peronosporomycetes
Lichtheimiaceae_unclassified; Lichtheimiaceae; Mucorales; Incertae_Sedis; Mucoromycota
Protalveolata_unclassified; Protalveolata_unclassified; Protalveolata_unclassified; Protalveolata_unclassified; Protalveolata
Ustilaginaceae_unclassified; Ustilaginaceae; Ustilaginales; Ustilaginomycetes; Basidiomycota
Pleosporales_unclassified; Pleosporales_unclassified; Pleosporales; Dothideomycetes; Ascomycota
Tremellales_unclassified; Tremellales_unclassified; Tremellales; Tremellomycetes; Basidiomycota
S_271
Eukaryota_unclassified; Eukaryota_unclassified; Eukaryota_unclassified; Eukaryota_unclassified; Eukaryota_unclassified
Chrysophyceae_unclassified; Chrysophyceae_unclassified; Chrysophyceae_unclassified; Chrysophyceae; Ochrophyta_ph
Ochrophyta_ph_unclassified; Ochrophyta_ph_unclassified; Ochrophyta_ph_unclassified; Ochrophyta_ph_unclassified; Ochrophyta_ph
Cercozoa_unclassified; Cercozoa_unclassified; Cercozoa_unclassified; Cercozoa_unclassified; Cercozoa
Plasmodiophora; Phytomyxea_fa; Phytomyxea_or; Phytomyxea; Cercozoa
Mallomonas; Synurales_fa; Synurales; Chrysophyceae; Ochrophyta_ph
Peronosporomycetes_ge; Peronosporomycetes_fa; Peronosporomycetes_or; Peronosporomycetes_cl; Peronosporomycetes
Hypocreales_unclassified; Hypocreales_unclassified; Hypocreales; Sordariomycetes; Ascomycota
Sclerotinia; Sclerotiniaceae; Helotiales; Leotiomycetes; Ascomycota
Ascomycota_unclassified; Ascomycota_unclassified; Ascomycota_unclassified; Ascomycota_unclassified; Ascomycota
Oligohymenophorea_unclassified; Oligohymenophorea; Conthreep; Intramacronucleata; Ciliophora
Rhodotorula; Sporidiobolaceae; Sporidiobolales; Microbotryomycetes; Basidiomycota
Cladosporium; Cladosporiaceae; Capnodiales; Dothideomycetes; Ascomycota
Chytridiomycetes_unclassified; Chytridiomycetes_unclassified; Chytridiomycetes_unclassified; Chytridiomycetes; Chytridiomycota
Spumella; Chromulinales_fa; Chromulinales; Chrysophyceae; Ochrophyta_ph
Hypotrichia_unclassified; Hypotrichia; Spirotrichea; Intramacronucleata; Ciliophora
Intramacronucleata_unclassified; Intramacronucleata_unclassified; Intramacronucleata_unclassified; Intramacronucleata; Ciliophora
Neophaeosphaeria; Leptosphaeriaceae; Pleosporales; Dothideomycetes; Ascomycota
LKM11_ge; LKM11_fa; LKM11_or; LKM11_cl; Cryptomycota
A31_ge; A31_fa; A31; Perkinsidae; Protalveolata
uncultured; Cercomonadidae_fa; Cercomonadidae_or; Cercomonadidae; Cercozoa
Peronosporomycetes_fa_unclassified; Peronosporomycetes_fa; Peronosporomycetes_or; Peronosporomycetes_cl; Peronosporomycetes
Rhogostoma; Rhizaspididae; Cryomonadida; Thecofilosea; Cercozoa
Cryptomonas; Cryptomonadales_fa; Cryptomonadales; Cryptophyceae_cl; Cryptophyceae_ph
Chlorophyceae_unclassified; Chlorophyceae_unclassified; Chlorophyceae_unclassified; Chlorophyceae; Chlorophyta_ph
Chlamydomonadales_fa_unclassified; Chlamydomonadales_fa; Chlamydomonadales; Chlorophyceae; Chlorophyta_ph
Lichtheimiaceae_ge; Lichtheimiaceae; Mucorales; Incertae_Sedis; Mucoromycota
uncultured_ge; uncultured_fa; uncultured_or; uncultured; Cercozoa
Rhizophydiales_unclassified; Rhizophydiales_unclassified; Rhizophydiales; Chytridiomycetes; Chytridiomycota
Dinophyceae_unclassified; Dinophyceae_unclassified; Dinophyceae_unclassified; Dinophyceae; Dinoflagellata
Sordariomycetes_unclassified; Sordariomycetes_unclassified; Sordariomycetes_unclassified; Sordariomycetes; Ascomycota
Agaricomycetes_unclassified; Agaricomycetes_unclassified; Agaricomycetes_unclassified; Agaricomycetes; Basidiomycota
Synura; Synurales_fa; Synurales; Chrysophyceae; Ochrophyta_ph
Spirotrichea_unclassified; Spirotrichea_unclassified; Spirotrichea; Intramacronucleata; Ciliophora
Tetrahymena; Oligohymenophorea; Conthreep; Intramacronucleata; Ciliophora
Tremellomycetes_unclassified; Tremellomycetes_unclassified; Tremellomycetes_unclassified; Tremellomycetes; Basidiomycota
Choreotrichia_unclassified; Choreotrichia; Spirotrichea; Intramacronucleata; Ciliophora
Basidiomycota_unclassified; Basidiomycota_unclassified; Basidiomycota_unclassified; Basidiomycota_unclassified; Basidiomycota
Rhizophydiales_ge; Rhizophydiales_fa; Rhizophydiales; Chytridiomycetes; Chytridiomycota
Halteria; Hypotrichia; Spirotrichea; Intramacronucleata; Ciliophora
Ploimida_ge; Ploimida_fa; Ploimida; Monogononta; Rotifera
Uroglena; Chromulinales_fa; Chromulinales; Chrysophyceae; Ochrophyta_ph
Protalveolata_unclassified; Protalveolata_unclassified; Protalveolata_unclassified; Protalveolata_unclassified; Protalveolata
Exophiala; Herpotrichiellaceae; Chaetothyriales; Eurotiomycetes; Ascomycota
Polyporales_unclassified; Polyporales_unclassified; Polyporales; Agaricomycetes; Basidiomycota
Tremellales_unclassified; Tremellales_unclassified; Tremellales; Tremellomycetes; Basidiomycota
Suessiaceae_unclassified; Suessiaceae; Gymnodiniphycidae; Dinophyceae; Dinoflagellata
Dothideomycetes_unclassified; Dothideomycetes_unclassified; Dothideomycetes_unclassified; Dothideomycetes; Ascomycota
Capnodiales_unclassified; Capnodiales_unclassified; Capnodiales; Dothideomycetes; Ascomycota
Gymnodinium_clade_unclassified; Gymnodinium_clade; Gymnodiniphycidae; Dinophyceae; Dinoflagellata
Telonema; Incertae_Sedis_fa; Incertae_Sedis_or; Incertae_Sedis_cl; Incertae_Sedis_ph
Synurales_fa_unclassified; Synurales_fa; Synurales; Chrysophyceae; Ochrophyta_ph
Agaricales_unclassified; Agaricales_unclassified; Agaricales; Agaricomycetes; Basidiomycota
Chlorophyta_ph_unclassified; Chlorophyta_ph_unclassified; Chlorophyta_ph_unclassified; Chlorophyta_ph_unclassified; Chlorophyta_ph
Thraustochytriaceae_unclassified; Thraustochytriaceae; Labyrinthulomycetes_or; Labyrinthulomycetes_cl; Labyrinthulomycetes
Cryptomonadales_fa_unclassified; Cryptomonadales_fa; Cryptomonadales; Cryptophyceae_cl; Cryptophyceae_ph
Hydrurus; Chrysocapsales_fa; Chrysocapsales; Chrysophyceae; Ochrophyta_ph
Pythium; Peronosporomycetes_fa; Peronosporomycetes_or; Peronosporomycetes_cl; Peronosporomycetes
Ulkenia; Thraustochytriaceae; Labyrinthulomycetes_or; Labyrinthulomycetes_cl; Labyrinthulomycetes
Eunotia; Bacillariophyceae_fa; Bacillariophyceae_or; Bacillariophyceae; Diatomea
Phytophthora; Peronosporomycetes_fa; Peronosporomycetes_or; Peronosporomycetes_cl; Peronosporomycetes
Bacillariophyceae_fa_unclassified; Bacillariophyceae_fa; Bacillariophyceae_or; Bacillariophyceae; Diatomea
Pleosporales_unclassified; Pleosporales_unclassified; Pleosporales; Dothideomycetes; Ascomycota
Trechispora; Hydnodontaceae; Trechisporales; Agaricomycetes; Basidiomycota
Ustilaginaceae_unclassified; Ustilaginaceae; Ustilaginales; Ustilaginomycetes; Basidiomycota
S_332
Eukaryota_unclassified; Eukaryota_unclassified; Eukaryota_unclassified; Eukaryota_unclassified; Eukaryota_unclassified
Scuticociliatia_ge; Oligohymenophorea; Conthreep; Intramacronucleata; Ciliophora
Oligohymenophorea_unclassified; Oligohymenophorea; Conthreep; Intramacronucleata; Ciliophora
Cercozoa_unclassified; Cercozoa_unclassified; Cercozoa_unclassified; Cercozoa_unclassified; Cercozoa
Chrysophyceae_unclassified; Chrysophyceae_unclassified; Chrysophyceae_unclassified; Chrysophyceae; Ochrophyta_ph
Gymnophrys; Incertae_Sedis_fa; Incertae_Sedis_or; Incertae_Sedis; Cercozoa
Spumella; Chromulinales_fa; Chromulinales; Chrysophyceae; Ochrophyta_ph
Mallomonas; Synurales_fa; Synurales; Chrysophyceae; Ochrophyta_ph
Vermamoeba; Echinamoebida_fa; Echinamoebida; Tubulinea; Amoebozoa_ph
Neophaeosphaeria; Leptosphaeriaceae; Pleosporales; Dothideomycetes; Ascomycota
A31_ge; A31_fa; A31; Perkinsidae; Protalveolata
Hypotrichia_unclassified; Hypotrichia; Spirotrichea; Intramacronucleata; Ciliophora
Ploimida_ge; Ploimida_fa; Ploimida; Monogononta; Rotifera
LKM11_ge; LKM11_fa; LKM11_or; LKM11_cl; Cryptomycota
Sclerotinia; Sclerotiniaceae; Helotiales; Leotiomycetes; Ascomycota
Ascomycota_unclassified; Ascomycota_unclassified; Ascomycota_unclassified; Ascomycota_unclassified; Ascomycota
Chaetomium; Chaetomiaceae; Sordariales; Sordariomycetes; Ascomycota
Agaricomycetes_unclassified; Agaricomycetes_unclassified; Agaricomycetes_unclassified; Agaricomycetes; Basidiomycota
Pythium; Peronosporomycetes_fa; Peronosporomycetes_or; Peronosporomycetes_cl; Peronosporomycetes
Cladosporium; Cladosporiaceae; Capnodiales; Dothideomycetes; Ascomycota
Rhodotorula; Sporidiobolaceae; Sporidiobolales; Microbotryomycetes; Basidiomycota
Paraphysomonas; Ochromonadales_fa; Ochromonadales; Chrysophyceae; Ochrophyta_ph
Ochromonas; Ochromonadales_fa; Ochromonadales; Chrysophyceae; Ochrophyta_ph
Hypocreales_unclassified; Hypocreales_unclassified; Hypocreales; Sordariomycetes; Ascomycota
Verticillium; Plectosphaerellaceae; Glomerellales; Sordariomycetes; Ascomycota
Mortierella; Mortierellaceae; Mortierellales; Incertae_Sedis; Mucoromycota
Monoblepharidales_fa_unclassified; Monoblepharidales_fa; Monoblepharidales; Monoblepharidomycetes; Chytridiomycota
Sistotrema; Corticiaceae; Corticiales; Agaricomycetes; Basidiomycota
Sordariomycetes_unclassified; Sordariomycetes_unclassified; Sordariomycetes_unclassified; Sordariomycetes; Ascomycota
Haptoria_unclassified; Haptoria; Litostomatea; Intramacronucleata; Ciliophora
Sporidiobolaceae_unclassified; Sporidiobolaceae; Sporidiobolales; Microbotryomycetes; Basidiomycota
Navicula; Bacillariophyceae_fa; Bacillariophyceae_or; Bacillariophyceae; Diatomea
Ochromonadales_fa_unclassified; Ochromonadales_fa; Ochromonadales; Chrysophyceae; Ochrophyta_ph
Thraustochytriaceae_unclassified; Thraustochytriaceae; Labyrinthulomycetes_or; Labyrinthulomycetes_cl; Labyrinthulomycetes
Mrakia; Mrakiaceae; Cystofilobasidiales; Tremellomycetes; Basidiomycota
Russulales_ge; Russulales_fa; Russulales; Agaricomycetes; Basidiomycota
Saccharomycetales_unclassified; Saccharomycetales_unclassified; Saccharomycetales; Saccharomycetes; Ascomycota
Taphrina; Taphrinaceae; Taphrinales; Taphrinomycetes; Ascomycota
Myrothecium; Stachybotryaceae; Hypocreales; Sordariomycetes; Ascomycota
Ascotricha; Xylariaceae; Xylariales; Sordariomycetes; Ascomycota
Trebouxiophyceae_unclassified; Trebouxiophyceae_unclassified; Trebouxiophyceae_unclassified; Trebouxiophyceae; Chlorophyta_ph
Pleosporales_unclassified; Pleosporales_unclassified; Pleosporales; Dothideomycetes; Ascomycota
Peronosporomycetes_fa_unclassified; Peronosporomycetes_fa; Peronosporomycetes_or; Peronosporomycetes_cl; Peronosporomycetes
Telonema; Incertae_Sedis_fa; Incertae_Sedis_or; Incertae_Sedis_cl; Incertae_Sedis_ph
Agaricales_unclassified; Agaricales_unclassified; Agaricales; Agaricomycetes; Basidiomycota
Agaricales_ge; Agaricales_fa; Agaricales; Agaricomycetes; Basidiomycota
Ochrophyta_ph_unclassified; Ochrophyta_ph_unclassified; Ochrophyta_ph_unclassified; Ochrophyta_ph_unclassified; Ochrophyta_ph
Chytriomycetaceae_unclassified; Chytriomycetaceae; Chytridiales; Chytridiomycetes; Chytridiomycota
Litostomatea_unclassified; Litostomatea_unclassified; Litostomatea; Intramacronucleata; Ciliophora
Nitzschia; Bacillariophyceae_fa; Bacillariophyceae_or; Bacillariophyceae; Diatomea
Protalveolata_unclassified; Protalveolata_unclassified; Protalveolata_unclassified; Protalveolata_unclassified; Protalveolata
Bacillariophyceae_fa_unclassified; Bacillariophyceae_fa; Bacillariophyceae_or; Bacillariophyceae; Diatomea
Plasmodiophora; Phytomyxea_fa; Phytomyxea_or; Phytomyxea; Cercozoa
Rhizophydiales_unclassified; Rhizophydiales_unclassified; Rhizophydiales; Chytridiomycetes; Chytridiomycota
Adinetida_ge; Adinetida_fa; Adinetida; Bdelloidea; Rotifera
Chytridiomycetes_unclassified; Chytridiomycetes_unclassified; Chytridiomycetes_unclassified; Chytridiomycetes; Chytridiomycota
Bacillariophyceae_or_unclassified; Bacillariophyceae_or_unclassified; Bacillariophyceae_or; Bacillariophyceae; Diatomea
uncultured_ge; uncultured_fa; uncultured; Chrysophyceae; Ochrophyta_ph
Polyporales_unclassified; Polyporales_unclassified; Polyporales; Agaricomycetes; Basidiomycota
Coccomyxa; Incertae_Sedis_fa; Incertae_Sedis; Trebouxiophyceae; Chlorophyta_ph
Peronosporomycetes_ge; Peronosporomycetes_fa; Peronosporomycetes_or; Peronosporomycetes_cl; Peronosporomycetes
Chlorella; Chlorellales_fa; Chlorellales; Trebouxiophyceae; Chlorophyta_ph
Cyclidium; Oligohymenophorea; Conthreep; Intramacronucleata; Ciliophora
Thalassiosira; Mediophyceae_fa; Mediophyceae_or; Mediophyceae; Diatomea
Chromulinales_fa_unclassified; Chromulinales_fa; Chromulinales; Chrysophyceae; Ochrophyta_ph
Chlorophyceae_unclassified; Chlorophyceae_unclassified; Chlorophyceae_unclassified; Chlorophyceae; Chlorophyta_ph
Exophiala; Herpotrichiellaceae; Chaetothyriales; Eurotiomycetes; Ascomycota
Bacillariophyceae_ge; Bacillariophyceae_fa; Bacillariophyceae_or; Bacillariophyceae; Diatomea
Chlamydomonadales_fa_unclassified; Chlamydomonadales_fa; Chlamydomonadales; Chlorophyceae; Chlorophyta_ph
Cryptomonas; Cryptomonadales_fa; Cryptomonadales; Cryptophyceae_cl; Cryptophyceae_ph
Eurotiales_unclassified; Eurotiales_unclassified; Eurotiales; Eurotiomycetes; Ascomycota
Mediophyceae_fa_unclassified; Mediophyceae_fa; Mediophyceae_or; Mediophyceae; Diatomea
Chlorophyta_ph_unclassified; Chlorophyta_ph_unclassified; Chlorophyta_ph_unclassified; Chlorophyta_ph_unclassified; Chlorophyta_ph
Intramacronucleata_unclassified; Intramacronucleata_unclassified; Intramacronucleata_unclassified; Intramacronucleata; Ciliophora
Dinophyceae_unclassified; Dinophyceae_unclassified; Dinophyceae_unclassified; Dinophyceae; Dinoflagellata
Tetrahymena; Oligohymenophorea; Conthreep; Intramacronucleata; Ciliophora
Ulvophyceae_unclassified; Ulvophyceae_unclassified; Ulvophyceae_unclassified; Ulvophyceae; Chlorophyta_ph
Basidiomycota_unclassified; Basidiomycota_unclassified; Basidiomycota_unclassified; Basidiomycota_unclassified; Basidiomycota
Spirotrichea_unclassified; Spirotrichea_unclassified; Spirotrichea; Intramacronucleata; Ciliophora
Chattonellales_fa_unclassified; Chattonellales_fa; Chattonellales; Raphidophyceae; Ochrophyta_ph
S_154
Capnodiales_unclassified; Capnodiales_unclassified; Capnodiales; Dothideomycetes; Ascomycota
Eukaryota_unclassified; Eukaryota_unclassified; Eukaryota_unclassified; Eukaryota_unclassified; Eukaryota_unclassified
Peronosporomycetes_ge; Peronosporomycetes_fa; Peronosporomycetes_or; Peronosporomycetes_cl; Peronosporomycetes
Cercozoa_unclassified; Cercozoa_unclassified; Cercozoa_unclassified; Cercozoa_unclassified; Cercozoa
Chrysophyceae_unclassified; Chrysophyceae_unclassified; Chrysophyceae_unclassified; Chrysophyceae; Ochrophyta_ph
Oligohymenophorea_unclassified; Oligohymenophorea; Conthreep; Intramacronucleata; Ciliophora
Cryptomonadales_fa_unclassified; Cryptomonadales_fa; Cryptomonadales; Cryptophyceae_cl; Cryptophyceae_ph
Mallomonas; Synurales_fa; Synurales; Chrysophyceae; Ochrophyta_ph
Ascomycota_unclassified; Ascomycota_unclassified; Ascomycota_unclassified; Ascomycota_unclassified; Ascomycota
Spumella; Chromulinales_fa; Chromulinales; Chrysophyceae; Ochrophyta_ph
LKM11_ge; LKM11_fa; LKM11_or; LKM11_cl; Cryptomycota
Vermamoeba; Echinamoebida_fa; Echinamoebida; Tubulinea; Amoebozoa_ph
Tetrahymena; Oligohymenophorea; Conthreep; Intramacronucleata; Ciliophora
Intramacronucleata_unclassified; Intramacronucleata_unclassified; Intramacronucleata_unclassified; Intramacronucleata; Ciliophora
Chytriomycetaceae_unclassified; Chytriomycetaceae; Chytridiales; Chytridiomycetes; Chytridiomycota
Sphaeropleales_fa_unclassified; Sphaeropleales_fa; Sphaeropleales; Chlorophyceae; Chlorophyta_ph
Ulkenia; Thraustochytriaceae; Labyrinthulomycetes_or; Labyrinthulomycetes_cl; Labyrinthulomycetes
Cryptomonas; Cryptomonadales_fa; Cryptomonadales; Cryptophyceae_cl; Cryptophyceae_ph
Cladosporium; Cladosporiaceae; Capnodiales; Dothideomycetes; Ascomycota
Myrothecium; Stachybotryaceae; Hypocreales; Sordariomycetes; Ascomycota
uncultured; Cercomonadidae_fa; Cercomonadidae_or; Cercomonadidae; Cercozoa
Rhogostoma; Rhizaspididae; Cryomonadida; Thecofilosea; Cercozoa
Hypotrichia_unclassified; Hypotrichia; Spirotrichea; Intramacronucleata; Ciliophora
eukaryotic; Chromulinales_fa; Chromulinales; Chrysophyceae; Ochrophyta_ph
uncultured_ge; uncultured; Rhizophydiales; Chytridiomycetes; Chytridiomycota
Agaricomycetes_unclassified; Agaricomycetes_unclassified; Agaricomycetes_unclassified; Agaricomycetes; Basidiomycota
Paraphysomonas; Ochromonadales_fa; Ochromonadales; Chrysophyceae; Ochrophyta_ph
Haptoria_unclassified; Haptoria; Litostomatea; Intramacronucleata; Ciliophora
A31_ge; A31_fa; A31; Perkinsidae; Protalveolata
Gymnophrys; Incertae_Sedis_fa; Incertae_Sedis_or; Incertae_Sedis; Cercozoa
Chytridiomycetes_unclassified; Chytridiomycetes_unclassified; Chytridiomycetes_unclassified; Chytridiomycetes; Chytridiomycota
Peronosporomycetes_fa_unclassified; Peronosporomycetes_fa; Peronosporomycetes_or; Peronosporomycetes_cl; Peronosporomycetes
Rhodotorula; Sporidiobolaceae; Sporidiobolales; Microbotryomycetes; Basidiomycota
Rhizophydiaceae_ge; Rhizophydiaceae; Rhizophydiales; Chytridiomycetes; Chytridiomycota
Oikomonas; Chromulinales_fa; Chromulinales; Chrysophyceae; Ochrophyta_ph
Exophiala; Herpotrichiellaceae; Chaetothyriales; Eurotiomycetes; Ascomycota
Polyporales_unclassified; Polyporales_unclassified; Polyporales; Agaricomycetes; Basidiomycota
Hydrurus; Chrysocapsales_fa; Chrysocapsales; Chrysophyceae; Ochrophyta_ph
Dothideomycetes_unclassified; Dothideomycetes_unclassified; Dothideomycetes_unclassified; Dothideomycetes; Ascomycota
Russulales_ge; Russulales_fa; Russulales; Agaricomycetes; Basidiomycota
Chytridiomycota_unclassified; Chytridiomycota_unclassified; Chytridiomycota_unclassified; Chytridiomycota_unclassified; Chytridiomycota
uncultured_ge; uncultured_fa; uncultured_or; uncultured; Cercozoa
Cystobasidiomycetes_unclassified; Cystobasidiomycetes_unclassified; Cystobasidiomycetes_unclassified; Cystobasidiomycetes; Basidiomycota
Ochrophyta_ph_unclassified; Ochrophyta_ph_unclassified; Ochrophyta_ph_unclassified; Ochrophyta_ph_unclassified; Ochrophyta_ph
Adinetida_ge; Adinetida_fa; Adinetida; Bdelloidea; Rotifera
Ploimida_ge; Ploimida_fa; Ploimida; Monogononta; Rotifera
Pythium; Peronosporomycetes_fa; Peronosporomycetes_or; Peronosporomycetes_cl; Peronosporomycetes
Cyclidium; Oligohymenophorea; Conthreep; Intramacronucleata; Ciliophora
Sordariomycetes_unclassified; Sordariomycetes_unclassified; Sordariomycetes_unclassified; Sordariomycetes; Ascomycota
Auricularia; Auriculariaceae; Auriculariales; Agaricomycetes; Basidiomycota
Rhizophydiales_unclassified; Rhizophydiales_unclassified; Rhizophydiales; Chytridiomycetes; Chytridiomycota
Heterotrichea_fa_unclassified; Heterotrichea_fa; Heterotrichea; Postciliodesmatophora; Ciliophora
Trebouxiophyceae_unclassified; Trebouxiophyceae_unclassified; Trebouxiophyceae_unclassified; Trebouxiophyceae; Chlorophyta_ph
Telonema; Incertae_Sedis_fa; Incertae_Sedis_or; Incertae_Sedis_cl; Incertae_Sedis_ph
Arcuospathidium; Haptoria; Litostomatea; Intramacronucleata; Ciliophora
Tremellales_unclassified; Tremellales_unclassified; Tremellales; Tremellomycetes; Basidiomycota
Neophaeosphaeria; Leptosphaeriaceae; Pleosporales; Dothideomycetes; Ascomycota
Lichtheimiaceae_ge; Lichtheimiaceae; Mucorales; Incertae_Sedis; Mucoromycota
Agaricales_ge; Agaricales_fa; Agaricales; Agaricomycetes; Basidiomycota
Sistotrema; Corticiaceae; Corticiales; Agaricomycetes; Basidiomycota
Sclerotinia; Sclerotiniaceae; Helotiales; Leotiomycetes; Ascomycota
Phlebia; Corticiaceae; Corticiales; Agaricomycetes; Basidiomycota
Hyphodontia; Corticiaceae; Corticiales; Agaricomycetes; Basidiomycota
Cercomonadidae_fa_unclassified; Cercomonadidae_fa; Cercomonadidae_or; Cercomonadidae; Cercozoa
Plasmodiophora; Phytomyxea_fa; Phytomyxea_or; Phytomyxea; Cercozoa
Taphrina; Taphrinaceae; Taphrinales; Taphrinomycetes; Ascomycota
Phialina; Haptoria; Litostomatea; Intramacronucleata; Ciliophora
Agaricales_unclassified; Agaricales_unclassified; Agaricales; Agaricomycetes; Basidiomycota
Cryptophyceae_cl_unclassified; Cryptophyceae_cl_unclassified; Cryptophyceae_cl_unclassified; Cryptophyceae_cl; Cryptophyceae_ph
Peritrichia_ge; Oligohymenophorea; Conthreep; Intramacronucleata; Ciliophora
Kondoa; Kondoaceae; Agaricostilbales; Agaricostilbomycetes; Basidiomycota
Pleosporales_unclassified; Pleosporales_unclassified; Pleosporales; Dothideomycetes; Ascomycota
Ustilaginaceae_unclassified; Ustilaginaceae; Ustilaginales; Ustilaginomycetes; Basidiomycota
Scuticociliatia_ge; Oligohymenophorea; Conthreep; Intramacronucleata; Ciliophora
Thraustochytriaceae_unclassified; Thraustochytriaceae; Labyrinthulomycetes_or; Labyrinthulomycetes_cl; Labyrinthulomycetes
Helotiales_unclassified; Helotiales_unclassified; Helotiales; Leotiomycetes; Ascomycota
Basidiomycota_unclassified; Basidiomycota_unclassified; Basidiomycota_unclassified; Basidiomycota_unclassified; Basidiomycota
Hypocreales_unclassified; Hypocreales_unclassified; Hypocreales; Sordariomycetes; Ascomycota
Sporidiobolaceae_unclassified; Sporidiobolaceae; Sporidiobolales; Microbotryomycetes; Basidiomycota
Protalveolata_unclassified; Protalveolata_unclassified; Protalveolata_unclassified; Protalveolata_unclassified; Protalveolata
Cladosporiaceae_unclassified; Cladosporiaceae; Capnodiales; Dothideomycetes; Ascomycota
Leotiomycetes_unclassified; Leotiomycetes_unclassified; Leotiomycetes_unclassified; Leotiomycetes; Ascomycota
Ochromonadales_fa_unclassified; Ochromonadales_fa; Ochromonadales; Chrysophyceae; Ochrophyta_ph
Mortierella; Mortierellaceae; Mortierellales; Incertae_Sedis; Mucoromycota
Uroglena; Chromulinales_fa; Chromulinales; Chrysophyceae; Ochrophyta_ph
Nowakowskiella; Nowakowskiellaceae; Cladochytriales; Chytridiomycetes; Chytridiomycota
Halteria; Hypotrichia; Spirotrichea; Intramacronucleata; Ciliophora
Knufia; Trichomeriaceae; Chaetothyriales; Eurotiomycetes; Ascomycota
Chlorophyta_ph_unclassified; Chlorophyta_ph_unclassified; Chlorophyta_ph_unclassified; Chlorophyta_ph_unclassified; Chlorophyta_ph
uncultured_ge; uncultured; Pleosporales; Dothideomycetes; Ascomycota
Synurales_fa_unclassified; Synurales_fa; Synurales; Chrysophyceae; Ochrophyta_ph
uncultured_ge; uncultured_fa; uncultured; Chytridiomycetes; Chytridiomycota
uncultured; Filobasidiaceae; Filobasidiales; Tremellomycetes; Basidiomycota
Colpodidium; Nassophorea; Conthreep; Intramacronucleata; Ciliophora
All sites combined
Eukaryota_unclassified; Eukaryota_unclassified; Eukaryota_unclassified; Eukaryota_unclassified; Eukaryota_unclassified
Chrysophyceae_unclassified; Chrysophyceae_unclassified; Chrysophyceae_unclassified; Chrysophyceae; Ochrophyta_ph
Cryptomonas; Cryptomonadales_fa; Cryptomonadales; Cryptophyceae_cl; Cryptophyceae_ph
Synura; Synurales_fa; Synurales; Chrysophyceae; Ochrophyta_ph
Uroglena; Chromulinales_fa; Chromulinales; Chrysophyceae; Ochrophyta_ph
uncultured_ge; uncultured_fa; uncultured; Chytridiomycetes; Chytridiomycota
Choreotrichia_unclassified; Choreotrichia; Spirotrichea; Intramacronucleata; Ciliophora
Ochrophyta_ph_unclassified; Ochrophyta_ph_unclassified; Ochrophyta_ph_unclassified; Ochrophyta_ph_unclassified; Ochrophyta_ph
Chytridiomycetes_unclassified; Chytridiomycetes_unclassified; Chytridiomycetes_unclassified; Chytridiomycetes; Chytridiomycota
Ploimida_ge; Ploimida_fa; Ploimida; Monogononta; Rotifera
Pythium; Peronosporomycetes_fa; Peronosporomycetes_or; Peronosporomycetes_cl; Peronosporomycetes
Dinophyceae_unclassified; Dinophyceae_unclassified; Dinophyceae_unclassified; Dinophyceae; Dinoflagellata
Mediophyceae_fa_unclassified; Mediophyceae_fa; Mediophyceae_or; Mediophyceae; Diatomea
Chlorophyceae_unclassified; Chlorophyceae_unclassified; Chlorophyceae_unclassified; Chlorophyceae; Chlorophyta_ph
A31_ge; A31_fa; A31; Perkinsidae; Protalveolata
Oligohymenophorea_unclassified; Oligohymenophorea; Conthreep; Intramacronucleata; Ciliophora
Chlamydomonadales_fa_unclassified; Chlamydomonadales_fa; Chlamydomonadales; Chlorophyceae; Chlorophyta_ph
Thalassiosira; Mediophyceae_fa; Mediophyceae_or; Mediophyceae; Diatomea
Cryptomonadales_fa_unclassified; Cryptomonadales_fa; Cryptomonadales; Cryptophyceae_cl; Cryptophyceae_ph
Haptoria_unclassified; Haptoria; Litostomatea; Intramacronucleata; Ciliophora
Peronosporomycetes_ge; Peronosporomycetes_fa; Peronosporomycetes_or; Peronosporomycetes_cl; Peronosporomycetes
Peronosporomycetes_fa_unclassified; Peronosporomycetes_fa; Peronosporomycetes_or; Peronosporomycetes_cl; Peronosporomycetes
Synurales_fa_unclassified; Synurales_fa; Synurales; Chrysophyceae; Ochrophyta_ph
Spirotrichea_unclassified; Spirotrichea_unclassified; Spirotrichea; Intramacronucleata; Ciliophora
Tetrahymena; Oligohymenophorea; Conthreep; Intramacronucleata; Ciliophora
Rhizophydiales_unclassified; Rhizophydiales_unclassified; Rhizophydiales; Chytridiomycetes; Chytridiomycota
Chytriomycetaceae_ge; Chytriomycetaceae; Chytridiales; Chytridiomycetes; Chytridiomycota
Ulnaria; Fragilariales_fa; Fragilariales; Coscinodiscophytina_cl; Diatomea
Mallomonas; Synurales_fa; Synurales; Chrysophyceae; Ochrophyta_ph
Ochromonas; Ochromonadales_fa; Ochromonadales; Chrysophyceae; Ochrophyta_ph
Ascomycota_unclassified; Ascomycota_unclassified; Ascomycota_unclassified; Ascomycota_unclassified; Ascomycota
Halteria; Hypotrichia; Spirotrichea; Intramacronucleata; Ciliophora
Hypotrichia_unclassified; Hypotrichia; Spirotrichea; Intramacronucleata; Ciliophora
Intramacronucleata_unclassified; Intramacronucleata_unclassified; Intramacronucleata_unclassified; Intramacronucleata; Ciliophora
Gymnodinium_clade_unclassified; Gymnodinium_clade; Gymnodiniphycidae; Dinophyceae; Dinoflagellata
Cercozoa_unclassified; Cercozoa_unclassified; Cercozoa_unclassified; Cercozoa_unclassified; Cercozoa
Sphaeropleales_fa_unclassified; Sphaeropleales_fa; Sphaeropleales; Chlorophyceae; Chlorophyta_ph
Diatomea_unclassified; Diatomea_unclassified; Diatomea_unclassified; Diatomea_unclassified; Diatomea
Pedinellales_ge; Pedinellales_fa; Pedinellales; Dictyochophyceae; Ochrophyta_ph
Dictyochophyceae_unclassified; Dictyochophyceae_unclassified; Dictyochophyceae_unclassified; Dictyochophyceae; Ochrophyta_ph
Neophaeosphaeria; Leptosphaeriaceae; Pleosporales; Dothideomycetes; Ascomycota
uncultured_ge; uncultured_fa; uncultured; Chrysophyceae; Ochrophyta_ph
Symbiodinium; Suessiaceae; Gymnodiniphycidae; Dinophyceae; Dinoflagellata
Navicula; Bacillariophyceae_fa; Bacillariophyceae_or; Bacillariophyceae; Diatomea
Chrysochromulina; Prymnesiales_fa; Prymnesiales; Prymnesiophyceae_cl; Prymnesiophyceae
Suessiaceae_unclassified; Suessiaceae; Gymnodiniphycidae; Dinophyceae; Dinoflagellata
Dinoflagellata_unclassified; Dinoflagellata_unclassified; Dinoflagellata_unclassified; Dinoflagellata_unclassified; Dinoflagellata
Incertae_Sedis_fa_unclassified; Incertae_Sedis_fa; Incertae_Sedis; Trebouxiophyceae; Chlorophyta_ph
uncultured_ge; uncultured; Rhizophydiales; Chytridiomycetes; Chytridiomycota
Perkinsidae_unclassified; Perkinsidae_unclassified; Perkinsidae_unclassified; Perkinsidae; Protalveolata
Conthreep_unclassified; Conthreep_unclassified; Conthreep; Intramacronucleata; Ciliophora
MAST-2_ge; MAST-2_fa; MAST-2_or; MAST-2_cl; MAST-2
Spongillida_ge; Spongillida_fa; Spongillida; Demospongiae; Porifera
Protalveolata_unclassified; Protalveolata_unclassified; Protalveolata_unclassified; Protalveolata_unclassified; Protalveolata
Arcuospathidium; Haptoria; Litostomatea; Intramacronucleata; Ciliophora
Plasmodiophora; Phytomyxea_fa; Phytomyxea_or; Phytomyxea; Cercozoa
Hydrurus; Chrysocapsales_fa; Chrysocapsales; Chrysophyceae; Ochrophyta_ph
Taphrina; Taphrinaceae; Taphrinales; Taphrinomycetes; Ascomycota
Chlorellales_fa_unclassified; Chlorellales_fa; Chlorellales; Trebouxiophyceae; Chlorophyta_ph
LKM11_ge; LKM11_fa; LKM11_or; LKM11_cl; Cryptomycota
Agaricomycetes_unclassified; Agaricomycetes_unclassified; Agaricomycetes_unclassified; Agaricomycetes; Basidiomycota
Bacillariophyceae_fa_unclassified; Bacillariophyceae_fa; Bacillariophyceae_or; Bacillariophyceae; Diatomea
Chlorophyta_ph_unclassified; Chlorophyta_ph_unclassified; Chlorophyta_ph_unclassified; Chlorophyta_ph_unclassified; Chlorophyta_ph
Dileptus; Haptoria; Litostomatea; Intramacronucleata; Ciliophora
Cladosporium; Cladosporiaceae; Capnodiales; Dothideomycetes; Ascomycota
Gymnodiniphycidae_unclassified; Gymnodiniphycidae_unclassified; Gymnodiniphycidae; Dinophyceae; Dinoflagellata
Scuticociliatia_ge; Oligohymenophorea; Conthreep; Intramacronucleata; Ciliophora
Paraphysomonas; Ochromonadales_fa; Ochromonadales; Chrysophyceae; Ochrophyta_ph
Trebouxiophyceae_unclassified; Trebouxiophyceae_unclassified; Trebouxiophyceae_unclassified; Trebouxiophyceae; Chlorophyta_ph
Desmodesmus; Sphaeropleales_fa; Sphaeropleales; Chlorophyceae; Chlorophyta_ph
Kappamycetaceae_ge; Kappamycetaceae; Rhizophydiales; Chytridiomycetes; Chytridiomycota
Chlorella; Chlorellales_fa; Chlorellales; Trebouxiophyceae; Chlorophyta_ph
Phytophthora; Peronosporomycetes_fa; Peronosporomycetes_or; Peronosporomycetes_cl; Peronosporomycetes
Rhizophydiaceae_ge; Rhizophydiaceae; Rhizophydiales; Chytridiomycetes; Chytridiomycota
Hafniomonas; Chlamydomonadales_fa; Chlamydomonadales; Chlorophyceae; Chlorophyta_ph
Chlamydomonas; Chlamydomonadales_fa; Chlamydomonadales; Chlorophyceae; Chlorophyta_ph
Rhizoclosmatium; Chytriomycetaceae; Chytridiales; Chytridiomycetes; Chytridiomycota
Rhodotorula; Sporidiobolaceae; Sporidiobolales; Microbotryomycetes; Basidiomycota
Stylonychia; Hypotrichia; Spirotrichea; Intramacronucleata; Ciliophora
Ustilaginaceae_unclassified; Ustilaginaceae; Ustilaginales; Ustilaginomycetes; Basidiomycota
Sporidiobolaceae_unclassified; Sporidiobolaceae; Sporidiobolales; Microbotryomycetes; Basidiomycota
Tremellomycetes_unclassified; Tremellomycetes_unclassified; Tremellomycetes_unclassified; Tremellomycetes; Basidiomycota
Vitreochlamys; Chlamydomonadales_fa; Chlamydomonadales; Chlorophyceae; Chlorophyta_ph
Capnodiales_unclassified; Capnodiales_unclassified; Capnodiales; Dothideomycetes; Ascomycota
Rhogostoma; Rhizaspididae; Cryomonadida; Thecofilosea; Cercozoa
Hypocreales_unclassified; Hypocreales_unclassified; Hypocreales; Sordariomycetes; Ascomycota
Bolidomonas; Ochrophyta_fa; Ochrophyta_or; Ochrophyta_cl; Ochrophyta_ph
Colpodidium; Nassophorea; Conthreep; Intramacronucleata; Ciliophora
Fragilaria; Fragilariales_fa; Fragilariales; Coscinodiscophytina_cl; Diatomea
Myrothecium; Stachybotryaceae; Hypocreales; Sordariomycetes; Ascomycota
Litostomatea_unclassified; Litostomatea_unclassified; Litostomatea; Intramacronucleata; Ciliophora
Chlorophyceae_ge; Chlorophyceae_fa; Chlorophyceae_or; Chlorophyceae; Chlorophyta_ph
Chlorococcum; Chlamydomonadales_fa; Chlamydomonadales; Chlorophyceae; Chlorophyta_ph
Monoraphidium; Sphaeropleales_fa; Sphaeropleales; Chlorophyceae; Chlorophyta_ph
Polyporales_unclassified; Polyporales_unclassified; Polyporales; Agaricomycetes; Basidiomycota
Sordariomycetes_unclassified; Sordariomycetes_unclassified; Sordariomycetes_unclassified; Sordariomycetes; Ascomycota
Chytriomycetaceae_unclassified; Chytriomycetaceae; Chytridiales; Chytridiomycetes; Chytridiomycota
Spumella; Chromulinales_fa; Chromulinales; Chrysophyceae; Ochrophyta_ph
Chrysocapsa; Chrysocapsales_fa; Chrysocapsales; Chrysophyceae; Ochrophyta_ph
Chattonellales_fa_unclassified; Chattonellales_fa; Chattonellales; Raphidophyceae; Ochrophyta_ph
Chaetophorales_fa_unclassified; Chaetophorales_fa; Chaetophorales; Chlorophyceae; Chlorophyta_ph
Ulvophyceae_unclassified; Ulvophyceae_unclassified; Ulvophyceae_unclassified; Ulvophyceae; Chlorophyta_ph
Pleosporales_unclassified; Pleosporales_unclassified; Pleosporales; Dothideomycetes; Ascomycota
Microglena; Chlamydomonadales_fa; Chlamydomonadales; Chlorophyceae; Chlorophyta_ph
Adinetida_ge; Adinetida_fa; Adinetida; Bdelloidea; Rotifera
uncultured; Aphelidea_fa; Aphelidea_or; Aphelidea_cl; Aphelidea
Eustigmatales_fa_unclassified; Eustigmatales_fa; Eustigmatales; Eustigmatophyceae; Ochrophyta_ph
Geranomyces; Powellomycetaceae; Spizellomycetales; Chytridiomycetes; Chytridiomycota
Chloromonas; Chlamydomonadales_fa; Chlamydomonadales; Chlorophyceae; Chlorophyta_ph
Sclerotinia; Sclerotiniaceae; Helotiales; Leotiomycetes; Ascomycota
Basidiomycota_unclassified; Basidiomycota_unclassified; Basidiomycota_unclassified; Basidiomycota_unclassified; Basidiomycota
Cyclidium; Oligohymenophorea; Conthreep; Intramacronucleata; Ciliophora
Telonema; Incertae_Sedis_fa; Incertae_Sedis_or; Incertae_Sedis_cl; Incertae_Sedis_ph
Lembadion; Oligohymenophorea; Conthreep; Intramacronucleata; Ciliophora
Stokesia; Oligohymenophorea; Conthreep; Intramacronucleata; Ciliophora
Chytridiomycota_unclassified; Chytridiomycota_unclassified; Chytridiomycota_unclassified; Chytridiomycota_unclassified; Chytridiomycota
Lobomonas; Chlamydomonadales_fa; Chlamydomonadales; Chlorophyceae; Chlorophyta_ph
Holosticha; Hypotrichia; Spirotrichea; Intramacronucleata; Ciliophora
Chlorodendrales_fa_unclassified; Chlorodendrales_fa; Chlorodendrales; Chlorodendrophyceae; Chlorophyta_ph
Tremellales_unclassified; Tremellales_unclassified; Tremellales; Tremellomycetes; Basidiomycota
Colpodella; Colpodellida_fa; Colpodellida_or; Colpodellida; Protalveolata
Aulacoseira; Melosirids; Coscinodiscophytina_or; Coscinodiscophytina_cl; Diatomea
Gomphonema; Bacillariophyceae_fa; Bacillariophyceae_or; Bacillariophyceae; Diatomea
uncultured; Filobasidiaceae; Filobasidiales; Tremellomycetes; Basidiomycota
Agaricales_unclassified; Agaricales_unclassified; Agaricales; Agaricomycetes; Basidiomycota
Pinnularia; Bacillariophyceae_fa; Bacillariophyceae_or; Bacillariophyceae; Diatomea
Nitzschia; Bacillariophyceae_fa; Bacillariophyceae_or; Bacillariophyceae; Diatomea
Chloroidium; Chlorellales_fa; Chlorellales; Trebouxiophyceae; Chlorophyta_ph
Exophiala; Herpotrichiellaceae; Chaetothyriales; Eurotiomycetes; Ascomycota
Tetracladium; Incertae_Sedis; Helotiales; Leotiomycetes; Ascomycota
Hazenia; Ulotrichales_fa; Ulotrichales; Ulvophyceae; Chlorophyta_ph
Mortierella; Mortierellaceae; Mortierellales; Incertae_Sedis; Mucoromycota
Leotiomycetes_unclassified; Leotiomycetes_unclassified; Leotiomycetes_unclassified; Leotiomycetes; Ascomycota
Lichtheimiaceae_ge; Lichtheimiaceae; Mucorales; Incertae_Sedis; Mucoromycota
Haptoria_ge; Haptoria; Litostomatea; Intramacronucleata; Ciliophora
Oligotrichia_unclassified; Oligotrichia; Spirotrichea; Intramacronucleata; Ciliophora
Ichthyophthirius; Oligohymenophorea; Conthreep; Intramacronucleata; Ciliophora
Volvox; Chlamydomonadales_fa; Chlamydomonadales; Chlorophyceae; Chlorophyta_ph
Mucoromycota_unclassified; Mucoromycota_unclassified; Mucoromycota_unclassified; Mucoromycota_unclassified; Mucoromycota
Dothideomycetes_unclassified; Dothideomycetes_unclassified; Dothideomycetes_unclassified; Dothideomycetes; Ascomycota
uncultured; Cercomonadidae_fa; Cercomonadidae_or; Cercomonadidae; Cercozoa
Chrysophyceae_ge; Chrysophyceae_fa; Chrysophyceae_or; Chrysophyceae; Ochrophyta_ph
Ochromonadales_fa_unclassified; Ochromonadales_fa; Ochromonadales; Chrysophyceae; Ochrophyta_ph
Incertae_Sedis_fa_unclassified; Incertae_Sedis_fa; Incertae_Sedis; Chlorophyceae; Chlorophyta_ph
Ulkenia; Thraustochytriaceae; Labyrinthulomycetes_or; Labyrinthulomycetes_cl; Labyrinthulomycetes
Vermamoeba; Echinamoebida_fa; Echinamoebida; Tubulinea; Amoebozoa_ph
Ascotricha; Xylariaceae; Xylariales; Sordariomycetes; Ascomycota
Eunotia; Bacillariophyceae_fa; Bacillariophyceae_or; Bacillariophyceae; Diatomea
Pucciniales_unclassified; Pucciniales_unclassified; Pucciniales; Pucciniomycetes; Basidiomycota
Thraustochytriaceae_unclassified; Thraustochytriaceae; Labyrinthulomycetes_or; Labyrinthulomycetes_cl; Labyrinthulomycetes
Rhizophydiales_ge; Rhizophydiales_fa; Rhizophydiales; Chytridiomycetes; Chytridiomycota
Phialina; Haptoria; Litostomatea; Intramacronucleata; Ciliophora
Nemaliophycidae_fa_unclassified; Nemaliophycidae_fa; Nemaliophycidae_or; Nemaliophycidae; Florideophycidae
Peritrichia_ge; Oligohymenophorea; Conthreep; Intramacronucleata; Ciliophora
Chroomonas; Cryptomonadales_fa; Cryptomonadales; Cryptophyceae_cl; Cryptophyceae_ph
Ancyromonadida_ge; Ancyromonadida_fa; Ancyromonadida_or; Ancyromonadida_cl; Ancyromonadida
Vishniacozyma; Bulleribasidiaceae; Tremellales; Tremellomycetes; Basidiomycota
Gymnophrys; Incertae_Sedis_fa; Incertae_Sedis_or; Incertae_Sedis; Cercozoa
Monogononta_unclassified; Monogononta_unclassified; Monogononta_unclassified; Monogononta; Rotifera
Trebouxia; Trebouxiales_fa; Trebouxiales; Trebouxiophyceae; Chlorophyta_ph
Bulleribasidiaceae_unclassified; Bulleribasidiaceae; Tremellales; Tremellomycetes; Basidiomycota
Oikomonas; Chromulinales_fa; Chromulinales; Chrysophyceae; Ochrophyta_ph
Heterotrichea_fa_unclassified; Heterotrichea_fa; Heterotrichea; Postciliodesmatophora; Ciliophora
Chromulinales_fa_unclassified; Chromulinales_fa; Chromulinales; Chrysophyceae; Ochrophyta_ph
Russulales_ge; Russulales_fa; Russulales; Agaricomycetes; Basidiomycota
Chaetothyriales_unclassified; Chaetothyriales_unclassified; Chaetothyriales; Eurotiomycetes; Ascomycota
Bacillariophyceae_or_unclassified; Bacillariophyceae_or_unclassified; Bacillariophyceae_or; Bacillariophyceae; Diatomea
Dysteria; Phyllopharyngea; Conthreep; Intramacronucleata; Ciliophora
Sistotrema; Corticiaceae; Corticiales; Agaricomycetes; Basidiomycota
Trechispora; Hydnodontaceae; Trechisporales; Agaricomycetes; Basidiomycota
uncultured_ge; uncultured_fa; uncultured_or; uncultured; Cercozoa
Mrakia; Mrakiaceae; Cystofilobasidiales; Tremellomycetes; Basidiomycota
eukaryotic; Chromulinales_fa; Chromulinales; Chrysophyceae; Ochrophyta_ph
Microbotryomycetes_unclassified; Microbotryomycetes_unclassified; Microbotryomycetes_unclassified; Microbotryomycetes; Basidiomycota
Verticillium; Plectosphaerellaceae; Glomerellales; Sordariomycetes; Ascomycota
Microbotryum; Microbotryaceae; Microbotryales; Microbotryomycetes; Basidiomycota
Saccharomycetales_unclassified; Saccharomycetales_unclassified; Saccharomycetales; Saccharomycetes; Ascomycota
Exobasidiomycetes_unclassified; Exobasidiomycetes_unclassified; Exobasidiomycetes_unclassified; Exobasidiomycetes; Basidiomycota
Auricularia; Auriculariaceae; Auriculariales; Agaricomycetes; Basidiomycota
Phyllopharyngea_unclassified; Phyllopharyngea; Conthreep; Intramacronucleata; Ciliophora
Trebouxiophyceae_ge; Trebouxiophyceae_fa; Trebouxiophyceae_or; Trebouxiophyceae; Chlorophyta_ph
Chlamydopodium; Incertae_Sedis_fa; Incertae_Sedis; Chlorophyceae; Chlorophyta_ph
Discostella; Mediophyceae_fa; Mediophyceae_or; Mediophyceae; Diatomea
Cystofilobasidium; Cystofilobasidiaceae; Cystofilobasidiales; Tremellomycetes; Basidiomycota
Tetracystis; Chlamydomonadales_fa; Chlamydomonadales; Chlorophyceae; Chlorophyta_ph
Eustigmatales_ge; Eustigmatales_fa; Eustigmatales; Eustigmatophyceae; Ochrophyta_ph
Ciliophora_unclassified; Ciliophora_unclassified; Ciliophora_unclassified; Ciliophora_unclassified; Ciliophora
Gromochytriaceae_unclassified; Gromochytriaceae; Gromochytriales; Chytridiomycetes; Chytridiomycota
Hyphodontia; Corticiaceae; Corticiales; Agaricomycetes; Basidiomycota
Stichococcus; Prasiolales_fa; Prasiolales; Trebouxiophyceae; Chlorophyta_ph
Trichomonascus; Trichomonascaceae; Saccharomycetales; Saccharomycetes; Ascomycota
Chytridiales_unclassified; Chytridiales_unclassified; Chytridiales; Chytridiomycetes; Chytridiomycota
Scotinosphaera; Scotinosphaerales_fa; Scotinosphaerales; Ulvophyceae; Chlorophyta_ph
Spizellomycetales_unclassified; Spizellomycetales_unclassified; Spizellomycetales; Chytridiomycetes; Chytridiomycota
Monoblepharella; Monoblepharidaceae; Monoblepharidales; Monoblepharidomycetes; Chytridiomycota
Xylariales_unclassified; Xylariales_unclassified; Xylariales; Sordariomycetes; Ascomycota
Eurotiales_unclassified; Eurotiales_unclassified; Eurotiales; Eurotiomycetes; Ascomycota
Aspergillus; Aspergillaceae; Eurotiales; Eurotiomycetes; Ascomycota
Cystobasidiomycetes_unclassified; Cystobasidiomycetes_unclassified; Cystobasidiomycetes_unclassified; Cystobasidiomycetes; Basidiomycota
Chrysozyma; Chrysozymaceae; Incertae_Sedis; Microbotryomycetes; Basidiomycota
Chaetomium; Chaetomiaceae; Sordariales; Sordariomycetes; Ascomycota
Sarocladium; Incertae_Sedis; Hypocreales; Sordariomycetes; Ascomycota
Elliptochloris; Microthamniales_fa; Microthamniales; Trebouxiophyceae; Chlorophyta_ph
Nowakowskiella; Nowakowskiellaceae; Cladochytriales; Chytridiomycetes; Chytridiomycota
Cryptophyceae_cl_unclassified; Cryptophyceae_cl_unclassified; Cryptophyceae_cl_unclassified; Cryptophyceae_cl; Cryptophyceae_ph
Pilidium; Chaetomellaceae; Helotiales; Leotiomycetes; Ascomycota
LKM15_ge; LKM15_fa; LKM15_or; LKM15_cl; LKM15
MAST-3_unclassified; MAST-3_unclassified; MAST-3_unclassified; MAST-3_unclassified; MAST-3
Exobasidium; Exobasidiaceae; Exobasidiales; Exobasidiomycetes; Basidiomycota
Picochlorum; Incertae_Sedis_fa; Incertae_Sedis; Trebouxiophyceae; Chlorophyta_ph
Agaricales_ge; Agaricales_fa; Agaricales; Agaricomycetes; Basidiomycota
Knufia; Trichomeriaceae; Chaetothyriales; Eurotiomycetes; Ascomycota
Papiliotrema; Rhynchogastremataceae; Tremellales; Tremellomycetes; Basidiomycota
Pirsonia; Incertae_Sedis_fa; Incertae_Sedis_or; Incertae_Sedis_cl; Incertae_Sedis
Debaryomycetaceae_unclassified; Debaryomycetaceae; Saccharomycetales; Saccharomycetes; Ascomycota
uncultured; Hypotrichia; Spirotrichea; Intramacronucleata; Ciliophora
Filobasidiaceae_unclassified; Filobasidiaceae; Filobasidiales; Tremellomycetes; Basidiomycota
Trebouxiales_fa_unclassified; Trebouxiales_fa; Trebouxiales; Trebouxiophyceae; Chlorophyta_ph
uncultured_ge; uncultured; Agaricales; Agaricomycetes; Basidiomycota
Incertae_Sedis_unclassified; Incertae_Sedis; Incertae_Sedis; Cystobasidiomycetes; Basidiomycota
Bannoa; Erythrobasidiaceae; Erythrobasidiales; Cystobasidiomycetes; Basidiomycota
uncultured; Stereaceae; Russulales; Agaricomycetes; Basidiomycota
Kondoa; Kondoaceae; Agaricostilbales; Agaricostilbomycetes; Basidiomycota
Rhizophydiaceae_unclassified; Rhizophydiaceae; Rhizophydiales; Chytridiomycetes; Chytridiomycota
Platygloeaceae_unclassified; Platygloeaceae; Pucciniomycetes_or; Pucciniomycetes; Basidiomycota
Staurosira; Fragilariales_fa; Fragilariales; Coscinodiscophytina_cl; Diatomea
Pleosporales_fa_unclassified; Pleosporales_fa; Pleosporales; Dothideomycetes; Ascomycota
Pleosporaceae_unclassified; Pleosporaceae; Pleosporales; Dothideomycetes; Ascomycota
uncultured; Haptoria; Litostomatea; Intramacronucleata; Ciliophora
uncultured_ge; uncultured; Thelephorales; Agaricomycetes; Basidiomycota
Asterochloris; Microthamniales_fa; Microthamniales; Trebouxiophyceae; Chlorophyta_ph
uncultured_ge; uncultured; Pleosporales; Dothideomycetes; Ascomycota
Coelastrella; Sphaeropleales_fa; Sphaeropleales; Chlorophyceae; Chlorophyta_ph
Archaeorhizomyces; Archaeorhizomycetaceae; Archaeorhizomycetales; Archaeorhizomycetes; Ascomycota
Buckleyzyma; Incertae_Sedis; Incertae_Sedis; Cystobasidiomycetes; Basidiomycota
Cladochytrium; Cladochytriaceae; Cladochytriales; Chytridiomycetes; Chytridiomycota
Kodamaea-Candida_clade; Metschnikowiaceae; Saccharomycetales; Saccharomycetes; Ascomycota
Furia; Entomophthoraceae; Entomophthorales; Entomophthoromycetes; Zoopagomycota
Rhizidiomyces; Hyphochytriales_fa; Hyphochytriales; Hyphochytriomycetes_cl; Hyphochytriomycetes
Xylariaceae_unclassified; Xylariaceae; Xylariales; Sordariomycetes; Ascomycota
Cercomonadidae_fa_unclassified; Cercomonadidae_fa; Cercomonadidae_or; Cercomonadidae; Cercozoa
Helotiales_unclassified; Helotiales_unclassified; Helotiales; Leotiomycetes; Ascomycota
Bradymyces; Trichomeriaceae; Chaetothyriales; Eurotiomycetes; Ascomycota
Tetradesmus; Sphaeropleales_fa; Sphaeropleales; Chlorophyceae; Chlorophyta_ph
Loxophyllum; Haptoria; Litostomatea; Intramacronucleata; Ciliophora
Cryptococcaceae_unclassified; Cryptococcaceae; Tremellales; Tremellomycetes; Basidiomycota
Trichomonascaceae_unclassified; Trichomonascaceae; Saccharomycetales; Saccharomycetes; Ascomycota
Pedinellales_fa_unclassified; Pedinellales_fa; Pedinellales; Dictyochophyceae; Ochrophyta_ph
Rhizoctonia; Ceratobasidiaceae; Cantharellales; Agaricomycetes; Basidiomycota
Lobulomyces; Lobulomycetaceae; Lobulomycetales; Chytridiomycetes; Chytridiomycota
Pseudourostyla; Hypotrichia; Spirotrichea; Intramacronucleata; Ciliophora
Bacillariophyceae_ge; Bacillariophyceae_fa; Bacillariophyceae_or; Bacillariophyceae; Diatomea
Mucor; Mucoraceae; Mucorales; Incertae_Sedis; Mucoromycota
Boothiomyces; Rhizophydiales_fa; Rhizophydiales; Chytridiomycetes; Chytridiomycota
Myrmecia; Trebouxiales_fa; Trebouxiales; Trebouxiophyceae; Chlorophyta_ph
Pezizales_unclassified; Pezizales_unclassified; Pezizales; Pezizomycetes; Ascomycota
Coriolopsis; Coriolaceae; Polyporales; Agaricomycetes; Basidiomycota
Naganishia; Filobasidiaceae; Filobasidiales; Tremellomycetes; Basidiomycota
Monoblepharidales_fa_unclassified; Monoblepharidales_fa; Monoblepharidales; Monoblepharidomycetes; Chytridiomycota
Arthopyrenia; Pleosporales_fa; Pleosporales; Dothideomycetes; Ascomycota
Phlebia; Corticiaceae; Corticiales; Agaricomycetes; Basidiomycota
Corticiaceae_unclassified; Corticiaceae; Corticiales; Agaricomycetes; Basidiomycota
uncultured_ge; uncultured_fa; uncultured; Arthoniomycetes; Ascomycota
Candida-Lodderomyces_clade; Debaryomycetaceae; Saccharomycetales; Saccharomycetes; Ascomycota
Corollospora; Halosphaeriaceae; Microascales; Sordariomycetes; Ascomycota
Herpotrichiellaceae_unclassified; Herpotrichiellaceae; Chaetothyriales; Eurotiomycetes; Ascomycota
Bracteacoccus; Sphaeropleales_fa; Sphaeropleales; Chlorophyceae; Chlorophyta_ph
Acremonium; Incertae_Sedis; Hypocreales; Sordariomycetes; Ascomycota
Mucorales_unclassified; Mucorales_unclassified; Mucorales; Incertae_Sedis; Mucoromycota
Pezizaceae_unclassified; Pezizaceae; Pezizales; Pezizomycetes; Ascomycota
Homalogastra; Oligohymenophorea; Conthreep; Intramacronucleata; Ciliophora
Nautococcus; Incertae_Sedis_fa; Incertae_Sedis; Chlorophyceae; Chlorophyta_ph
Antrodiella; Polyporales_fa; Polyporales; Agaricomycetes; Basidiomycota
Apiotrichum; Trichosporonaceae; Trichosporonales; Tremellomycetes; Basidiomycota
Coccomyxa; Incertae_Sedis_fa; Incertae_Sedis; Trebouxiophyceae; Chlorophyta_ph
Phaeodothis; Phaeosphaeriaceae; Pleosporales; Dothideomycetes; Ascomycota
Klebsormidium; Klebsormidiales_fa; Klebsormidiales; Klebsormidiophyceae_cl; Klebsormidiophyceae
Chytridium; Chytridiaceae; Chytridiales; Chytridiomycetes; Chytridiomycota
Filobasidiales_unclassified; Filobasidiales_unclassified; Filobasidiales; Tremellomycetes; Basidiomycota
Chytriomyces; Chytriomycetaceae; Chytridiales; Chytridiomycetes; Chytridiomycota
Trichosporonaceae_unclassified; Trichosporonaceae; Trichosporonales; Tremellomycetes; Basidiomycota
Bipolaris; Pleosporaceae; Pleosporales; Dothideomycetes; Ascomycota
Brachybasidiaceae_ge; Brachybasidiaceae; Exobasidiales; Exobasidiomycetes; Basidiomycota
Pichia; Pichiaceae; Saccharomycetales; Saccharomycetes; Ascomycota
Udeniomyces; Mrakiaceae; Cystofilobasidiales; Tremellomycetes; Basidiomycota
Dendrochytridium; Chytridiaceae; Chytridiales; Chytridiomycetes; Chytridiomycota
Hanseniaspora; Saccharomycodaceae; Saccharomycetales; Saccharomycetes; Ascomycota
Spathidium; Haptoria; Litostomatea; Intramacronucleata; Ciliophora
Aspergillaceae_unclassified; Aspergillaceae; Eurotiales; Eurotiomycetes; Ascomycota
Naegleria; Tetramitia_fa; Tetramitia_or; Tetramitia; Heterolobosea
Monosiga; Codonosigidae_fa; Codonosigidae; Choanoflagellida; Holozoa_ph
Saccharomycetaceae_unclassified; Saccharomycetaceae; Saccharomycetales; Saccharomycetes; Ascomycota
Aphelidea_ge; Aphelidea_fa; Aphelidea_or; Aphelidea_cl; Aphelidea
Peziza; Pezizaceae; Pezizales; Pezizomycetes; Ascomycota
Hymenostomatia_ge; Oligohymenophorea; Conthreep; Intramacronucleata; Ciliophora
Mucoraceae_unclassified; Mucoraceae; Mucorales; Incertae_Sedis; Mucoromycota
Cutaneotrichosporon; Trichosporonaceae; Trichosporonales; Tremellomycetes; Basidiomycota
JBNA46; Chromulinales_fa; Chromulinales; Chrysophyceae; Ochrophyta_ph
Russulales_unclassified; Russulales_unclassified; Russulales; Agaricomycetes; Basidiomycota
Tilletiopsis; Incertae_Sedis; Entylomatales; Exobasidiomycetes; Basidiomycota
Chlorophyta_ge; Chlorophyta_fa; Chlorophyta_or; Chlorophyta_cl; Chlorophyta_ph
Oophila; Chlamydomonadales_fa; Chlamydomonadales; Chlorophyceae; Chlorophyta_ph
Trichomeriaceae_unclassified; Trichomeriaceae; Chaetothyriales; Eurotiomycetes; Ascomycota
Coccidia_unclassified; Coccidia_unclassified; Coccidia; Conoidasida; Apicomplexa
Cladosporiaceae_unclassified; Cladosporiaceae; Capnodiales; Dothideomycetes; Ascomycota
uncultured_ge; uncultured_fa; uncultured_or; uncultured_cl; Cryptomycota
Aplanopsis; Peronosporomycetes_fa; Peronosporomycetes_or; Peronosporomycetes_cl; Peronosporomycetes
Saprolegnia; Peronosporomycetes_fa; Peronosporomycetes_or; Peronosporomycetes_cl; Peronosporomycetes
Mortierellales_unclassified; Mortierellales_unclassified; Mortierellales; Incertae_Sedis; Mucoromycota
Penicillium; Aspergillaceae; Eurotiales; Eurotiomycetes; Ascomycota
Ophiostomataceae_unclassified; Ophiostomataceae; Ophiostomatales; Sordariomycetes; Ascomycota
Chaenea; Haptoria; Litostomatea; Intramacronucleata; Ciliophora
Lichtheimiaceae_unclassified; Lichtheimiaceae; Mucorales; Incertae_Sedis; Mucoromycota
Metschnikowiaceae_unclassified; Metschnikowiaceae; Saccharomycetales; Saccharomycetes; Ascomycota
Exobasidiales_unclassified; Exobasidiales_unclassified; Exobasidiales; Exobasidiomycetes; Basidiomycota

## Sheet: Genus_unique S
S_15
Ploimida_ge; Ploimida_fa; Ploimida; Monogononta; Rotifera
Cryptomonadales_fa_unclassified; Cryptomonadales_fa; Cryptomonadales; Cryptophyceae_cl; Cryptophyceae_ph
Pythium; Peronosporomycetes_fa; Peronosporomycetes_or; Peronosporomycetes_cl; Peronosporomycetes
uncultured_ge; uncultured_fa; uncultured; Chytridiomycetes; Chytridiomycota
Choreotrichia_unclassified; Choreotrichia; Spirotrichea; Intramacronucleata; Ciliophora
Dinophyceae_unclassified; Dinophyceae_unclassified; Dinophyceae_unclassified; Dinophyceae; Dinoflagellata
Arcuospathidium; Haptoria; Litostomatea; Intramacronucleata; Ciliophora
Chlamydomonadales_fa_unclassified; Chlamydomonadales_fa; Chlamydomonadales; Chlorophyceae; Chlorophyta_ph
Stylonychia; Hypotrichia; Spirotrichea; Intramacronucleata; Ciliophora
Synurales_fa_unclassified; Synurales_fa; Synurales; Chrysophyceae; Ochrophyta_ph
Stentor; Heterotrichea_fa; Heterotrichea; Postciliodesmatophora; Ciliophora
Colpodidium; Nassophorea; Conthreep; Intramacronucleata; Ciliophora
Ichthyophthirius; Oligohymenophorea; Conthreep; Intramacronucleata; Ciliophora
Dictyochophyceae_unclassified; Dictyochophyceae_unclassified; Dictyochophyceae_unclassified; Dictyochophyceae; Ochrophyta_ph
Telonema; Incertae_Sedis_fa; Incertae_Sedis_or; Incertae_Sedis_cl; Incertae_Sedis_ph
Mediophyceae_fa_unclassified; Mediophyceae_fa; Mediophyceae_or; Mediophyceae; Diatomea
Incertae_Sedis_fa_unclassified; Incertae_Sedis_fa; Incertae_Sedis; Trebouxiophyceae; Chlorophyta_ph
Choreotrichia_ge; Choreotrichia; Spirotrichea; Intramacronucleata; Ciliophora
Rhizophydiales_unclassified; Rhizophydiales_unclassified; Rhizophydiales; Chytridiomycetes; Chytridiomycota
Kappamycetaceae_ge; Kappamycetaceae; Rhizophydiales; Chytridiomycetes; Chytridiomycota
Peridinium; Peridiniales_fa; Peridiniales; Dinophyceae; Dinoflagellata
Pedinellales_ge; Pedinellales_fa; Pedinellales; Dictyochophyceae; Ochrophyta_ph
uncultured_ge; uncultured; Rhizophydiales; Chytridiomycetes; Chytridiomycota
Hafniomonas; Chlamydomonadales_fa; Chlamydomonadales; Chlorophyceae; Chlorophyta_ph
Dinoflagellata_unclassified; Dinoflagellata_unclassified; Dinoflagellata_unclassified; Dinoflagellata_unclassified; Dinoflagellata
MAST-2_ge; MAST-2_fa; MAST-2_or; MAST-2_cl; MAST-2
Bolidomonas; Ochrophyta_fa; Ochrophyta_or; Ochrophyta_cl; Ochrophyta_ph
Pleosporales_unclassified; Pleosporales_unclassified; Pleosporales; Dothideomycetes; Ascomycota
Cladosporium; Cladosporiaceae; Capnodiales; Dothideomycetes; Ascomycota
Chrysochromulina; Prymnesiales_fa; Prymnesiales; Prymnesiophyceae_cl; Prymnesiophyceae
Chlorophyceae_ge; Chlorophyceae_fa; Chlorophyceae_or; Chlorophyceae; Chlorophyta_ph
Dileptus; Haptoria; Litostomatea; Intramacronucleata; Ciliophora
Chaetophorales_fa_unclassified; Chaetophorales_fa; Chaetophorales; Chlorophyceae; Chlorophyta_ph
Gymnodiniphycidae_unclassified; Gymnodiniphycidae_unclassified; Gymnodiniphycidae; Dinophyceae; Dinoflagellata
Ciliophora_unclassified; Ciliophora_unclassified; Ciliophora_unclassified; Ciliophora_unclassified; Ciliophora
Agaricales_unclassified; Agaricales_unclassified; Agaricales; Agaricomycetes; Basidiomycota
Botryococcus; Incertae_Sedis_fa; Incertae_Sedis; Trebouxiophyceae; Chlorophyta_ph
Didinium; Haptoria; Litostomatea; Intramacronucleata; Ciliophora
Dothideomycetes_unclassified; Dothideomycetes_unclassified; Dothideomycetes_unclassified; Dothideomycetes; Ascomycota
Discostella; Mediophyceae_fa; Mediophyceae_or; Mediophyceae; Diatomea
Metschnikowia; Metschnikowiaceae; Saccharomycetales; Saccharomycetes; Ascomycota
Russulales_ge; Russulales_fa; Russulales; Agaricomycetes; Basidiomycota
Chlamydomonas; Chlamydomonadales_fa; Chlamydomonadales; Chlorophyceae; Chlorophyta_ph
Chlorellales_fa_unclassified; Chlorellales_fa; Chlorellales; Trebouxiophyceae; Chlorophyta_ph
Chlorophyta_ph_unclassified; Chlorophyta_ph_unclassified; Chlorophyta_ph_unclassified; Chlorophyta_ph_unclassified; Chlorophyta_ph
Fragilaria; Fragilariales_fa; Fragilariales; Coscinodiscophytina_cl; Diatomea
Uroglena; Chromulinales_fa; Chromulinales; Chrysophyceae; Ochrophyta_ph
Hydrurus; Chrysocapsales_fa; Chrysocapsales; Chrysophyceae; Ochrophyta_ph
Synura; Synurales_fa; Synurales; Chrysophyceae; Ochrophyta_ph
Rhizoctonia; Ceratobasidiaceae; Cantharellales; Agaricomycetes; Basidiomycota
Tremellales_unclassified; Tremellales_unclassified; Tremellales; Tremellomycetes; Basidiomycota
Ulvophyceae_unclassified; Ulvophyceae_unclassified; Ulvophyceae_unclassified; Ulvophyceae; Chlorophyta_ph
Dexiotricha; Oligohymenophorea; Conthreep; Intramacronucleata; Ciliophora
Symbiodinium; Suessiaceae; Gymnodiniphycidae; Dinophyceae; Dinoflagellata
Phaeodothis; Phaeosphaeriaceae; Pleosporales; Dothideomycetes; Ascomycota
Auricularia; Auriculariaceae; Auriculariales; Agaricomycetes; Basidiomycota
Trechispora; Hydnodontaceae; Trechisporales; Agaricomycetes; Basidiomycota
Desmodesmus; Sphaeropleales_fa; Sphaeropleales; Chlorophyceae; Chlorophyta_ph
Bacillariophyceae_fa_unclassified; Bacillariophyceae_fa; Bacillariophyceae_or; Bacillariophyceae; Diatomea
Gymnodinium_clade_unclassified; Gymnodinium_clade; Gymnodiniphycidae; Dinophyceae; Dinoflagellata
Monogononta_unclassified; Monogononta_unclassified; Monogononta_unclassified; Monogononta; Rotifera
Pezizomycotina_ge; Pezizomycotina_fa; Pezizomycotina_or; Pezizomycotina_cl; Ascomycota
Botryobasidium; Botryobasidiaceae; Cantharellales; Agaricomycetes; Basidiomycota
Microglena; Chlamydomonadales_fa; Chlamydomonadales; Chlorophyceae; Chlorophyta_ph
Dictyochloropsis; Microthamniales_fa; Microthamniales; Trebouxiophyceae; Chlorophyta_ph
Elliptochloris; Microthamniales_fa; Microthamniales; Trebouxiophyceae; Chlorophyta_ph
Cladochytrium; Cladochytriaceae; Cladochytriales; Chytridiomycetes; Chytridiomycota
Homalogastra; Oligohymenophorea; Conthreep; Intramacronucleata; Ciliophora
Cryptocaryon; Prostomatea; Conthreep; Intramacronucleata; Ciliophora
Staurosira; Fragilariales_fa; Fragilariales; Coscinodiscophytina_cl; Diatomea
Diatomea_unclassified; Diatomea_unclassified; Diatomea_unclassified; Diatomea_unclassified; Diatomea
Thalassiosira; Mediophyceae_fa; Mediophyceae_or; Mediophyceae; Diatomea
Suessiaceae_unclassified; Suessiaceae; Gymnodiniphycidae; Dinophyceae; Dinoflagellata
Chrysophyceae_ge; Chrysophyceae_fa; Chrysophyceae_or; Chrysophyceae; Ochrophyta_ph
Knufia; Trichomeriaceae; Chaetothyriales; Eurotiomycetes; Ascomycota
Helotiales_unclassified; Helotiales_unclassified; Helotiales; Leotiomycetes; Ascomycota
Verticillium; Plectosphaerellaceae; Glomerellales; Sordariomycetes; Ascomycota
Hyphodontia; Corticiaceae; Corticiales; Agaricomycetes; Basidiomycota
Phlebia; Corticiaceae; Corticiales; Agaricomycetes; Basidiomycota
Kondoa; Kondoaceae; Agaricostilbales; Agaricostilbomycetes; Basidiomycota
Chrysozyma; Chrysozymaceae; Incertae_Sedis; Microbotryomycetes; Basidiomycota
Chlorodendrales_fa_unclassified; Chlorodendrales_fa; Chlorodendrales; Chlorodendrophyceae; Chlorophyta_ph
Chlorococcum; Chlamydomonadales_fa; Chlamydomonadales; Chlorophyceae; Chlorophyta_ph
Chloromonas; Chlamydomonadales_fa; Chlamydomonadales; Chlorophyceae; Chlorophyta_ph
Lobomonas; Chlamydomonadales_fa; Chlamydomonadales; Chlorophyceae; Chlorophyta_ph
Volvox; Chlamydomonadales_fa; Chlamydomonadales; Chlorophyceae; Chlorophyta_ph
Bracteacoccus; Sphaeropleales_fa; Sphaeropleales; Chlorophyceae; Chlorophyta_ph
Sphaeropleales_fa_unclassified; Sphaeropleales_fa; Sphaeropleales; Chlorophyceae; Chlorophyta_ph
Microthamniales_fa_unclassified; Microthamniales_fa; Microthamniales; Trebouxiophyceae; Chlorophyta_ph
Chytriomyces; Chytriomycetaceae; Chytridiales; Chytridiomycetes; Chytridiomycota
uncultured; Gromochytriaceae; Gromochytriales; Chytridiomycetes; Chytridiomycota
Rhizophydiaceae_ge; Rhizophydiaceae; Rhizophydiales; Chytridiomycetes; Chytridiomycota
Scuticociliatia_ge; Oligohymenophorea; Conthreep; Intramacronucleata; Ciliophora
Phyllopharyngea_unclassified; Phyllopharyngea; Conthreep; Intramacronucleata; Ciliophora
Aulacoseira; Melosirids; Coscinodiscophytina_or; Coscinodiscophytina_cl; Diatomea
Fragilariales_fa_unclassified; Fragilariales_fa; Fragilariales; Coscinodiscophytina_cl; Diatomea
Biecheleria; Suessiaceae; Gymnodiniphycidae; Dinophyceae; Dinoflagellata
Ochromonas; Ochromonadales_fa; Ochromonadales; Chrysophyceae; Ochrophyta_ph
Pedinellales_fa_unclassified; Pedinellales_fa; Pedinellales; Dictyochophyceae; Ochrophyta_ph
Prymnesiales_fa_unclassified; Prymnesiales_fa; Prymnesiales; Prymnesiophyceae_cl; Prymnesiophyceae
S_20
Choreotrichia_unclassified; Choreotrichia; Spirotrichea; Intramacronucleata; Ciliophora
Mediophyceae_fa_unclassified; Mediophyceae_fa; Mediophyceae_or; Mediophyceae; Diatomea
Synura; Synurales_fa; Synurales; Chrysophyceae; Ochrophyta_ph
Halteria; Hypotrichia; Spirotrichea; Intramacronucleata; Ciliophora
Navicula; Bacillariophyceae_fa; Bacillariophyceae_or; Bacillariophyceae; Diatomea
Cyclotella; Mediophyceae_fa; Mediophyceae_or; Mediophyceae; Diatomea
Neochlorosarcina; Chlorosarcinales_fa; Chlorosarcinales; Chlorophyceae; Chlorophyta_ph
Ochromonas; Ochromonadales_fa; Ochromonadales; Chrysophyceae; Ochrophyta_ph
A31_ge; A31_fa; A31; Perkinsidae; Protalveolata
Tintinnopsis; Choreotrichia; Spirotrichea; Intramacronucleata; Ciliophora
Pedinellales_ge; Pedinellales_fa; Pedinellales; Dictyochophyceae; Ochrophyta_ph
Symbiodinium; Suessiaceae; Gymnodiniphycidae; Dinophyceae; Dinoflagellata
Tetraselmis; Chlorodendrales_fa; Chlorodendrales; Chlorodendrophyceae; Chlorophyta_ph
Bolidomonas; Ochrophyta_fa; Ochrophyta_or; Ochrophyta_cl; Ochrophyta_ph
Chlamydomonas; Chlamydomonadales_fa; Chlamydomonadales; Chlorophyceae; Chlorophyta_ph
Perkinsidae_unclassified; Perkinsidae_unclassified; Perkinsidae_unclassified; Perkinsidae; Protalveolata
Conthreep_unclassified; Conthreep_unclassified; Conthreep; Intramacronucleata; Ciliophora
Carteria; Incertae_Sedis_fa; Incertae_Sedis; Chlorophyceae; Chlorophyta_ph
Bacillariophyceae_fa_unclassified; Bacillariophyceae_fa; Bacillariophyceae_or; Bacillariophyceae; Diatomea
uncultured; Aphelidea_fa; Aphelidea_or; Aphelidea_cl; Aphelidea
MAST-2_ge; MAST-2_fa; MAST-2_or; MAST-2_cl; MAST-2
Diatomea_unclassified; Diatomea_unclassified; Diatomea_unclassified; Diatomea_unclassified; Diatomea
Surirella; Bacillariophyceae_fa; Bacillariophyceae_or; Bacillariophyceae; Diatomea
Cladophora; Cladophorales_fa; Cladophorales; Ulvophyceae; Chlorophyta_ph
Vitreochlamys; Chlamydomonadales_fa; Chlamydomonadales; Chlorophyceae; Chlorophyta_ph
Chroomonas; Cryptomonadales_fa; Cryptomonadales; Cryptophyceae_cl; Cryptophyceae_ph
Chlorellales_fa_unclassified; Chlorellales_fa; Chlorellales; Trebouxiophyceae; Chlorophyta_ph
Choreotrichia_ge; Choreotrichia; Spirotrichea; Intramacronucleata; Ciliophora
Chytriomycetaceae_ge; Chytriomycetaceae; Chytridiales; Chytridiomycetes; Chytridiomycota
Ulnaria; Fragilariales_fa; Fragilariales; Coscinodiscophytina_cl; Diatomea
Monogononta_unclassified; Monogononta_unclassified; Monogononta_unclassified; Monogononta; Rotifera
Strombidium; Oligotrichia; Spirotrichea; Intramacronucleata; Ciliophora
uncultured_ge; uncultured_fa; uncultured; Chytridiomycetes; Chytridiomycota
Chlorophyceae_ge; Chlorophyceae_fa; Chlorophyceae_or; Chlorophyceae; Chlorophyta_ph
Pythium; Peronosporomycetes_fa; Peronosporomycetes_or; Peronosporomycetes_cl; Peronosporomycetes
Fragilaria; Fragilariales_fa; Fragilariales; Coscinodiscophytina_cl; Diatomea
Chlorophyta_ph_unclassified; Chlorophyta_ph_unclassified; Chlorophyta_ph_unclassified; Chlorophyta_ph_unclassified; Chlorophyta_ph
Lobomonas; Chlamydomonadales_fa; Chlamydomonadales; Chlorophyceae; Chlorophyta_ph
Cryptomonadales_fa_unclassified; Cryptomonadales_fa; Cryptomonadales; Cryptophyceae_cl; Cryptophyceae_ph
Gymnodiniphycidae_unclassified; Gymnodiniphycidae_unclassified; Gymnodiniphycidae; Dinophyceae; Dinoflagellata
Desmodesmus; Sphaeropleales_fa; Sphaeropleales; Chlorophyceae; Chlorophyta_ph
Nitzschia; Bacillariophyceae_fa; Bacillariophyceae_or; Bacillariophyceae; Diatomea
Chrysophyceae_ge; Chrysophyceae_fa; Chrysophyceae_or; Chrysophyceae; Ochrophyta_ph
Sphaeropleales_fa_unclassified; Sphaeropleales_fa; Sphaeropleales; Chlorophyceae; Chlorophyta_ph
Colpodella; Colpodellida_fa; Colpodellida_or; Colpodellida; Protalveolata
Rhizoclosmatium; Chytriomycetaceae; Chytridiales; Chytridiomycetes; Chytridiomycota
Encyonema; Bacillariophyceae_fa; Bacillariophyceae_or; Bacillariophyceae; Diatomea
Thalassiosira; Mediophyceae_fa; Mediophyceae_or; Mediophyceae; Diatomea
Dictyochophyceae_unclassified; Dictyochophyceae_unclassified; Dictyochophyceae_unclassified; Dictyochophyceae; Ochrophyta_ph
Didinium; Haptoria; Litostomatea; Intramacronucleata; Ciliophora
Tetrahymena; Oligohymenophorea; Conthreep; Intramacronucleata; Ciliophora
Scuticociliatia_ge; Oligohymenophorea; Conthreep; Intramacronucleata; Ciliophora
Volvox; Chlamydomonadales_fa; Chlamydomonadales; Chlorophyceae; Chlorophyta_ph
Myrothecium; Stachybotryaceae; Hypocreales; Sordariomycetes; Ascomycota
Monoraphidium; Sphaeropleales_fa; Sphaeropleales; Chlorophyceae; Chlorophyta_ph
Picochlorum; Incertae_Sedis_fa; Incertae_Sedis; Trebouxiophyceae; Chlorophyta_ph
Suessiaceae_unclassified; Suessiaceae; Gymnodiniphycidae; Dinophyceae; Dinoflagellata
Ancyromonadida_ge; Ancyromonadida_fa; Ancyromonadida_or; Ancyromonadida_cl; Ancyromonadida
Tetracystis; Chlamydomonadales_fa; Chlamydomonadales; Chlorophyceae; Chlorophyta_ph
Chlamydopodium; Incertae_Sedis_fa; Incertae_Sedis; Chlorophyceae; Chlorophyta_ph
Hafniomonas; Chlamydomonadales_fa; Chlamydomonadales; Chlorophyceae; Chlorophyta_ph
Rhodomonas; Cryptomonadales_fa; Cryptomonadales; Cryptophyceae_cl; Cryptophyceae_ph
Chlorococcum; Chlamydomonadales_fa; Chlamydomonadales; Chlorophyceae; Chlorophyta_ph
uncultured; Gromochytriaceae; Gromochytriales; Chytridiomycetes; Chytridiomycota
Bacillariophyceae_ge; Bacillariophyceae_fa; Bacillariophyceae_or; Bacillariophyceae; Diatomea
Mediophyceae_ge; Mediophyceae_fa; Mediophyceae_or; Mediophyceae; Diatomea
Chrysochromulina; Prymnesiales_fa; Prymnesiales; Prymnesiophyceae_cl; Prymnesiophyceae
Arthopyrenia; Pleosporales_fa; Pleosporales; Dothideomycetes; Ascomycota
Trichomonascaceae_unclassified; Trichomonascaceae; Saccharomycetales; Saccharomycetes; Ascomycota
Chlorodendrales_fa_unclassified; Chlorodendrales_fa; Chlorodendrales; Chlorodendrophyceae; Chlorophyta_ph
Chaetophorales_fa_unclassified; Chaetophorales_fa; Chaetophorales; Chlorophyceae; Chlorophyta_ph
Pascherina; Chlamydomonadales_fa; Chlamydomonadales; Chlorophyceae; Chlorophyta_ph
Incertae_Sedis_fa_unclassified; Incertae_Sedis_fa; Incertae_Sedis; Chlorophyceae; Chlorophyta_ph
Oocystis; Chlorellales_fa; Chlorellales; Trebouxiophyceae; Chlorophyta_ph
Hazenia; Ulotrichales_fa; Ulotrichales; Ulvophyceae; Chlorophyta_ph
Rhizophydiaceae_unclassified; Rhizophydiaceae; Rhizophydiales; Chytridiomycetes; Chytridiomycota
Bacillariophyceae_or_unclassified; Bacillariophyceae_or_unclassified; Bacillariophyceae_or; Bacillariophyceae; Diatomea
Skeletonema; Mediophyceae_fa; Mediophyceae_or; Mediophyceae; Diatomea
Peridinium; Peridiniales_fa; Peridiniales; Dinophyceae; Dinoflagellata
Uroglena; Chromulinales_fa; Chromulinales; Chrysophyceae; Ochrophyta_ph
Ochromonadales_fa_unclassified; Ochromonadales_fa; Ochromonadales; Chrysophyceae; Ochrophyta_ph
Pedinellales_fa_unclassified; Pedinellales_fa; Pedinellales; Dictyochophyceae; Ochrophyta_ph
Trichomonascus; Trichomonascaceae; Saccharomycetales; Saccharomycetes; Ascomycota
Auricularia; Auriculariaceae; Auriculariales; Agaricomycetes; Basidiomycota
Kondoa; Kondoaceae; Agaricostilbales; Agaricostilbomycetes; Basidiomycota
Buckleyzyma; Incertae_Sedis; Incertae_Sedis; Cystobasidiomycetes; Basidiomycota
Bulleribasidiaceae_unclassified; Bulleribasidiaceae; Tremellales; Tremellomycetes; Basidiomycota
Massisteria; Granofilosea_fa; Granofilosea_or; Granofilosea; Cercozoa
Microglena; Chlamydomonadales_fa; Chlamydomonadales; Chlorophyceae; Chlorophyta_ph
Ankistrodesmus; Sphaeropleales_fa; Sphaeropleales; Chlorophyceae; Chlorophyta_ph
Nephroselmis; Nephroselmidales_fa; Nephroselmidales; Nephroselmidophyceae; Chlorophyta_ph
Myrmecia; Trebouxiales_fa; Trebouxiales; Trebouxiophyceae; Chlorophyta_ph
Zygorhizidium; Incertae_Sedis; Chytridiales; Chytridiomycetes; Chytridiomycota
Rhizophydiaceae_ge; Rhizophydiaceae; Rhizophydiales; Chytridiomycetes; Chytridiomycota
Monoblepharella; Monoblepharidaceae; Monoblepharidales; Monoblepharidomycetes; Chytridiomycota
Haptoria_ge; Haptoria; Litostomatea; Intramacronucleata; Ciliophora
Eunotia; Bacillariophyceae_fa; Bacillariophyceae_or; Bacillariophyceae; Diatomea
Dinoflagellata_unclassified; Dinoflagellata_unclassified; Dinoflagellata_unclassified; Dinoflagellata_unclassified; Dinoflagellata
Peridiniales_fa_unclassified; Peridiniales_fa; Peridiniales; Dinophyceae; Dinoflagellata
Naegleria; Tetramitia_fa; Tetramitia_or; Tetramitia; Heterolobosea
Salpingoeca; Salpingoecidae; Craspedida_or; Choanoflagellida; Holozoa_ph
Thraustochytriaceae_unclassified; Thraustochytriaceae; Labyrinthulomycetes_or; Labyrinthulomycetes_cl; Labyrinthulomycetes
MAST-3_unclassified; MAST-3_unclassified; MAST-3_unclassified; MAST-3_unclassified; MAST-3
Eustigmatales_ge; Eustigmatales_fa; Eustigmatales; Eustigmatophyceae; Ochrophyta_ph
Spongillida_ge; Spongillida_fa; Spongillida; Demospongiae; Porifera
S_85
Choreotrichia_unclassified; Choreotrichia; Spirotrichea; Intramacronucleata; Ciliophora
Dictyochophyceae_unclassified; Dictyochophyceae_unclassified; Dictyochophyceae_unclassified; Dictyochophyceae; Ochrophyta_ph
Chrysochromulina; Prymnesiales_fa; Prymnesiales; Prymnesiophyceae_cl; Prymnesiophyceae
Pedinellales_ge; Pedinellales_fa; Pedinellales; Dictyochophyceae; Ochrophyta_ph
Prymnesiales_fa_unclassified; Prymnesiales_fa; Prymnesiales; Prymnesiophyceae_cl; Prymnesiophyceae
Spongillida_ge; Spongillida_fa; Spongillida; Demospongiae; Porifera
MAST-2_ge; MAST-2_fa; MAST-2_or; MAST-2_cl; MAST-2
Chlorellales_fa_unclassified; Chlorellales_fa; Chlorellales; Trebouxiophyceae; Chlorophyta_ph
Sphaeropleales_fa_unclassified; Sphaeropleales_fa; Sphaeropleales; Chlorophyceae; Chlorophyta_ph
Strombidium; Oligotrichia; Spirotrichea; Intramacronucleata; Ciliophora
Mediophyceae_ge; Mediophyceae_fa; Mediophyceae_or; Mediophyceae; Diatomea
Chlorophyta_ph_unclassified; Chlorophyta_ph_unclassified; Chlorophyta_ph_unclassified; Chlorophyta_ph_unclassified; Chlorophyta_ph
Cryptomonadales_fa_unclassified; Cryptomonadales_fa; Cryptomonadales; Cryptophyceae_cl; Cryptophyceae_ph
Fragilaria; Fragilariales_fa; Fragilariales; Coscinodiscophytina_cl; Diatomea
Suessiaceae_unclassified; Suessiaceae; Gymnodiniphycidae; Dinophyceae; Dinoflagellata
Halteria; Hypotrichia; Spirotrichea; Intramacronucleata; Ciliophora
uncultured; Aphelidea_fa; Aphelidea_or; Aphelidea_cl; Aphelidea
Desmodesmus; Sphaeropleales_fa; Sphaeropleales; Chlorophyceae; Chlorophyta_ph
Dileptus; Haptoria; Litostomatea; Intramacronucleata; Ciliophora
Dinoflagellata_unclassified; Dinoflagellata_unclassified; Dinoflagellata_unclassified; Dinoflagellata_unclassified; Dinoflagellata
Bolidomonas; Ochrophyta_fa; Ochrophyta_or; Ochrophyta_cl; Ochrophyta_ph
Didinium; Haptoria; Litostomatea; Intramacronucleata; Ciliophora
Navicula; Bacillariophyceae_fa; Bacillariophyceae_or; Bacillariophyceae; Diatomea
Monoraphidium; Sphaeropleales_fa; Sphaeropleales; Chlorophyceae; Chlorophyta_ph
Chlorella; Chlorellales_fa; Chlorellales; Trebouxiophyceae; Chlorophyta_ph
Rhodomonas; Cryptomonadales_fa; Cryptomonadales; Cryptophyceae_cl; Cryptophyceae_ph
Thalassiosira; Mediophyceae_fa; Mediophyceae_or; Mediophyceae; Diatomea
Eustigmatales_fa_unclassified; Eustigmatales_fa; Eustigmatales; Eustigmatophyceae; Ochrophyta_ph
Chlorophyceae_ge; Chlorophyceae_fa; Chlorophyceae_or; Chlorophyceae; Chlorophyta_ph
Hafniomonas; Chlamydomonadales_fa; Chlamydomonadales; Chlorophyceae; Chlorophyta_ph
Mediophyceae_fa_unclassified; Mediophyceae_fa; Mediophyceae_or; Mediophyceae; Diatomea
Peridinium; Peridiniales_fa; Peridiniales; Dinophyceae; Dinoflagellata
Symbiodinium; Suessiaceae; Gymnodiniphycidae; Dinophyceae; Dinoflagellata
Nannochloris; Chlorellales_fa; Chlorellales; Trebouxiophyceae; Chlorophyta_ph
Botryococcus; Incertae_Sedis_fa; Incertae_Sedis; Trebouxiophyceae; Chlorophyta_ph
Perkinsidae_unclassified; Perkinsidae_unclassified; Perkinsidae_unclassified; Perkinsidae; Protalveolata
Vitreochlamys; Chlamydomonadales_fa; Chlamydomonadales; Chlorophyceae; Chlorophyta_ph
Ulnaria; Fragilariales_fa; Fragilariales; Coscinodiscophytina_cl; Diatomea
Rhizoclosmatium; Chytriomycetaceae; Chytridiales; Chytridiomycetes; Chytridiomycota
Pyramimonas; Pyramimonadales_fa; Pyramimonadales; Prasinophytae; Chlorophyta_ph
Gymnodinium_clade_unclassified; Gymnodinium_clade; Gymnodiniphycidae; Dinophyceae; Dinoflagellata
Staurosira; Fragilariales_fa; Fragilariales; Coscinodiscophytina_cl; Diatomea
Carteria; Incertae_Sedis_fa; Incertae_Sedis; Chlorophyceae; Chlorophyta_ph
Nitzschia; Bacillariophyceae_fa; Bacillariophyceae_or; Bacillariophyceae; Diatomea
Fragilariales_fa_unclassified; Fragilariales_fa; Fragilariales; Coscinodiscophytina_cl; Diatomea
Cyclotella; Mediophyceae_fa; Mediophyceae_or; Mediophyceae; Diatomea
Taphrina; Taphrinaceae; Taphrinales; Taphrinomycetes; Ascomycota
Protodesmus; Sphaeropleales_fa; Sphaeropleales; Chlorophyceae; Chlorophyta_ph
Incertae_Sedis_fa_unclassified; Incertae_Sedis_fa; Incertae_Sedis; Trebouxiophyceae; Chlorophyta_ph
Eunotia; Bacillariophyceae_fa; Bacillariophyceae_or; Bacillariophyceae; Diatomea
Gomphonema; Bacillariophyceae_fa; Bacillariophyceae_or; Bacillariophyceae; Diatomea
uncultured_ge; uncultured_fa; uncultured; Chrysophyceae; Ochrophyta_ph
Ankistrodesmus; Sphaeropleales_fa; Sphaeropleales; Chlorophyceae; Chlorophyta_ph
uncultured_ge; uncultured_fa; uncultured; Chytridiomycetes; Chytridiomycota
Dexiotricha; Oligohymenophorea; Conthreep; Intramacronucleata; Ciliophora
Diatomea_unclassified; Diatomea_unclassified; Diatomea_unclassified; Diatomea_unclassified; Diatomea
Chrysophyceae_ge; Chrysophyceae_fa; Chrysophyceae_or; Chrysophyceae; Ochrophyta_ph
Eustigmatales_ge; Eustigmatales_fa; Eustigmatales; Eustigmatophyceae; Ochrophyta_ph
Trachydiscus; Eustigmatales_fa; Eustigmatales; Eustigmatophyceae; Ochrophyta_ph
Chlorococcum; Chlamydomonadales_fa; Chlamydomonadales; Chlorophyceae; Chlorophyta_ph
Picochlorum; Incertae_Sedis_fa; Incertae_Sedis; Trebouxiophyceae; Chlorophyta_ph
Hazenia; Ulotrichales_fa; Ulotrichales; Ulvophyceae; Chlorophyta_ph
Cryptocaryon; Prostomatea; Conthreep; Intramacronucleata; Ciliophora
Oxytricha; Hypotrichia; Spirotrichea; Intramacronucleata; Ciliophora
Chloromonas; Chlamydomonadales_fa; Chlamydomonadales; Chlorophyceae; Chlorophyta_ph
Choreotrichia_ge; Choreotrichia; Spirotrichea; Intramacronucleata; Ciliophora
Botryobasidium; Botryobasidiaceae; Cantharellales; Agaricomycetes; Basidiomycota
Chlamydopodium; Incertae_Sedis_fa; Incertae_Sedis; Chlorophyceae; Chlorophyta_ph
Bacillariophyceae_or_unclassified; Bacillariophyceae_or_unclassified; Bacillariophyceae_or; Bacillariophyceae; Diatomea
Hydrurus; Chrysocapsales_fa; Chrysocapsales; Chrysophyceae; Ochrophyta_ph
Phytophthora; Peronosporomycetes_fa; Peronosporomycetes_or; Peronosporomycetes_cl; Peronosporomycetes
Colpodella; Colpodellida_fa; Colpodellida_or; Colpodellida; Protalveolata
Ancyromonadida_ge; Ancyromonadida_fa; Ancyromonadida_or; Ancyromonadida_cl; Ancyromonadida
Auricularia; Auriculariaceae; Auriculariales; Agaricomycetes; Basidiomycota
Hyphodontia; Corticiaceae; Corticiales; Agaricomycetes; Basidiomycota
Exobasidiomycetes_unclassified; Exobasidiomycetes_unclassified; Exobasidiomycetes_unclassified; Exobasidiomycetes; Basidiomycota
Udeniomyces; Mrakiaceae; Cystofilobasidiales; Tremellomycetes; Basidiomycota
Lobochlamys; Chlamydomonadales_fa; Chlamydomonadales; Chlorophyceae; Chlorophyta_ph
Volvox; Chlamydomonadales_fa; Chlamydomonadales; Chlorophyceae; Chlorophyta_ph
Micractinium; Chlorellales_fa; Chlorellales; Trebouxiophyceae; Chlorophyta_ph
Oocystis; Chlorellales_fa; Chlorellales; Trebouxiophyceae; Chlorophyta_ph
Trebouxiales_fa_unclassified; Trebouxiales_fa; Trebouxiales; Trebouxiophyceae; Chlorophyta_ph
Ulvella; Ulvales_fa; Ulvales; Ulvophyceae; Chlorophyta_ph
Cymbella; Bacillariophyceae_fa; Bacillariophyceae_or; Bacillariophyceae; Diatomea
Biecheleria; Suessiaceae; Gymnodiniphycidae; Dinophyceae; Dinoflagellata
Chromophyton; Hibberdiales_fa; Hibberdiales; Chrysophyceae; Ochrophyta_ph
Pedinellales_fa_unclassified; Pedinellales_fa; Pedinellales; Dictyochophyceae; Ochrophyta_ph
Goniochloris; Eustigmatales_fa; Eustigmatales; Eustigmatophyceae; Ochrophyta_ph
Clavispora-Candida_clade; Metschnikowiaceae; Saccharomycetales; Saccharomycetes; Ascomycota
Saccharomycetales_unclassified; Saccharomycetales_unclassified; Saccharomycetales; Saccharomycetes; Ascomycota
Phlebia; Corticiaceae; Corticiales; Agaricomycetes; Basidiomycota
Russulales_ge; Russulales_fa; Russulales; Agaricomycetes; Basidiomycota
Chrysozyma; Chrysozymaceae; Incertae_Sedis; Microbotryomycetes; Basidiomycota
Sporidiobolaceae_unclassified; Sporidiobolaceae; Sporidiobolales; Microbotryomycetes; Basidiomycota
Tremellomycetes_unclassified; Tremellomycetes_unclassified; Tremellomycetes_unclassified; Tremellomycetes; Basidiomycota
Ustilaginaceae_unclassified; Ustilaginaceae; Ustilaginales; Ustilaginomycetes; Basidiomycota
Lobomonas; Chlamydomonadales_fa; Chlamydomonadales; Chlorophyceae; Chlorophyta_ph
Kappamycetaceae_ge; Kappamycetaceae; Rhizophydiales; Chytridiomycetes; Chytridiomycota
Cryptomycota_unclassified; Cryptomycota_unclassified; Cryptomycota_unclassified; Cryptomycota_unclassified; Cryptomycota
Chroomonas; Cryptomonadales_fa; Cryptomonadales; Cryptophyceae_cl; Cryptophyceae_ph
Plagioselmis; Cryptomonadales_fa; Cryptomonadales; Cryptophyceae_cl; Cryptophyceae_ph
Achnanthidium; Bacillariophyceae_fa; Bacillariophyceae_or; Bacillariophyceae; Diatomea
Choanoflagellida_unclassified; Choanoflagellida_unclassified; Choanoflagellida_unclassified; Choanoflagellida; Holozoa_ph
Rhizidiomyces; Hyphochytriales_fa; Hyphochytriales; Hyphochytriomycetes_cl; Hyphochytriomycetes
Pseudocharaciopsis; Eustigmatales_fa; Eustigmatales; Eustigmatophyceae; Ochrophyta_ph
Chattonellales_fa_unclassified; Chattonellales_fa; Chattonellales; Raphidophyceae; Ochrophyta_ph
Demospongiae_unclassified; Demospongiae_unclassified; Demospongiae_unclassified; Demospongiae; Porifera
Furia; Entomophthoraceae; Entomophthorales; Entomophthoromycetes; Zoopagomycota
S_82
MAST-2_ge; MAST-2_fa; MAST-2_or; MAST-2_cl; MAST-2
Symbiodinium; Suessiaceae; Gymnodiniphycidae; Dinophyceae; Dinoflagellata
Pedinellales_ge; Pedinellales_fa; Pedinellales; Dictyochophyceae; Ochrophyta_ph
Dictyochophyceae_unclassified; Dictyochophyceae_unclassified; Dictyochophyceae_unclassified; Dictyochophyceae; Ochrophyta_ph
Suessiaceae_unclassified; Suessiaceae; Gymnodiniphycidae; Dinophyceae; Dinoflagellata
Incertae_Sedis_fa_unclassified; Incertae_Sedis_fa; Incertae_Sedis; Trebouxiophyceae; Chlorophyta_ph
Sphaeropleales_fa_unclassified; Sphaeropleales_fa; Sphaeropleales; Chlorophyceae; Chlorophyta_ph
Spongillida_ge; Spongillida_fa; Spongillida; Demospongiae; Porifera
Halteria; Hypotrichia; Spirotrichea; Intramacronucleata; Ciliophora
Bolidomonas; Ochrophyta_fa; Ochrophyta_or; Ochrophyta_cl; Ochrophyta_ph
Mediophyceae_fa_unclassified; Mediophyceae_fa; Mediophyceae_or; Mediophyceae; Diatomea
uncultured; Neocallimastigaceae; Neocallimastigales; Neocallimastigomycetes; Neocallimastigomycota
Cyclotella; Mediophyceae_fa; Mediophyceae_or; Mediophyceae; Diatomea
Chattonellales_fa_unclassified; Chattonellales_fa; Chattonellales; Raphidophyceae; Ochrophyta_ph
uncultured_ge; uncultured_fa; uncultured; Dinophyceae; Dinoflagellata
Vitreochlamys; Chlamydomonadales_fa; Chlamydomonadales; Chlorophyceae; Chlorophyta_ph
Scotinosphaera; Scotinosphaerales_fa; Scotinosphaerales; Ulvophyceae; Chlorophyta_ph
Chlorella; Chlorellales_fa; Chlorellales; Trebouxiophyceae; Chlorophyta_ph
Chrysochromulina; Prymnesiales_fa; Prymnesiales; Prymnesiophyceae_cl; Prymnesiophyceae
Coelastrella; Sphaeropleales_fa; Sphaeropleales; Chlorophyceae; Chlorophyta_ph
Nitzschia; Bacillariophyceae_fa; Bacillariophyceae_or; Bacillariophyceae; Diatomea
Chlamydomonas; Chlamydomonadales_fa; Chlamydomonadales; Chlorophyceae; Chlorophyta_ph
Elliptochloris; Microthamniales_fa; Microthamniales; Trebouxiophyceae; Chlorophyta_ph
Eustigmatales_ge; Eustigmatales_fa; Eustigmatales; Eustigmatophyceae; Ochrophyta_ph
Desmodesmus; Sphaeropleales_fa; Sphaeropleales; Chlorophyceae; Chlorophyta_ph
uncultured; Gromochytriaceae; Gromochytriales; Chytridiomycetes; Chytridiomycota
Pezizomycotina_ge; Pezizomycotina_fa; Pezizomycotina_or; Pezizomycotina_cl; Ascomycota
Chlorophyceae_ge; Chlorophyceae_fa; Chlorophyceae_or; Chlorophyceae; Chlorophyta_ph
Fragilariales_fa_unclassified; Fragilariales_fa; Fragilariales; Coscinodiscophytina_cl; Diatomea
MAST-6_ge; MAST-6_fa; MAST-6_or; MAST-6_cl; MAST-6
Ankistrodesmus; Sphaeropleales_fa; Sphaeropleales; Chlorophyceae; Chlorophyta_ph
Hypotrichia_ge; Hypotrichia; Spirotrichea; Intramacronucleata; Ciliophora
Biecheleria; Suessiaceae; Gymnodiniphycidae; Dinophyceae; Dinoflagellata
Eustigmatales_fa_unclassified; Eustigmatales_fa; Eustigmatales; Eustigmatophyceae; Ochrophyta_ph
Stachybotryaceae_unclassified; Stachybotryaceae; Hypocreales; Sordariomycetes; Ascomycota
Lobochlamys; Chlamydomonadales_fa; Chlamydomonadales; Chlorophyceae; Chlorophyta_ph
Tintinnopsis; Choreotrichia; Spirotrichea; Intramacronucleata; Ciliophora
Trachydiscus; Eustigmatales_fa; Eustigmatales; Eustigmatophyceae; Ochrophyta_ph
Leotiomycetes_unclassified; Leotiomycetes_unclassified; Leotiomycetes_unclassified; Leotiomycetes; Ascomycota
Volvox; Chlamydomonadales_fa; Chlamydomonadales; Chlorophyceae; Chlorophyta_ph
Botryococcus; Incertae_Sedis_fa; Incertae_Sedis; Trebouxiophyceae; Chlorophyta_ph
Picochlorum; Incertae_Sedis_fa; Incertae_Sedis; Trebouxiophyceae; Chlorophyta_ph
Asterochloris; Microthamniales_fa; Microthamniales; Trebouxiophyceae; Chlorophyta_ph
Myrmecia; Trebouxiales_fa; Trebouxiales; Trebouxiophyceae; Chlorophyta_ph
Nowakowskiella; Nowakowskiellaceae; Cladochytriales; Chytridiomycetes; Chytridiomycota
Kumanoa; Nemaliophycidae_fa; Nemaliophycidae_or; Nemaliophycidae; Florideophycidae
Thraustochytriaceae_unclassified; Thraustochytriaceae; Labyrinthulomycetes_or; Labyrinthulomycetes_cl; Labyrinthulomycetes
Phytophthora; Peronosporomycetes_fa; Peronosporomycetes_or; Peronosporomycetes_cl; Peronosporomycetes
Dothideomycetes_ge; Dothideomycetes_fa; Dothideomycetes_or; Dothideomycetes; Ascomycota
Pichia; Pichiaceae; Saccharomycetales; Saccharomycetes; Ascomycota
Rhizoctonia; Ceratobasidiaceae; Cantharellales; Agaricomycetes; Basidiomycota
Cryptococcus; Cryptococcaceae; Tremellales; Tremellomycetes; Basidiomycota
Dunaliella; Chlamydomonadales_fa; Chlamydomonadales; Chlorophyceae; Chlorophyta_ph
Tetracystis; Chlamydomonadales_fa; Chlamydomonadales; Chlorophyceae; Chlorophyta_ph
Bracteacoccus; Sphaeropleales_fa; Sphaeropleales; Chlorophyceae; Chlorophyta_ph
Monoraphidium; Sphaeropleales_fa; Sphaeropleales; Chlorophyceae; Chlorophyta_ph
Radiococcus; Sphaeropleales_fa; Sphaeropleales; Chlorophyceae; Chlorophyta_ph
Oocystis; Chlorellales_fa; Chlorellales; Trebouxiophyceae; Chlorophyta_ph
Parietochloris; Incertae_Sedis_fa; Incertae_Sedis; Trebouxiophyceae; Chlorophyta_ph
Cladochytrium; Cladochytriaceae; Cladochytriales; Chytridiomycetes; Chytridiomycota
Rhizophydium; Rhizophydiaceae; Rhizophydiales; Chytridiomycetes; Chytridiomycota
uncultured; Oligohymenophorea; Conthreep; Intramacronucleata; Ciliophora
Cryptocaryon; Prostomatea; Conthreep; Intramacronucleata; Ciliophora
Arcuospathidium; Haptoria; Litostomatea; Intramacronucleata; Ciliophora
Oligotrichia_unclassified; Oligotrichia; Spirotrichea; Intramacronucleata; Ciliophora
Surirella; Bacillariophyceae_fa; Bacillariophyceae_or; Bacillariophyceae; Diatomea
Sellaphora; Sellaphoraceae; Bacillariophyceae_or; Bacillariophyceae; Diatomea
Monosiga; Codonosigidae_fa; Codonosigidae; Choanoflagellida; Holozoa_ph
Rhizidiomyces; Hyphochytriales_fa; Hyphochytriales; Hyphochytriomycetes_cl; Hyphochytriomycetes
Chromophyton; Hibberdiales_fa; Hibberdiales; Chrysophyceae; Ochrophyta_ph
S_107
Uroglena; Chromulinales_fa; Chromulinales; Chrysophyceae; Ochrophyta_ph
Halteria; Hypotrichia; Spirotrichea; Intramacronucleata; Ciliophora
Suessiaceae_unclassified; Suessiaceae; Gymnodiniphycidae; Dinophyceae; Dinoflagellata
Ploimida_ge; Ploimida_fa; Ploimida; Monogononta; Rotifera
Synurales_fa_unclassified; Synurales_fa; Synurales; Chrysophyceae; Ochrophyta_ph
Thalassiosira; Mediophyceae_fa; Mediophyceae_or; Mediophyceae; Diatomea
Chlorophyceae_unclassified; Chlorophyceae_unclassified; Chlorophyceae_unclassified; Chlorophyceae; Chlorophyta_ph
Sphaeropleales_fa_unclassified; Sphaeropleales_fa; Sphaeropleales; Chlorophyceae; Chlorophyta_ph
Diatomea_unclassified; Diatomea_unclassified; Diatomea_unclassified; Diatomea_unclassified; Diatomea
Kappamycetaceae_ge; Kappamycetaceae; Rhizophydiales; Chytridiomycetes; Chytridiomycota
Chlamydomonadales_fa_unclassified; Chlamydomonadales_fa; Chlamydomonadales; Chlorophyceae; Chlorophyta_ph
uncultured_ge; uncultured_fa; uncultured; Dinophyceae; Dinoflagellata
Incertae_Sedis_fa_unclassified; Incertae_Sedis_fa; Incertae_Sedis; Trebouxiophyceae; Chlorophyta_ph
Dictyochophyceae_unclassified; Dictyochophyceae_unclassified; Dictyochophyceae_unclassified; Dictyochophyceae; Ochrophyta_ph
MAST-2_ge; MAST-2_fa; MAST-2_or; MAST-2_cl; MAST-2
Conthreep_unclassified; Conthreep_unclassified; Conthreep; Intramacronucleata; Ciliophora
Dinoflagellata_unclassified; Dinoflagellata_unclassified; Dinoflagellata_unclassified; Dinoflagellata_unclassified; Dinoflagellata
Pedinellales_ge; Pedinellales_fa; Pedinellales; Dictyochophyceae; Ochrophyta_ph
Gymnodinium_clade_unclassified; Gymnodinium_clade; Gymnodiniphycidae; Dinophyceae; Dinoflagellata
Chlorophyta_ph_unclassified; Chlorophyta_ph_unclassified; Chlorophyta_ph_unclassified; Chlorophyta_ph_unclassified; Chlorophyta_ph
Chlorellales_fa_unclassified; Chlorellales_fa; Chlorellales; Trebouxiophyceae; Chlorophyta_ph
Symbiodinium; Suessiaceae; Gymnodiniphycidae; Dinophyceae; Dinoflagellata
Gymnodiniphycidae_unclassified; Gymnodiniphycidae_unclassified; Gymnodiniphycidae; Dinophyceae; Dinoflagellata
Peridinium; Peridiniales_fa; Peridiniales; Dinophyceae; Dinoflagellata
Monoraphidium; Sphaeropleales_fa; Sphaeropleales; Chlorophyceae; Chlorophyta_ph
uncultured; Gromochytriaceae; Gromochytriales; Chytridiomycetes; Chytridiomycota
Vacuolaria; Chattonellales_fa; Chattonellales; Raphidophyceae; Ochrophyta_ph
Colpodella; Colpodellida_fa; Colpodellida_or; Colpodellida; Protalveolata
Fragilaria; Fragilariales_fa; Fragilariales; Coscinodiscophytina_cl; Diatomea
Choanoflagellida_unclassified; Choanoflagellida_unclassified; Choanoflagellida_unclassified; Choanoflagellida; Holozoa_ph
Telonema; Incertae_Sedis_fa; Incertae_Sedis_or; Incertae_Sedis_cl; Incertae_Sedis_ph
Bolidomonas; Ochrophyta_fa; Ochrophyta_or; Ochrophyta_cl; Ochrophyta_ph
Synura; Synurales_fa; Synurales; Chrysophyceae; Ochrophyta_ph
Eustigmatales_fa_unclassified; Eustigmatales_fa; Eustigmatales; Eustigmatophyceae; Ochrophyta_ph
Chattonellales_fa_unclassified; Chattonellales_fa; Chattonellales; Raphidophyceae; Ochrophyta_ph
Eustigmatales_ge; Eustigmatales_fa; Eustigmatales; Eustigmatophyceae; Ochrophyta_ph
Polyporales_unclassified; Polyporales_unclassified; Polyporales; Agaricomycetes; Basidiomycota
Fragilariales_fa_unclassified; Fragilariales_fa; Fragilariales; Coscinodiscophytina_cl; Diatomea
Prymnesium; Prymnesiales_fa; Prymnesiales; Prymnesiophyceae_cl; Prymnesiophyceae
Aulacoseira; Melosirids; Coscinodiscophytina_or; Coscinodiscophytina_cl; Diatomea
Tremellomycetes_unclassified; Tremellomycetes_unclassified; Tremellomycetes_unclassified; Tremellomycetes; Basidiomycota
Chlorophyceae_ge; Chlorophyceae_fa; Chlorophyceae_or; Chlorophyceae; Chlorophyta_ph
Botryococcus; Incertae_Sedis_fa; Incertae_Sedis; Trebouxiophyceae; Chlorophyta_ph
Phyllopharyngea_unclassified; Phyllopharyngea; Conthreep; Intramacronucleata; Ciliophora
Spongillida_ge; Spongillida_fa; Spongillida; Demospongiae; Porifera
Taphrina; Taphrinaceae; Taphrinales; Taphrinomycetes; Ascomycota
Desmodesmus; Sphaeropleales_fa; Sphaeropleales; Chlorophyceae; Chlorophyta_ph
Nannochloropsis; Eustigmatales_fa; Eustigmatales; Eustigmatophyceae; Ochrophyta_ph
Ancyromonadida_ge; Ancyromonadida_fa; Ancyromonadida_or; Ancyromonadida_cl; Ancyromonadida
Abeoformidae_ge; Abeoformidae_fa; Abeoformidae; Ichthyosporea; Holozoa_ph
Chlorodendrales_fa_unclassified; Chlorodendrales_fa; Chlorodendrales; Chlorodendrophyceae; Chlorophyta_ph
Choreotrichia_ge; Choreotrichia; Spirotrichea; Intramacronucleata; Ciliophora
Chloroidium; Chlorellales_fa; Chlorellales; Trebouxiophyceae; Chlorophyta_ph
Ulvophyceae_unclassified; Ulvophyceae_unclassified; Ulvophyceae_unclassified; Ulvophyceae; Chlorophyta_ph
Scuticociliatia_ge; Oligohymenophorea; Conthreep; Intramacronucleata; Ciliophora
Stephanodiscus; Mediophyceae_fa; Mediophyceae_or; Mediophyceae; Diatomea
Xylariaceae_unclassified; Xylariaceae; Xylariales; Sordariomycetes; Ascomycota
Microbotryum; Microbotryaceae; Microbotryales; Microbotryomycetes; Basidiomycota
Quadrigula; Sphaeropleales_fa; Sphaeropleales; Chlorophyceae; Chlorophyta_ph
Elliptochloris; Microthamniales_fa; Microthamniales; Trebouxiophyceae; Chlorophyta_ph
Cryptocaryon; Prostomatea; Conthreep; Intramacronucleata; Ciliophora
Mediophyceae_ge; Mediophyceae_fa; Mediophyceae_or; Mediophyceae; Diatomea
uncultured; Aphelidea_fa; Aphelidea_or; Aphelidea_cl; Aphelidea
Tricholomataceae_unclassified; Tricholomataceae; Agaricales; Agaricomycetes; Basidiomycota
Exobasidiomycetes_unclassified; Exobasidiomycetes_unclassified; Exobasidiomycetes_unclassified; Exobasidiomycetes; Basidiomycota
Chytridiales_unclassified; Chytridiales_unclassified; Chytridiales; Chytridiomycetes; Chytridiomycota
Rhizoclosmatium; Chytriomycetaceae; Chytridiales; Chytridiomycetes; Chytridiomycota
Chytridiomycota_unclassified; Chytridiomycota_unclassified; Chytridiomycota_unclassified; Chytridiomycota_unclassified; Chytridiomycota
Navicula; Bacillariophyceae_fa; Bacillariophyceae_or; Bacillariophyceae; Diatomea
Ulnaria; Fragilariales_fa; Fragilariales; Coscinodiscophytina_cl; Diatomea
Trachydiscus; Eustigmatales_fa; Eustigmatales; Eustigmatophyceae; Ochrophyta_ph
Bradymyces; Trichomeriaceae; Chaetothyriales; Eurotiomycetes; Ascomycota
Pezizales_unclassified; Pezizales_unclassified; Pezizales; Pezizomycetes; Ascomycota
Ascotricha; Xylariaceae; Xylariales; Sordariomycetes; Ascomycota
Auricularia; Auriculariaceae; Auriculariales; Agaricomycetes; Basidiomycota
uncultured; Stereaceae; Russulales; Agaricomycetes; Basidiomycota
Filobasidiaceae_unclassified; Filobasidiaceae; Filobasidiales; Tremellomycetes; Basidiomycota
Apiotrichum; Trichosporonaceae; Trichosporonales; Tremellomycetes; Basidiomycota
Trichosporonaceae_unclassified; Trichosporonaceae; Trichosporonales; Tremellomycetes; Basidiomycota
Radiococcus; Sphaeropleales_fa; Sphaeropleales; Chlorophyceae; Chlorophyta_ph
Chlorella; Chlorellales_fa; Chlorellales; Trebouxiophyceae; Chlorophyta_ph
Micractinium; Chlorellales_fa; Chlorellales; Trebouxiophyceae; Chlorophyta_ph
Oocystis; Chlorellales_fa; Chlorellales; Trebouxiophyceae; Chlorophyta_ph
Trebouxiophyceae_ge; Trebouxiophyceae_fa; Trebouxiophyceae_or; Trebouxiophyceae; Chlorophyta_ph
Cladophorales_fa_unclassified; Cladophorales_fa; Cladophorales; Ulvophyceae; Chlorophyta_ph
Incertae_Sedis_ge; Incertae_Sedis; Chytridiales; Chytridiomycetes; Chytridiomycota
Rhizophydiales_ge; Rhizophydiales_fa; Rhizophydiales; Chytridiomycetes; Chytridiomycota
Didinium; Haptoria; Litostomatea; Intramacronucleata; Ciliophora
Dileptus; Haptoria; Litostomatea; Intramacronucleata; Ciliophora
Stylonychia; Hypotrichia; Spirotrichea; Intramacronucleata; Ciliophora
Eunotia; Bacillariophyceae_fa; Bacillariophyceae_or; Bacillariophyceae; Diatomea
Gomphonema; Bacillariophyceae_fa; Bacillariophyceae_or; Bacillariophyceae; Diatomea
Bacillariophyceae_or_unclassified; Bacillariophyceae_or_unclassified; Bacillariophyceae_or; Bacillariophyceae; Diatomea
Biecheleria; Suessiaceae; Gymnodiniphycidae; Dinophyceae; Dinoflagellata
Epipyxis; Ochromonadales_fa; Ochromonadales; Chrysophyceae; Ochrophyta_ph
Ochromonadales_fa_unclassified; Ochromonadales_fa; Ochromonadales; Chrysophyceae; Ochrophyta_ph
S_204
Chlamydomonadales_fa_unclassified; Chlamydomonadales_fa; Chlamydomonadales; Chlorophyceae; Chlorophyta_ph
Chlorophyceae_unclassified; Chlorophyceae_unclassified; Chlorophyceae_unclassified; Chlorophyceae; Chlorophyta_ph
Choreotrichia_unclassified; Choreotrichia; Spirotrichea; Intramacronucleata; Ciliophora
Ploimida_ge; Ploimida_fa; Ploimida; Monogononta; Rotifera
Chlamydomonas; Chlamydomonadales_fa; Chlamydomonadales; Chlorophyceae; Chlorophyta_ph
Symbiodinium; Suessiaceae; Gymnodiniphycidae; Dinophyceae; Dinoflagellata
Bacillariophyceae_fa_unclassified; Bacillariophyceae_fa; Bacillariophyceae_or; Bacillariophyceae; Diatomea
Microglena; Chlamydomonadales_fa; Chlamydomonadales; Chlorophyceae; Chlorophyta_ph
Chlorophyta_ph_unclassified; Chlorophyta_ph_unclassified; Chlorophyta_ph_unclassified; Chlorophyta_ph_unclassified; Chlorophyta_ph
Lobomonas; Chlamydomonadales_fa; Chlamydomonadales; Chlorophyceae; Chlorophyta_ph
Cryptomonadales_fa_unclassified; Cryptomonadales_fa; Cryptomonadales; Cryptophyceae_cl; Cryptophyceae_ph
Synura; Synurales_fa; Synurales; Chrysophyceae; Ochrophyta_ph
Hafniomonas; Chlamydomonadales_fa; Chlamydomonadales; Chlorophyceae; Chlorophyta_ph
Pinnularia; Bacillariophyceae_fa; Bacillariophyceae_or; Bacillariophyceae; Diatomea
Navicula; Bacillariophyceae_fa; Bacillariophyceae_or; Bacillariophyceae; Diatomea
uncultured_ge; uncultured_fa; uncultured; Chrysophyceae; Ochrophyta_ph
Chlorococcum; Chlamydomonadales_fa; Chlamydomonadales; Chlorophyceae; Chlorophyta_ph
Chytriomycetaceae_unclassified; Chytriomycetaceae; Chytridiales; Chytridiomycetes; Chytridiomycota
Dinophyceae_unclassified; Dinophyceae_unclassified; Dinophyceae_unclassified; Dinophyceae; Dinoflagellata
Rhizophydiaceae_ge; Rhizophydiaceae; Rhizophydiales; Chytridiomycetes; Chytridiomycota
Sclerotinia; Sclerotiniaceae; Helotiales; Leotiomycetes; Ascomycota
Vitreochlamys; Chlamydomonadales_fa; Chlamydomonadales; Chlorophyceae; Chlorophyta_ph
Hydrurus; Chrysocapsales_fa; Chrysocapsales; Chrysophyceae; Ochrophyta_ph
uncultured_ge; uncultured_fa; uncultured; Chytridiomycetes; Chytridiomycota
Trebouxiophyceae_unclassified; Trebouxiophyceae_unclassified; Trebouxiophyceae_unclassified; Trebouxiophyceae; Chlorophyta_ph
Colpodella; Colpodellida_fa; Colpodellida_or; Colpodellida; Protalveolata
Sphaeropleales_fa_unclassified; Sphaeropleales_fa; Sphaeropleales; Chlorophyceae; Chlorophyta_ph
Lobochlamys; Chlamydomonadales_fa; Chlamydomonadales; Chlorophyceae; Chlorophyta_ph
uncultured; Aphelidea_fa; Aphelidea_or; Aphelidea_cl; Aphelidea
Incertae_Sedis_fa_unclassified; Incertae_Sedis_fa; Incertae_Sedis; Chlorophyceae; Chlorophyta_ph
Gromochytriaceae_unclassified; Gromochytriaceae; Gromochytriales; Chytridiomycetes; Chytridiomycota
Uroglena; Chromulinales_fa; Chromulinales; Chrysophyceae; Ochrophyta_ph
Chlorella; Chlorellales_fa; Chlorellales; Trebouxiophyceae; Chlorophyta_ph
uncultured; Gromochytriaceae; Gromochytriales; Chytridiomycetes; Chytridiomycota
Basidiomycota_unclassified; Basidiomycota_unclassified; Basidiomycota_unclassified; Basidiomycota_unclassified; Basidiomycota
Synurales_fa_unclassified; Synurales_fa; Synurales; Chrysophyceae; Ochrophyta_ph
Pedinomonas; Pedinomonadales_fa; Pedinomonadales; Pedinophyceae; Chlorophyta_ph
uncultured; Filobasidiaceae; Filobasidiales; Tremellomycetes; Basidiomycota
Chroomonas; Cryptomonadales_fa; Cryptomonadales; Cryptophyceae_cl; Cryptophyceae_ph
Didinium; Haptoria; Litostomatea; Intramacronucleata; Ciliophora
Myrothecium; Stachybotryaceae; Hypocreales; Sordariomycetes; Ascomycota
Rhizoclosmatium; Chytriomycetaceae; Chytridiales; Chytridiomycetes; Chytridiomycota
Stylonychia; Hypotrichia; Spirotrichea; Intramacronucleata; Ciliophora
Agaricales_unclassified; Agaricales_unclassified; Agaricales; Agaricomycetes; Basidiomycota
Sellaphora; Sellaphoraceae; Bacillariophyceae_or; Bacillariophyceae; Diatomea
Geranomyces; Powellomycetaceae; Spizellomycetales; Chytridiomycetes; Chytridiomycota
Halteria; Hypotrichia; Spirotrichea; Intramacronucleata; Ciliophora
Fragilaria; Fragilariales_fa; Fragilariales; Coscinodiscophytina_cl; Diatomea
Ancyromonadida_ge; Ancyromonadida_fa; Ancyromonadida_or; Ancyromonadida_cl; Ancyromonadida
Volvox; Chlamydomonadales_fa; Chlamydomonadales; Chlorophyceae; Chlorophyta_ph
Oxytricha; Hypotrichia; Spirotrichea; Intramacronucleata; Ciliophora
Nitzschia; Bacillariophyceae_fa; Bacillariophyceae_or; Bacillariophyceae; Diatomea
Mortierella; Mortierellaceae; Mortierellales; Incertae_Sedis; Mucoromycota
Spizellomycetales_unclassified; Spizellomycetales_unclassified; Spizellomycetales; Chytridiomycetes; Chytridiomycota
Litostomatea_unclassified; Litostomatea_unclassified; Litostomatea; Intramacronucleata; Ciliophora
Diatomea_unclassified; Diatomea_unclassified; Diatomea_unclassified; Diatomea_unclassified; Diatomea
Phialina; Haptoria; Litostomatea; Intramacronucleata; Ciliophora
Chloroidium; Chlorellales_fa; Chlorellales; Trebouxiophyceae; Chlorophyta_ph
Bacillariophyceae_or_unclassified; Bacillariophyceae_or_unclassified; Bacillariophyceae_or; Bacillariophyceae; Diatomea
Paraphysomonas; Ochromonadales_fa; Ochromonadales; Chrysophyceae; Ochrophyta_ph
Gomphonema; Bacillariophyceae_fa; Bacillariophyceae_or; Bacillariophyceae; Diatomea
Pseudocharaciopsis; Eustigmatales_fa; Eustigmatales; Eustigmatophyceae; Ochrophyta_ph
Chlorodendrales_fa_unclassified; Chlorodendrales_fa; Chlorodendrales; Chlorodendrophyceae; Chlorophyta_ph
Intramacronucleata_unclassified; Intramacronucleata_unclassified; Intramacronucleata_unclassified; Intramacronucleata; Ciliophora
Dinoflagellata_unclassified; Dinoflagellata_unclassified; Dinoflagellata_unclassified; Dinoflagellata_unclassified; Dinoflagellata
Suessiaceae_unclassified; Suessiaceae; Gymnodiniphycidae; Dinophyceae; Dinoflagellata
Desmodesmus; Sphaeropleales_fa; Sphaeropleales; Chlorophyceae; Chlorophyta_ph
Chytriomycetaceae_ge; Chytriomycetaceae; Chytridiales; Chytridiomycetes; Chytridiomycota
Neidium; Bacillariophyceae_fa; Bacillariophyceae_or; Bacillariophyceae; Diatomea
Tremellomycetes_unclassified; Tremellomycetes_unclassified; Tremellomycetes_unclassified; Tremellomycetes; Basidiomycota
Chloromonas; Chlamydomonadales_fa; Chlamydomonadales; Chlorophyceae; Chlorophyta_ph
Bolidomonas; Ochrophyta_fa; Ochrophyta_or; Ochrophyta_cl; Ochrophyta_ph
Chytridiomycota_unclassified; Chytridiomycota_unclassified; Chytridiomycota_unclassified; Chytridiomycota_unclassified; Chytridiomycota
Chaetomium; Chaetomiaceae; Sordariales; Sordariomycetes; Ascomycota
Hazenia; Ulotrichales_fa; Ulotrichales; Ulvophyceae; Chlorophyta_ph
Rhizophydiales_ge; Rhizophydiales_fa; Rhizophydiales; Chytridiomycetes; Chytridiomycota
Pucciniales_unclassified; Pucciniales_unclassified; Pucciniales; Pucciniomycetes; Basidiomycota
Chlorophyceae_ge; Chlorophyceae_fa; Chlorophyceae_or; Chlorophyceae; Chlorophyta_ph
Chlorosarcinopsis; Chlorosarcinales_fa; Chlorosarcinales; Chlorophyceae; Chlorophyta_ph
Ulkenia; Thraustochytriaceae; Labyrinthulomycetes_or; Labyrinthulomycetes_cl; Labyrinthulomycetes
Russulales_ge; Russulales_fa; Russulales; Agaricomycetes; Basidiomycota
Chlamydopodium; Incertae_Sedis_fa; Incertae_Sedis; Chlorophyceae; Chlorophyta_ph
Dexiotricha; Oligohymenophorea; Conthreep; Intramacronucleata; Ciliophora
Arcuospathidium; Haptoria; Litostomatea; Intramacronucleata; Ciliophora
Actinochloris; Chlamydomonadales_fa; Chlamydomonadales; Chlorophyceae; Chlorophyta_ph
Monoraphidium; Sphaeropleales_fa; Sphaeropleales; Chlorophyceae; Chlorophyta_ph
Rhizophydiaceae_unclassified; Rhizophydiaceae; Rhizophydiales; Chytridiomycetes; Chytridiomycota
Monoblepharella; Monoblepharidaceae; Monoblepharidales; Monoblepharidomycetes; Chytridiomycota
Phyllopharyngea_unclassified; Phyllopharyngea; Conthreep; Intramacronucleata; Ciliophora
Craticula; Bacillariophyceae_fa; Bacillariophyceae_or; Bacillariophyceae; Diatomea
Pleosporales_fa_unclassified; Pleosporales_fa; Pleosporales; Dothideomycetes; Ascomycota
Verticillium; Plectosphaerellaceae; Glomerellales; Sordariomycetes; Ascomycota
Xylariales_unclassified; Xylariales_unclassified; Xylariales; Sordariomycetes; Ascomycota
Agaricales_fa_unclassified; Agaricales_fa; Agaricales; Agaricomycetes; Basidiomycota
Corticiaceae_unclassified; Corticiaceae; Corticiales; Agaricomycetes; Basidiomycota
Microbotryum; Microbotryaceae; Microbotryales; Microbotryomycetes; Basidiomycota
Gymnodinium_clade_unclassified; Gymnodinium_clade; Gymnodiniphycidae; Dinophyceae; Dinoflagellata
Rhizidiomyces; Hyphochytriales_fa; Hyphochytriales; Hyphochytriomycetes_cl; Hyphochytriomycetes
Chromophyton; Hibberdiales_fa; Hibberdiales; Chrysophyceae; Ochrophyta_ph
Eustigmatales_fa_unclassified; Eustigmatales_fa; Eustigmatales; Eustigmatophyceae; Ochrophyta_ph
Carteria; Incertae_Sedis_fa; Incertae_Sedis; Chlorophyceae; Chlorophyta_ph
Nephroselmis; Nephroselmidales_fa; Nephroselmidales; Nephroselmidophyceae; Chlorophyta_ph
Incertae_Sedis_fa_unclassified; Incertae_Sedis_fa; Incertae_Sedis; Trebouxiophyceae; Chlorophyta_ph
Monoblepharidales_fa_unclassified; Monoblepharidales_fa; Monoblepharidales; Monoblepharidomycetes; Chytridiomycota
Gymnodiniphycidae_unclassified; Gymnodiniphycidae_unclassified; Gymnodiniphycidae; Dinophyceae; Dinoflagellata
Monogononta_unclassified; Monogononta_unclassified; Monogononta_unclassified; Monogononta; Rotifera
Archaeorhizomyces; Archaeorhizomycetaceae; Archaeorhizomycetales; Archaeorhizomycetes; Ascomycota
Debaryomycetaceae_unclassified; Debaryomycetaceae; Saccharomycetales; Saccharomycetes; Ascomycota
Trichomonascaceae_unclassified; Trichomonascaceae; Saccharomycetales; Saccharomycetes; Ascomycota
Bulleribasidiaceae_unclassified; Bulleribasidiaceae; Tremellales; Tremellomycetes; Basidiomycota
Floydiella; Chaetopeltidales_fa; Chaetopeltidales; Chlorophyceae; Chlorophyta_ph
Chlorosarcinales_fa_unclassified; Chlorosarcinales_fa; Chlorosarcinales; Chlorophyceae; Chlorophyta_ph
Leptosira; Ctenocladales_fa; Ctenocladales; Trebouxiophyceae; Chlorophyta_ph
Dictyochloropsis; Microthamniales_fa; Microthamniales; Trebouxiophyceae; Chlorophyta_ph
Elliptochloris; Microthamniales_fa; Microthamniales; Trebouxiophyceae; Chlorophyta_ph
Ulvophyceae_unclassified; Ulvophyceae_unclassified; Ulvophyceae_unclassified; Ulvophyceae; Chlorophyta_ph
Pseudorhizidium; Incertae_Sedis; Chytridiales; Chytridiomycetes; Chytridiomycota
Surirella; Bacillariophyceae_fa; Bacillariophyceae_or; Bacillariophyceae; Diatomea
eukaryotic; Chromulinales_fa; Chromulinales; Chrysophyceae; Ochrophyta_ph
Pezizaceae_unclassified; Pezizaceae; Pezizales; Pezizomycetes; Ascomycota
Auricularia; Auriculariaceae; Auriculariales; Agaricomycetes; Basidiomycota
Hyphodontia; Corticiaceae; Corticiales; Agaricomycetes; Basidiomycota
Trechispora; Hydnodontaceae; Trechisporales; Agaricomycetes; Basidiomycota
uncultured_ge; uncultured_fa; uncultured; Agaricomycetes; Basidiomycota
Kondoa; Kondoaceae; Agaricostilbales; Agaricostilbomycetes; Basidiomycota
Microbotryomycetes_unclassified; Microbotryomycetes_unclassified; Microbotryomycetes_unclassified; Microbotryomycetes; Basidiomycota
Papiliotrema; Rhynchogastremataceae; Tremellales; Tremellomycetes; Basidiomycota
Apiotrichum; Trichosporonaceae; Trichosporonales; Tremellomycetes; Basidiomycota
Stigeoclonium; Chaetophorales_fa; Chaetophorales; Chlorophyceae; Chlorophyta_ph
Bracteacoccus; Sphaeropleales_fa; Sphaeropleales; Chlorophyceae; Chlorophyta_ph
Characiopodium; Sphaeropleales_fa; Sphaeropleales; Chlorophyceae; Chlorophyta_ph
Coelastrella; Sphaeropleales_fa; Sphaeropleales; Chlorophyceae; Chlorophyta_ph
Cyclidium; Oligohymenophorea; Conthreep; Intramacronucleata; Ciliophora
Encyonema; Bacillariophyceae_fa; Bacillariophyceae_or; Bacillariophyceae; Diatomea
Eunotia; Bacillariophyceae_fa; Bacillariophyceae_or; Bacillariophyceae; Diatomea
Placoneis; Bacillariophyceae_fa; Bacillariophyceae_or; Bacillariophyceae; Diatomea
MAST-2_ge; MAST-2_fa; MAST-2_or; MAST-2_cl; MAST-2
Pedinellales_ge; Pedinellales_fa; Pedinellales; Dictyochophyceae; Ochrophyta_ph
Furia; Entomophthoraceae; Entomophthorales; Entomophthoromycetes; Zoopagomycota
Eimeriorina_unclassified; Eimeriorina; Coccidia; Conoidasida; Apicomplexa
Pleosporaceae_unclassified; Pleosporaceae; Pleosporales; Dothideomycetes; Ascomycota
Trichomeriaceae_unclassified; Trichomeriaceae; Chaetothyriales; Eurotiomycetes; Ascomycota
Helotiales_unclassified; Helotiales_unclassified; Helotiales; Leotiomycetes; Ascomycota
Peziza; Pezizaceae; Pezizales; Pezizomycetes; Ascomycota
Metschnikowiaceae_unclassified; Metschnikowiaceae; Saccharomycetales; Saccharomycetes; Ascomycota
Saccharomycetales_unclassified; Saccharomycetales_unclassified; Saccharomycetales; Saccharomycetes; Ascomycota
Botryobasidium; Botryobasidiaceae; Cantharellales; Agaricomycetes; Basidiomycota
Rhizoctonia; Ceratobasidiaceae; Cantharellales; Agaricomycetes; Basidiomycota
Sistotrema; Corticiaceae; Corticiales; Agaricomycetes; Basidiomycota
Antrodiella; Polyporales_fa; Polyporales; Agaricomycetes; Basidiomycota
uncultured; Stereaceae; Russulales; Agaricomycetes; Basidiomycota
Platygloea; Platygloeaceae; Pucciniomycetes_or; Pucciniomycetes; Basidiomycota
Mrakiaceae_unclassified; Mrakiaceae; Cystofilobasidiales; Tremellomycetes; Basidiomycota
Filobasidiales_unclassified; Filobasidiales_unclassified; Filobasidiales; Tremellomycetes; Basidiomycota
Tremella; Tremellaceae; Tremellales; Tremellomycetes; Basidiomycota
Chaetophorales_fa_unclassified; Chaetophorales_fa; Chaetophorales; Chlorophyceae; Chlorophyta_ph
Deasonia; Chlamydomonadales_fa; Chlamydomonadales; Chlorophyceae; Chlorophyta_ph
Neochlorosarcina; Chlorosarcinales_fa; Chlorosarcinales; Chlorophyceae; Chlorophyta_ph
Coccomyxa; Incertae_Sedis_fa; Incertae_Sedis; Trebouxiophyceae; Chlorophyta_ph
Parietochloris; Incertae_Sedis_fa; Incertae_Sedis; Trebouxiophyceae; Chlorophyta_ph
Stichococcus; Prasiolales_fa; Prasiolales; Trebouxiophyceae; Chlorophyta_ph
Myrmecia; Trebouxiales_fa; Trebouxiales; Trebouxiophyceae; Chlorophyta_ph
Trebouxia; Trebouxiales_fa; Trebouxiales; Trebouxiophyceae; Chlorophyta_ph
Trebouxiales_fa_unclassified; Trebouxiales_fa; Trebouxiales; Trebouxiophyceae; Chlorophyta_ph
Scotinosphaera; Scotinosphaerales_fa; Scotinosphaerales; Ulvophyceae; Chlorophyta_ph
Nowakowskiella; Nowakowskiellaceae; Cladochytriales; Chytridiomycetes; Chytridiomycota
Kappamycetaceae_ge; Kappamycetaceae; Rhizophydiales; Chytridiomycetes; Chytridiomycota
Boothiomyces; Rhizophydiales_fa; Rhizophydiales; Chytridiomycetes; Chytridiomycota
Homalogastra; Oligohymenophorea; Conthreep; Intramacronucleata; Ciliophora
Zoothamnium; Oligohymenophorea; Conthreep; Intramacronucleata; Ciliophora
Dileptus; Haptoria; Litostomatea; Intramacronucleata; Ciliophora
Hypotrichia_ge; Hypotrichia; Spirotrichea; Intramacronucleata; Ciliophora
Cryptophyceae_cl_unclassified; Cryptophyceae_cl_unclassified; Cryptophyceae_cl_unclassified; Cryptophyceae_cl; Cryptophyceae_ph
Amphora; Bacillariophyceae_fa; Bacillariophyceae_or; Bacillariophyceae; Diatomea
Fragilariales_fa_unclassified; Fragilariales_fa; Fragilariales; Coscinodiscophytina_cl; Diatomea
Monosiga; Codonosigidae_fa; Codonosigidae; Choanoflagellida; Holozoa_ph
Klebsormidium; Klebsormidiales_fa; Klebsormidiales; Klebsormidiophyceae_cl; Klebsormidiophyceae
Mucoraceae_unclassified; Mucoraceae; Mucorales; Incertae_Sedis; Mucoromycota
Mucoromycota_unclassified; Mucoromycota_unclassified; Mucoromycota_unclassified; Mucoromycota_unclassified; Mucoromycota
Chromulinales_fa_unclassified; Chromulinales_fa; Chromulinales; Chrysophyceae; Ochrophyta_ph
Chrysophyceae_ge; Chrysophyceae_fa; Chrysophyceae_or; Chrysophyceae; Ochrophyta_ph
Dictyochophyceae_unclassified; Dictyochophyceae_unclassified; Dictyochophyceae_unclassified; Dictyochophyceae; Ochrophyta_ph
Phytophthora; Peronosporomycetes_fa; Peronosporomycetes_or; Peronosporomycetes_cl; Peronosporomycetes
S_203
Ploimida_ge; Ploimida_fa; Ploimida; Monogononta; Rotifera
Chytriomycetaceae_ge; Chytriomycetaceae; Chytridiales; Chytridiomycetes; Chytridiomycota
Halteria; Hypotrichia; Spirotrichea; Intramacronucleata; Ciliophora
Cryptomonadales_fa_unclassified; Cryptomonadales_fa; Cryptomonadales; Cryptophyceae_cl; Cryptophyceae_ph
Synurales_fa_unclassified; Synurales_fa; Synurales; Chrysophyceae; Ochrophyta_ph
Gymnodinium_clade_unclassified; Gymnodinium_clade; Gymnodiniphycidae; Dinophyceae; Dinoflagellata
Choreotrichia_unclassified; Choreotrichia; Spirotrichea; Intramacronucleata; Ciliophora
Chlorophyceae_unclassified; Chlorophyceae_unclassified; Chlorophyceae_unclassified; Chlorophyceae; Chlorophyta_ph
Pedinellales_ge; Pedinellales_fa; Pedinellales; Dictyochophyceae; Ochrophyta_ph
Dinoflagellata_unclassified; Dinoflagellata_unclassified; Dinoflagellata_unclassified; Dinoflagellata_unclassified; Dinoflagellata
Dinophyceae_unclassified; Dinophyceae_unclassified; Dinophyceae_unclassified; Dinophyceae; Dinoflagellata
Geranomyces; Powellomycetaceae; Spizellomycetales; Chytridiomycetes; Chytridiomycota
Rhizoclosmatium; Chytriomycetaceae; Chytridiales; Chytridiomycetes; Chytridiomycota
Incertae_Sedis_fa_unclassified; Incertae_Sedis_fa; Incertae_Sedis; Trebouxiophyceae; Chlorophyta_ph
Symbiodinium; Suessiaceae; Gymnodiniphycidae; Dinophyceae; Dinoflagellata
uncultured_ge; uncultured_fa; uncultured; Chytridiomycetes; Chytridiomycota
uncultured_ge; uncultured_fa; uncultured; Chrysophyceae; Ochrophyta_ph
Dictyochophyceae_unclassified; Dictyochophyceae_unclassified; Dictyochophyceae_unclassified; Dictyochophyceae; Ochrophyta_ph
uncultured_ge; uncultured_fa; uncultured; Dinophyceae; Dinoflagellata
Trebouxiophyceae_unclassified; Trebouxiophyceae_unclassified; Trebouxiophyceae_unclassified; Trebouxiophyceae; Chlorophyta_ph
Uroglena; Chromulinales_fa; Chromulinales; Chrysophyceae; Ochrophyta_ph
Rhizophydiaceae_ge; Rhizophydiaceae; Rhizophydiales; Chytridiomycetes; Chytridiomycota
Chlorellales_fa_unclassified; Chlorellales_fa; Chlorellales; Trebouxiophyceae; Chlorophyta_ph
Intramacronucleata_unclassified; Intramacronucleata_unclassified; Intramacronucleata_unclassified; Intramacronucleata; Ciliophora
uncultured_ge; uncultured; Pleosporales; Dothideomycetes; Ascomycota
Sphaeropleales_fa_unclassified; Sphaeropleales_fa; Sphaeropleales; Chlorophyceae; Chlorophyta_ph
Basidiomycota_unclassified; Basidiomycota_unclassified; Basidiomycota_unclassified; Basidiomycota_unclassified; Basidiomycota
Chytriomycetaceae_unclassified; Chytriomycetaceae; Chytridiales; Chytridiomycetes; Chytridiomycota
Chattonellales_fa_unclassified; Chattonellales_fa; Chattonellales; Raphidophyceae; Ochrophyta_ph
Chlamydomonadales_fa_unclassified; Chlamydomonadales_fa; Chlamydomonadales; Chlorophyceae; Chlorophyta_ph
Monoraphidium; Sphaeropleales_fa; Sphaeropleales; Chlorophyceae; Chlorophyta_ph
Botryococcus; Incertae_Sedis_fa; Incertae_Sedis; Trebouxiophyceae; Chlorophyta_ph
Fragilariales_fa_unclassified; Fragilariales_fa; Fragilariales; Coscinodiscophytina_cl; Diatomea
Stephanodiscus; Mediophyceae_fa; Mediophyceae_or; Mediophyceae; Diatomea
MAST-2_ge; MAST-2_fa; MAST-2_or; MAST-2_cl; MAST-2
Spizellomycetales_unclassified; Spizellomycetales_unclassified; Spizellomycetales; Chytridiomycetes; Chytridiomycota
Didinium; Haptoria; Litostomatea; Intramacronucleata; Ciliophora
Gymnodiniphycidae_unclassified; Gymnodiniphycidae_unclassified; Gymnodiniphycidae; Dinophyceae; Dinoflagellata
Suessiaceae_unclassified; Suessiaceae; Gymnodiniphycidae; Dinophyceae; Dinoflagellata
Exobasidiomycetes_unclassified; Exobasidiomycetes_unclassified; Exobasidiomycetes_unclassified; Exobasidiomycetes; Basidiomycota
Synura; Synurales_fa; Synurales; Chrysophyceae; Ochrophyta_ph
Monogononta_unclassified; Monogononta_unclassified; Monogononta_unclassified; Monogononta; Rotifera
Filobasidiaceae_unclassified; Filobasidiaceae; Filobasidiales; Tremellomycetes; Basidiomycota
Tremellomycetes_unclassified; Tremellomycetes_unclassified; Tremellomycetes_unclassified; Tremellomycetes; Basidiomycota
Chlorophyta_ph_unclassified; Chlorophyta_ph_unclassified; Chlorophyta_ph_unclassified; Chlorophyta_ph_unclassified; Chlorophyta_ph
Mamiellophyceae_unclassified; Mamiellophyceae_unclassified; Mamiellophyceae_unclassified; Mamiellophyceae; Chlorophyta_ph
Trebouxiales_fa_unclassified; Trebouxiales_fa; Trebouxiales; Trebouxiophyceae; Chlorophyta_ph
Kappamycetaceae_ge; Kappamycetaceae; Rhizophydiales; Chytridiomycetes; Chytridiomycota
Fragilaria; Fragilariales_fa; Fragilariales; Coscinodiscophytina_cl; Diatomea
Diatomea_unclassified; Diatomea_unclassified; Diatomea_unclassified; Diatomea_unclassified; Diatomea
Knufia; Trichomeriaceae; Chaetothyriales; Eurotiomycetes; Ascomycota
Debaryomycetaceae_unclassified; Debaryomycetaceae; Saccharomycetales; Saccharomycetes; Ascomycota
Pucciniales_unclassified; Pucciniales_unclassified; Pucciniales; Pucciniomycetes; Basidiomycota
Chlamydomonas; Chlamydomonadales_fa; Chlamydomonadales; Chlorophyceae; Chlorophyta_ph
Hafniomonas; Chlamydomonadales_fa; Chlamydomonadales; Chlorophyceae; Chlorophyta_ph
Neochlorosarcina; Chlorosarcinales_fa; Chlorosarcinales; Chlorophyceae; Chlorophyta_ph
Trebouxia; Trebouxiales_fa; Trebouxiales; Trebouxiophyceae; Chlorophyta_ph
Chytridiomycota_unclassified; Chytridiomycota_unclassified; Chytridiomycota_unclassified; Chytridiomycota_unclassified; Chytridiomycota
Rhodomonas; Cryptomonadales_fa; Cryptomonadales; Cryptophyceae_cl; Cryptophyceae_ph
Bacillariophyceae_fa_unclassified; Bacillariophyceae_fa; Bacillariophyceae_or; Bacillariophyceae; Diatomea
Mediophyceae_fa_unclassified; Mediophyceae_fa; Mediophyceae_or; Mediophyceae; Diatomea
Chrysochromulina; Prymnesiales_fa; Prymnesiales; Prymnesiophyceae_cl; Prymnesiophyceae
Sclerotinia; Sclerotiniaceae; Helotiales; Leotiomycetes; Ascomycota
Trichomonascus; Trichomonascaceae; Saccharomycetales; Saccharomycetes; Ascomycota
Chaetomium; Chaetomiaceae; Sordariales; Sordariomycetes; Ascomycota
Xylariaceae_unclassified; Xylariaceae; Xylariales; Sordariomycetes; Ascomycota
Agaricales_unclassified; Agaricales_unclassified; Agaricales; Agaricomycetes; Basidiomycota
Botryobasidium; Botryobasidiaceae; Cantharellales; Agaricomycetes; Basidiomycota
Russulales_unclassified; Russulales_unclassified; Russulales; Agaricomycetes; Basidiomycota
uncultured; Stereaceae; Russulales; Agaricomycetes; Basidiomycota
Trechispora; Hydnodontaceae; Trechisporales; Agaricomycetes; Basidiomycota
Vitreochlamys; Chlamydomonadales_fa; Chlamydomonadales; Chlorophyceae; Chlorophyta_ph
Trebouxiophyceae_ge; Trebouxiophyceae_fa; Trebouxiophyceae_or; Trebouxiophyceae; Chlorophyta_ph
Choreotrichia_ge; Choreotrichia; Spirotrichea; Intramacronucleata; Ciliophora
Tintinnopsis; Choreotrichia; Spirotrichea; Intramacronucleata; Ciliophora
Cymbella; Bacillariophyceae_fa; Bacillariophyceae_or; Bacillariophyceae; Diatomea
Navicula; Bacillariophyceae_fa; Bacillariophyceae_or; Bacillariophyceae; Diatomea
Nitzschia; Bacillariophyceae_fa; Bacillariophyceae_or; Bacillariophyceae; Diatomea
Ulnaria; Fragilariales_fa; Fragilariales; Coscinodiscophytina_cl; Diatomea
Cyclotella; Mediophyceae_fa; Mediophyceae_or; Mediophyceae; Diatomea
Paraphysomonas; Ochromonadales_fa; Ochromonadales; Chrysophyceae; Ochrophyta_ph
Spongillida_ge; Spongillida_fa; Spongillida; Demospongiae; Porifera
Colpodella; Colpodellida_fa; Colpodellida_or; Colpodellida; Protalveolata
Perkinsidae_unclassified; Perkinsidae_unclassified; Perkinsidae_unclassified; Perkinsidae; Protalveolata
S_271
Dileptus; Haptoria; Litostomatea; Intramacronucleata; Ciliophora
Chlorococcum; Chlamydomonadales_fa; Chlamydomonadales; Chlorophyceae; Chlorophyta_ph
Thalassiosira; Mediophyceae_fa; Mediophyceae_or; Mediophyceae; Diatomea
Bacillariophyceae_or_unclassified; Bacillariophyceae_or_unclassified; Bacillariophyceae_or; Bacillariophyceae; Diatomea
Ochromonadales_fa_unclassified; Ochromonadales_fa; Ochromonadales; Chrysophyceae; Ochrophyta_ph
Diatomea_unclassified; Diatomea_unclassified; Diatomea_unclassified; Diatomea_unclassified; Diatomea
Navicula; Bacillariophyceae_fa; Bacillariophyceae_or; Bacillariophyceae; Diatomea
Kondoa; Kondoaceae; Agaricostilbales; Agaricostilbomycetes; Basidiomycota
Zygorhizidium; Incertae_Sedis; Chytridiales; Chytridiomycetes; Chytridiomycota
Ulvophyceae_unclassified; Ulvophyceae_unclassified; Ulvophyceae_unclassified; Ulvophyceae; Chlorophyta_ph
Phialina; Haptoria; Litostomatea; Intramacronucleata; Ciliophora
Heterotrichea_fa_unclassified; Heterotrichea_fa; Heterotrichea; Postciliodesmatophora; Ciliophora
Nitzschia; Bacillariophyceae_fa; Bacillariophyceae_or; Bacillariophyceae; Diatomea
S_332
uncultured_ge; uncultured_fa; uncultured; Chytridiomycetes; Chytridiomycota
Cyclotella; Mediophyceae_fa; Mediophyceae_or; Mediophyceae; Diatomea
Cladophora; Cladophorales_fa; Cladophorales; Ulvophyceae; Chlorophyta_ph
Sphaeropleales_fa_unclassified; Sphaeropleales_fa; Sphaeropleales; Chlorophyceae; Chlorophyta_ph
Desmodesmus; Sphaeropleales_fa; Sphaeropleales; Chlorophyceae; Chlorophyta_ph
Vitreochlamys; Chlamydomonadales_fa; Chlamydomonadales; Chlorophyceae; Chlorophyta_ph
Chlorophyceae_ge; Chlorophyceae_fa; Chlorophyceae_or; Chlorophyceae; Chlorophyta_ph
Monoraphidium; Sphaeropleales_fa; Sphaeropleales; Chlorophyceae; Chlorophyta_ph
Chlamydomonas; Chlamydomonadales_fa; Chlamydomonadales; Chlorophyceae; Chlorophyta_ph
Chlorellales_fa_unclassified; Chlorellales_fa; Chlorellales; Trebouxiophyceae; Chlorophyta_ph
Neochlorosarcina; Chlorosarcinales_fa; Chlorosarcinales; Chlorophyceae; Chlorophyta_ph
Nannochloris; Chlorellales_fa; Chlorellales; Trebouxiophyceae; Chlorophyta_ph
Cryptomonadales_fa_unclassified; Cryptomonadales_fa; Cryptomonadales; Cryptophyceae_cl; Cryptophyceae_ph
Choreotrichia_unclassified; Choreotrichia; Spirotrichea; Intramacronucleata; Ciliophora
Spongillida_ge; Spongillida_fa; Spongillida; Demospongiae; Porifera
Cocconeis; Bacillariophyceae_fa; Bacillariophyceae_or; Bacillariophyceae; Diatomea
Tetracystis; Chlamydomonadales_fa; Chlamydomonadales; Chlorophyceae; Chlorophyta_ph
Ulvella; Ulvales_fa; Ulvales; Ulvophyceae; Chlorophyta_ph
Rhizophydiaceae_ge; Rhizophydiaceae; Rhizophydiales; Chytridiomycetes; Chytridiomycota
Incertae_Sedis_fa_unclassified; Incertae_Sedis_fa; Incertae_Sedis; Chlorophyceae; Chlorophyta_ph
Halteria; Hypotrichia; Spirotrichea; Intramacronucleata; Ciliophora
Uroglena; Chromulinales_fa; Chromulinales; Chrysophyceae; Ochrophyta_ph
Volvox; Chlamydomonadales_fa; Chlamydomonadales; Chlorophyceae; Chlorophyta_ph
uncultured; Aphelidea_fa; Aphelidea_or; Aphelidea_cl; Aphelidea
Aulacoseira; Melosirids; Coscinodiscophytina_or; Coscinodiscophytina_cl; Diatomea
Eustigmatales_fa_unclassified; Eustigmatales_fa; Eustigmatales; Eustigmatophyceae; Ochrophyta_ph
Diatomea_unclassified; Diatomea_unclassified; Diatomea_unclassified; Diatomea_unclassified; Diatomea
Chlorococcum; Chlamydomonadales_fa; Chlamydomonadales; Chlorophyceae; Chlorophyta_ph
Tetradesmus; Sphaeropleales_fa; Sphaeropleales; Chlorophyceae; Chlorophyta_ph
Dinoflagellata_unclassified; Dinoflagellata_unclassified; Dinoflagellata_unclassified; Dinoflagellata_unclassified; Dinoflagellata
Pirsonia; Incertae_Sedis_fa; Incertae_Sedis_or; Incertae_Sedis_cl; Incertae_Sedis
Protodesmus; Sphaeropleales_fa; Sphaeropleales; Chlorophyceae; Chlorophyta_ph
Picochlorum; Incertae_Sedis_fa; Incertae_Sedis; Trebouxiophyceae; Chlorophyta_ph
Cladophorales_fa_unclassified; Cladophorales_fa; Cladophorales; Ulvophyceae; Chlorophyta_ph
Chytridiomycota_unclassified; Chytridiomycota_unclassified; Chytridiomycota_unclassified; Chytridiomycota_unclassified; Chytridiomycota
Teleaulax; Cryptomonadales_fa; Cryptomonadales; Cryptophyceae_cl; Cryptophyceae_ph
Symbiodinium; Suessiaceae; Gymnodiniphycidae; Dinophyceae; Dinoflagellata
Monogononta_unclassified; Monogononta_unclassified; Monogononta_unclassified; Monogononta; Rotifera
Chytridiales_unclassified; Chytridiales_unclassified; Chytridiales; Chytridiomycetes; Chytridiomycota
Hafniomonas; Chlamydomonadales_fa; Chlamydomonadales; Chlorophyceae; Chlorophyta_ph
Chlamydopodium; Incertae_Sedis_fa; Incertae_Sedis; Chlorophyceae; Chlorophyta_ph
Hazenia; Ulotrichales_fa; Ulotrichales; Ulvophyceae; Chlorophyta_ph
Oocystis; Chlorellales_fa; Chlorellales; Trebouxiophyceae; Chlorophyta_ph
uncultured; Haptoria; Litostomatea; Intramacronucleata; Ciliophora
Rhodomonas; Cryptomonadales_fa; Cryptomonadales; Cryptophyceae_cl; Cryptophyceae_ph
Suessiaceae_unclassified; Suessiaceae; Gymnodiniphycidae; Dinophyceae; Dinoflagellata
uncultured_ge; uncultured_fa; uncultured_or; uncultured; Cercozoa
Tetrachlorella; Chlorellales_fa; Chlorellales; Trebouxiophyceae; Chlorophyta_ph
Trebouxiophyceae_ge; Trebouxiophyceae_fa; Trebouxiophyceae_or; Trebouxiophyceae; Chlorophyta_ph
Conthreep_unclassified; Conthreep_unclassified; Conthreep; Intramacronucleata; Ciliophora
Oligotrichia_unclassified; Oligotrichia; Spirotrichea; Intramacronucleata; Ciliophora
Tetraselmis; Chlorodendrales_fa; Chlorodendrales; Chlorodendrophyceae; Chlorophyta_ph
Lobochlamys; Chlamydomonadales_fa; Chlamydomonadales; Chlorophyceae; Chlorophyta_ph
Chlorosarcinales_fa_unclassified; Chlorosarcinales_fa; Chlorosarcinales; Chlorophyceae; Chlorophyta_ph
Nautococcus; Incertae_Sedis_fa; Incertae_Sedis; Chlorophyceae; Chlorophyta_ph
Pedinomonas; Pedinomonadales_fa; Pedinomonadales; Pedinophyceae; Chlorophyta_ph
Amphileptus; Haptoria; Litostomatea; Intramacronucleata; Ciliophora
Haptoria_ge; Haptoria; Litostomatea; Intramacronucleata; Ciliophora
Chroomonas; Cryptomonadales_fa; Cryptomonadales; Cryptophyceae_cl; Cryptophyceae_ph
Synurales_fa_unclassified; Synurales_fa; Synurales; Chrysophyceae; Ochrophyta_ph
Debaryomycetaceae_unclassified; Debaryomycetaceae; Saccharomycetales; Saccharomycetes; Ascomycota
Stigeoclonium; Chaetophorales_fa; Chaetophorales; Chlorophyceae; Chlorophyta_ph
Lobomonas; Chlamydomonadales_fa; Chlamydomonadales; Chlorophyceae; Chlorophyta_ph
Scenedesmus; Sphaeropleales_fa; Sphaeropleales; Chlorophyceae; Chlorophyta_ph
Chytridium; Chytridiaceae; Chytridiales; Chytridiomycetes; Chytridiomycota
Geranomyces; Powellomycetaceae; Spizellomycetales; Chytridiomycetes; Chytridiomycota
Lembadion; Oligohymenophorea; Conthreep; Intramacronucleata; Ciliophora
Didinium; Haptoria; Litostomatea; Intramacronucleata; Ciliophora
Surirella; Bacillariophyceae_fa; Bacillariophyceae_or; Bacillariophyceae; Diatomea
Rhizidiomyces; Hyphochytriales_fa; Hyphochytriales; Hyphochytriomycetes_cl; Hyphochytriomycetes
Hydrurus; Chrysocapsales_fa; Chrysocapsales; Chrysophyceae; Ochrophyta_ph
Aphelidea_fa_unclassified; Aphelidea_fa; Aphelidea_or; Aphelidea_cl; Aphelidea
Pezizaceae_unclassified; Pezizaceae; Pezizales; Pezizomycetes; Ascomycota
Characium; Chlamydomonadales_fa; Chlamydomonadales; Chlorophyceae; Chlorophyta_ph
Phacotus; Chlamydomonadales_fa; Chlamydomonadales; Chlorophyceae; Chlorophyta_ph
Kappamycetaceae_ge; Kappamycetaceae; Rhizophydiales; Chytridiomycetes; Chytridiomycota
Dexiotricha; Oligohymenophorea; Conthreep; Intramacronucleata; Ciliophora
Arcuospathidium; Haptoria; Litostomatea; Intramacronucleata; Ciliophora
Loxophyllum; Haptoria; Litostomatea; Intramacronucleata; Ciliophora
Ulnaria; Fragilariales_fa; Fragilariales; Coscinodiscophytina_cl; Diatomea
Discostella; Mediophyceae_fa; Mediophyceae_or; Mediophyceae; Diatomea
Gymnodiniphycidae_unclassified; Gymnodiniphycidae_unclassified; Gymnodiniphycidae; Dinophyceae; Dinoflagellata
Eustigmatales_ge; Eustigmatales_fa; Eustigmatales; Eustigmatophyceae; Ochrophyta_ph
Bolidomonas; Ochrophyta_fa; Ochrophyta_or; Ochrophyta_cl; Ochrophyta_ph
Colpodella; Colpodellida_fa; Colpodellida_or; Colpodellida; Protalveolata
Arthopyrenia; Pleosporales_fa; Pleosporales; Dothideomycetes; Ascomycota
Peziza; Pezizaceae; Pezizales; Pezizomycetes; Ascomycota
Metschnikowia; Metschnikowiaceae; Saccharomycetales; Saccharomycetes; Ascomycota
Wickerhamomyces-Candida_clade; Phaffomycetaceae; Saccharomycetales; Saccharomycetes; Ascomycota
Pichia; Pichiaceae; Saccharomycetales; Saccharomycetes; Ascomycota
Acremonium; Incertae_Sedis; Hypocreales; Sordariomycetes; Ascomycota
Cephalotheca; Cephalothecaceae; Sordariales; Sordariomycetes; Ascomycota
Hyphodontia; Corticiaceae; Corticiales; Agaricomycetes; Basidiomycota
Exobasidiomycetes_unclassified; Exobasidiomycetes_unclassified; Exobasidiomycetes_unclassified; Exobasidiomycetes; Basidiomycota
Vishniacozyma; Bulleribasidiaceae; Tremellales; Tremellomycetes; Basidiomycota
Ustilaginaceae_unclassified; Ustilaginaceae; Ustilaginales; Ustilaginomycetes; Basidiomycota
Chaetophorales_fa_unclassified; Chaetophorales_fa; Chaetophorales; Chlorophyceae; Chlorophyta_ph
Chloromonas; Chlamydomonadales_fa; Chlamydomonadales; Chlorophyceae; Chlorophyta_ph
Microglena; Chlamydomonadales_fa; Chlamydomonadales; Chlorophyceae; Chlorophyta_ph
Mychonastes; Sphaeropleales_fa; Sphaeropleales; Chlorophyceae; Chlorophyta_ph
Tetranephris; Sphaeropleales_fa; Sphaeropleales; Chlorophyceae; Chlorophyta_ph
Ulvophyceae_ge; Ulvophyceae_fa; Ulvophyceae_or; Ulvophyceae; Chlorophyta_ph
Chytriomycetaceae_ge; Chytriomycetaceae; Chytridiales; Chytridiomycetes; Chytridiomycota
Dileptus; Haptoria; Litostomatea; Intramacronucleata; Ciliophora
Cryptophyceae_cl_unclassified; Cryptophyceae_cl_unclassified; Cryptophyceae_cl_unclassified; Cryptophyceae_cl; Cryptophyceae_ph
Sellaphora; Sellaphoraceae; Bacillariophyceae_or; Bacillariophyceae; Diatomea
Fragilaria; Fragilariales_fa; Fragilariales; Coscinodiscophytina_cl; Diatomea
Fragilariales_fa_unclassified; Fragilariales_fa; Fragilariales; Coscinodiscophytina_cl; Diatomea
Gymnodinium_clade_unclassified; Gymnodinium_clade; Gymnodiniphycidae; Dinophyceae; Dinoflagellata
Nemaliophycidae_fa_unclassified; Nemaliophycidae_fa; Nemaliophycidae_or; Nemaliophycidae; Florideophycidae
MAST-6_ge; MAST-6_fa; MAST-6_or; MAST-6_cl; MAST-6
Synura; Synurales_fa; Synurales; Chrysophyceae; Ochrophyta_ph
Dictyochophyceae_unclassified; Dictyochophyceae_unclassified; Dictyochophyceae_unclassified; Dictyochophyceae; Ochrophyta_ph
Pedinellales_ge; Pedinellales_fa; Pedinellales; Dictyochophyceae; Ochrophyta_ph
Nannochloropsis; Eustigmatales_fa; Eustigmatales; Eustigmatophyceae; Ochrophyta_ph
Phytophthora; Peronosporomycetes_fa; Peronosporomycetes_or; Peronosporomycetes_cl; Peronosporomycetes
Chrysochromulina; Prymnesiales_fa; Prymnesiales; Prymnesiophyceae_cl; Prymnesiophyceae
S_154
Diatomea_unclassified; Diatomea_unclassified; Diatomea_unclassified; Diatomea_unclassified; Diatomea
Navicula; Bacillariophyceae_fa; Bacillariophyceae_or; Bacillariophyceae; Diatomea
Phytophthora; Peronosporomycetes_fa; Peronosporomycetes_or; Peronosporomycetes_cl; Peronosporomycetes
Ulvophyceae_unclassified; Ulvophyceae_unclassified; Ulvophyceae_unclassified; Ulvophyceae; Chlorophyta_ph
Bacillariophyceae_fa_unclassified; Bacillariophyceae_fa; Bacillariophyceae_or; Bacillariophyceae; Diatomea
Holosticha; Hypotrichia; Spirotrichea; Intramacronucleata; Ciliophora
Tremellomycetes_unclassified; Tremellomycetes_unclassified; Tremellomycetes_unclassified; Tremellomycetes; Basidiomycota
Chlamydomonadales_fa_unclassified; Chlamydomonadales_fa; Chlamydomonadales; Chlorophyceae; Chlorophyta_ph
Chloromonas; Chlamydomonadales_fa; Chlamydomonadales; Chlorophyceae; Chlorophyta_ph
Zygorhizidium; Incertae_Sedis; Chytridiales; Chytridiomycetes; Chytridiomycota
Gomphonema; Bacillariophyceae_fa; Bacillariophyceae_or; Bacillariophyceae; Diatomea
Tetracladium; Incertae_Sedis; Helotiales; Leotiomycetes; Ascomycota
Synura; Synurales_fa; Synurales; Chrysophyceae; Ochrophyta_ph
Chlorophyceae_unclassified; Chlorophyceae_unclassified; Chlorophyceae_unclassified; Chlorophyceae; Chlorophyta_ph
Ochromonas; Ochromonadales_fa; Ochromonadales; Chrysophyceae; Ochrophyta_ph
Chloroidium; Chlorellales_fa; Chlorellales; Trebouxiophyceae; Chlorophyta_ph
uncultured; Aphelidea_fa; Aphelidea_or; Aphelidea_cl; Aphelidea
Nemaliophycidae_fa_unclassified; Nemaliophycidae_fa; Nemaliophycidae_or; Nemaliophycidae; Florideophycidae
Haptoria_ge; Haptoria; Litostomatea; Intramacronucleata; Ciliophora
Pucciniales_unclassified; Pucciniales_unclassified; Pucciniales; Pucciniomycetes; Basidiomycota
Ascotricha; Xylariaceae; Xylariales; Sordariomycetes; Ascomycota
Nitzschia; Bacillariophyceae_fa; Bacillariophyceae_or; Bacillariophyceae; Diatomea
Dysteria; Phyllopharyngea; Conthreep; Intramacronucleata; Ciliophora
Vishniacozyma; Bulleribasidiaceae; Tremellales; Tremellomycetes; Basidiomycota
Saccharomycetales_unclassified; Saccharomycetales_unclassified; Saccharomycetales; Saccharomycetes; Ascomycota
Hazenia; Ulotrichales_fa; Ulotrichales; Ulvophyceae; Chlorophyta_ph
Didinium; Haptoria; Litostomatea; Intramacronucleata; Ciliophora
Microbotryum; Microbotryaceae; Microbotryales; Microbotryomycetes; Basidiomycota
Vitreochlamys; Chlamydomonadales_fa; Chlamydomonadales; Chlorophyceae; Chlorophyta_ph
Verticillium; Plectosphaerellaceae; Glomerellales; Sordariomycetes; Ascomycota
Chrysozyma; Chrysozymaceae; Incertae_Sedis; Microbotryomycetes; Basidiomycota
Cystofilobasidium; Cystofilobasidiaceae; Cystofilobasidiales; Tremellomycetes; Basidiomycota
Ancyromonadida_ge; Ancyromonadida_fa; Ancyromonadida_or; Ancyromonadida_cl; Ancyromonadida
Sarocladium; Incertae_Sedis; Hypocreales; Sordariomycetes; Ascomycota
MAST-3_unclassified; MAST-3_unclassified; MAST-3_unclassified; MAST-3_unclassified; MAST-3
Eunotia; Bacillariophyceae_fa; Bacillariophyceae_or; Bacillariophyceae; Diatomea
Lobochlamys; Chlamydomonadales_fa; Chlamydomonadales; Chlorophyceae; Chlorophyta_ph
Dinophyceae_unclassified; Dinophyceae_unclassified; Dinophyceae_unclassified; Dinophyceae; Dinoflagellata
uncultured_ge; uncultured; Agaricales; Agaricomycetes; Basidiomycota
Papiliotrema; Rhynchogastremataceae; Tremellales; Tremellomycetes; Basidiomycota
Incertae_Sedis_unclassified; Incertae_Sedis; Incertae_Sedis; Cystobasidiomycetes; Basidiomycota
Chaetothyriales_unclassified; Chaetothyriales_unclassified; Chaetothyriales; Eurotiomycetes; Ascomycota
Bannoa; Erythrobasidiaceae; Erythrobasidiales; Cystobasidiomycetes; Basidiomycota
Thalassiosira; Mediophyceae_fa; Mediophyceae_or; Mediophyceae; Diatomea
Claroideoglomus; Claroideoglomeraceae; Glomerales; Glomeromycetes; Mucoromycota
Mrakia; Mrakiaceae; Cystofilobasidiales; Tremellomycetes; Basidiomycota
Rhizophydiales_ge; Rhizophydiales_fa; Rhizophydiales; Chytridiomycetes; Chytridiomycota
Ciliophora_unclassified; Ciliophora_unclassified; Ciliophora_unclassified; Ciliophora_unclassified; Ciliophora
Chlorococcum; Chlamydomonadales_fa; Chlamydomonadales; Chlorophyceae; Chlorophyta_ph
Exobasidiomycetes_unclassified; Exobasidiomycetes_unclassified; Exobasidiomycetes_unclassified; Exobasidiomycetes; Basidiomycota
Filobasidiaceae_unclassified; Filobasidiaceae; Filobasidiales; Tremellomycetes; Basidiomycota
Trebouxiales_fa_unclassified; Trebouxiales_fa; Trebouxiales; Trebouxiophyceae; Chlorophyta_ph
Litostomatea_unclassified; Litostomatea_unclassified; Litostomatea; Intramacronucleata; Ciliophora
Pezizomycotina_ge; Pezizomycotina_fa; Pezizomycotina_or; Pezizomycotina_cl; Ascomycota
Kodamaea-Candida_clade; Metschnikowiaceae; Saccharomycetales; Saccharomycetes; Ascomycota
Stichococcus; Prasiolales_fa; Prasiolales; Trebouxiophyceae; Chlorophyta_ph
Rhizoclosmatium; Chytriomycetaceae; Chytridiales; Chytridiomycetes; Chytridiomycota
Chlorosarcinopsis; Chlorosarcinales_fa; Chlorosarcinales; Chlorophyceae; Chlorophyta_ph
Chlamydopodium; Incertae_Sedis_fa; Incertae_Sedis; Chlorophyceae; Chlorophyta_ph
Tricholomataceae_unclassified; Tricholomataceae; Agaricales; Agaricomycetes; Basidiomycota
Buckleyzyma; Incertae_Sedis; Incertae_Sedis; Cystobasidiomycetes; Basidiomycota
Conthreep_unclassified; Conthreep_unclassified; Conthreep; Intramacronucleata; Ciliophora
Sellaphora; Sellaphoraceae; Bacillariophyceae_or; Bacillariophyceae; Diatomea
Pseudendoclonium; Ulvales_fa; Ulvales; Ulvophyceae; Chlorophyta_ph
Hafniomonas; Chlamydomonadales_fa; Chlamydomonadales; Chlorophyceae; Chlorophyta_ph
Volvox; Chlamydomonadales_fa; Chlamydomonadales; Chlorophyceae; Chlorophyta_ph
Chlorophyceae_ge; Chlorophyceae_fa; Chlorophyceae_or; Chlorophyceae; Chlorophyta_ph
Chytriomycetaceae_ge; Chytriomycetaceae; Chytridiales; Chytridiomycetes; Chytridiomycota
Monoblepharella; Monoblepharidaceae; Monoblepharidales; Monoblepharidomycetes; Chytridiomycota
Furia; Entomophthoraceae; Entomophthorales; Entomophthoromycetes; Zoopagomycota
Xylariaceae_unclassified; Xylariaceae; Xylariales; Sordariomycetes; Ascomycota
Cryptococcaceae_unclassified; Cryptococcaceae; Tremellales; Tremellomycetes; Basidiomycota
Choreotrichia_unclassified; Choreotrichia; Spirotrichea; Intramacronucleata; Ciliophora
Phaffomycetaceae_unclassified; Phaffomycetaceae; Saccharomycetales; Saccharomycetes; Ascomycota
Dexiotricha; Oligohymenophorea; Conthreep; Intramacronucleata; Ciliophora
Eurotiales_unclassified; Eurotiales_unclassified; Eurotiales; Eurotiomycetes; Ascomycota
Incertae_Sedis_fa_unclassified; Incertae_Sedis_fa; Incertae_Sedis; Chlorophyceae; Chlorophyta_ph
Chlorella; Chlorellales_fa; Chlorellales; Trebouxiophyceae; Chlorophyta_ph
Scotinosphaera; Scotinosphaerales_fa; Scotinosphaerales; Ulvophyceae; Chlorophyta_ph
Fragilaria; Fragilariales_fa; Fragilariales; Coscinodiscophytina_cl; Diatomea
Bulleribasidiaceae_unclassified; Bulleribasidiaceae; Tremellales; Tremellomycetes; Basidiomycota
Chaetophorales_fa_unclassified; Chaetophorales_fa; Chaetophorales; Chlorophyceae; Chlorophyta_ph
Asterochloris; Microthamniales_fa; Microthamniales; Trebouxiophyceae; Chlorophyta_ph
Trebouxiophyceae_ge; Trebouxiophyceae_fa; Trebouxiophyceae_or; Trebouxiophyceae; Chlorophyta_ph
Rhizophydiaceae_unclassified; Rhizophydiaceae; Rhizophydiales; Chytridiomycetes; Chytridiomycota
Lecanoromycetes_unclassified; Lecanoromycetes_unclassified; Lecanoromycetes_unclassified; Lecanoromycetes; Ascomycota
Spirotrichea_unclassified; Spirotrichea_unclassified; Spirotrichea; Intramacronucleata; Ciliophora
Pleosporales_fa_unclassified; Pleosporales_fa; Pleosporales; Dothideomycetes; Ascomycota
uncultured_ge; uncultured; Thelephorales; Agaricomycetes; Basidiomycota
Microthamnion; Microthamniales_fa; Microthamniales; Trebouxiophyceae; Chlorophyta_ph
Achnanthidium; Bacillariophyceae_fa; Bacillariophyceae_or; Bacillariophyceae; Diatomea
Gymnodiniphycidae_unclassified; Gymnodiniphycidae_unclassified; Gymnodiniphycidae; Dinophyceae; Dinoflagellata
uncultured_ge; uncultured_fa; uncultured; Chrysophyceae; Ochrophyta_ph
Chrysochromulina; Prymnesiales_fa; Prymnesiales; Prymnesiophyceae_cl; Prymnesiophyceae
Lachancea; Saccharomycetaceae; Saccharomycetales; Saccharomycetes; Ascomycota
uncultured_ge; uncultured_fa; uncultured; Agaricomycetes; Basidiomycota
Exobasidium; Exobasidiaceae; Exobasidiales; Exobasidiomycetes; Basidiomycota
Microbotryomycetes_unclassified; Microbotryomycetes_unclassified; Microbotryomycetes_unclassified; Microbotryomycetes; Basidiomycota
Bacillariophyceae_or_unclassified; Bacillariophyceae_or_unclassified; Bacillariophyceae_or; Bacillariophyceae; Diatomea
Perkinsidae_unclassified; Perkinsidae_unclassified; Perkinsidae_unclassified; Perkinsidae; Protalveolata
Desmodesmus; Sphaeropleales_fa; Sphaeropleales; Chlorophyceae; Chlorophyta_ph
Ogataea-Candida_clade; Pichiaceae; Saccharomycetales; Saccharomycetes; Ascomycota
Saccharomycetaceae_unclassified; Saccharomycetaceae; Saccharomycetales; Saccharomycetes; Ascomycota
Chrysozymaceae_unclassified; Chrysozymaceae; Incertae_Sedis; Microbotryomycetes; Basidiomycota
Symbiodinium; Suessiaceae; Gymnodiniphycidae; Dinophyceae; Dinoflagellata
Craspedida_ge; Craspedida_fa; Craspedida_or; Choanoflagellida; Holozoa_ph
MAST-2_ge; MAST-2_fa; MAST-2_or; MAST-2_cl; MAST-2
Chrysophyceae_ge; Chrysophyceae_fa; Chrysophyceae_or; Chrysophyceae; Ochrophyta_ph
Phytopythium; Peronosporomycetes_fa; Peronosporomycetes_or; Peronosporomycetes_cl; Peronosporomycetes
uncultured; Peronosporomycetes_fa; Peronosporomycetes_or; Peronosporomycetes_cl; Peronosporomycetes
Beauveria; Cordycipitaceae; Hypocreales; Sordariomycetes; Ascomycota
Incertae_Sedis_unclassified; Incertae_Sedis_unclassified; Incertae_Sedis; Microbotryomycetes; Basidiomycota
Chlorodendrales_fa_unclassified; Chlorodendrales_fa; Chlorodendrales; Chlorodendrophyceae; Chlorophyta_ph
Chytriomyces; Chytriomycetaceae; Chytridiales; Chytridiomycetes; Chytridiomycota
Cymbella; Bacillariophyceae_fa; Bacillariophyceae_or; Bacillariophyceae; Diatomea
Gymnodinium_clade_unclassified; Gymnodinium_clade; Gymnodiniphycidae; Dinophyceae; Dinoflagellata
Naegleria; Tetramitia_fa; Tetramitia_or; Tetramitia; Heterolobosea
Dictyochophyceae_unclassified; Dictyochophyceae_unclassified; Dictyochophyceae_unclassified; Dictyochophyceae; Ochrophyta_ph
Eustigmatales_ge; Eustigmatales_fa; Eustigmatales; Eustigmatophyceae; Ochrophyta_ph
Aplanopsis; Peronosporomycetes_fa; Peronosporomycetes_or; Peronosporomycetes_cl; Peronosporomycetes
Spongillida_ge; Spongillida_fa; Spongillida; Demospongiae; Porifera
All sites combined
Apobryophyllum; Haptoria; Litostomatea; Intramacronucleata; Ciliophora
Onygenales_unclassified; Onygenales_unclassified; Onygenales; Eurotiomycetes; Ascomycota
Dacrymyces; Dacrymycetaceae; Dacrymycetales; Dacrymycetes; Basidiomycota
Hemiophrys; Haptoria; Litostomatea; Intramacronucleata; Ciliophora
Pyronemataceae_unclassified; Pyronemataceae; Pezizales; Pezizomycetes; Ascomycota
Nephridiophaga; Incertae_Sedis; Incertae_Sedis; Incertae_Sedis; Incertae_Sedis
Kurtzmaniella-Candida_clade; Debaryomycetaceae; Saccharomycetales; Saccharomycetes; Ascomycota
Cyberlindnera-Candida_clade; Phaffomycetaceae; Saccharomycetales; Saccharomycetes; Ascomycota
uncultured; Pezizaceae; Pezizales; Pezizomycetes; Ascomycota
Malassezia; Malasseziaceae; Malasseziales; Malasseziomycetes; Basidiomycota
Auriculariales_unclassified; Auriculariales_unclassified; Auriculariales; Agaricomycetes; Basidiomycota
Armophorida_ge; Armophorida; Armophorea; Intramacronucleata; Ciliophora
Chlamydomyxa; Incertae_Sedis_fa; Incertae_Sedis; Chrysophyceae; Ochrophyta_ph
Cercomonas; Cercomonadidae_fa; Cercomonadidae_or; Cercomonadidae; Cercozoa
Fistulifera; Bacillariophyceae_fa; Bacillariophyceae_or; Bacillariophyceae; Diatomea
Trametes; Incertae_Sedis_fa; Polyporales; Agaricomycetes; Basidiomycota
Sympoventuriaceae_unclassified; Sympoventuriaceae; Venturiales; Dothideomycetes; Ascomycota
Hannaella; Bulleribasidiaceae; Tremellales; Tremellomycetes; Basidiomycota
Uroleptus; Hypotrichia; Spirotrichea; Intramacronucleata; Ciliophora
Peltaster; Incertae_Sedis; Capnodiales; Dothideomycetes; Ascomycota
Yarrowia; Dipodascaceae; Saccharomycetales; Saccharomycetes; Ascomycota
Kappamyces; Kappamycetaceae; Rhizophydiales; Chytridiomycetes; Chytridiomycota
Ochroconis; Sympoventuriaceae; Venturiales; Dothideomycetes; Ascomycota
Amanita; Amanitaceae; Agaricales; Agaricomycetes; Basidiomycota
Tricholoma; Tricholomataceae; Agaricales; Agaricomycetes; Basidiomycota
Filobasidium; Filobasidiaceae; Filobasidiales; Tremellomycetes; Basidiomycota
Dioszegia; Bulleribasidiaceae; Tremellales; Tremellomycetes; Basidiomycota
Mycosphaerellaceae_ge; Mycosphaerellaceae; Capnodiales; Dothideomycetes; Ascomycota
Klebsormidiophyceae_ge; Klebsormidiophyceae_fa; Klebsormidiophyceae_or; Klebsormidiophyceae_cl; Klebsormidiophyceae
Sugiyamaella; Trichomonascaceae; Saccharomycetales; Saccharomycetes; Ascomycota
Incertae_Sedis_unclassified; Incertae_Sedis; Hypocreales; Sordariomycetes; Ascomycota
Stomiopeltis; Micropeltidaceae; Incertae_Sedis; Dothideomycetes; Ascomycota
Alternaria; Pleosporaceae; Pleosporales; Dothideomycetes; Ascomycota
Sordariales_unclassified; Sordariales_unclassified; Sordariales; Sordariomycetes; Ascomycota
uncultured_ge; uncultured; Boletales; Agaricomycetes; Basidiomycota
Neogloea; Atractiellales_fa; Atractiellales; Atractiellomycetes; Basidiomycota
Symmetrospora; Incertae_Sedis; Incertae_Sedis; Cystobasidiomycetes; Basidiomycota
Microbotryales_unclassified; Microbotryales_unclassified; Microbotryales; Microbotryomycetes; Basidiomycota
Puccinia; Pucciniaceae; Pucciniales; Pucciniomycetes; Basidiomycota
Glomus; Glomeraceae; Glomerales; Glomeromycetes; Mucoromycota
Mycosphaerellaceae_unclassified; Mycosphaerellaceae; Capnodiales; Dothideomycetes; Ascomycota
Ophiognomonia; Gnomoniaceae; Diaporthales; Sordariomycetes; Ascomycota
uncultured_ge; uncultured_fa; uncultured; Sordariomycetes; Ascomycota
Bensingtonia; Kondoaceae; Agaricostilbales; Agaricostilbomycetes; Basidiomycota
Leucosporidium; Leucosporidiaceae; Leucosporidiales; Microbotryomycetes; Basidiomycota
Spiculogloeaceae_ge; Spiculogloeaceae; Spiculogloeales; Spiculogloeomycetes; Basidiomycota
Kockovaella; Cuniculitremaceae; Tremellales; Tremellomycetes; Basidiomycota
Trichosporon; Trichosporonaceae; Trichosporonales; Tremellomycetes; Basidiomycota
Ctenostomatida_ge; Ctenostomatida_fa; Ctenostomatida; Gymnolaemata; Bryozoa
Tachysoma; Hypotrichia; Spirotrichea; Intramacronucleata; Ciliophora
MAST-3K_ge; MAST-3K_fa; MAST-3K_or; MAST-3K; MAST-3

## Sheet: Genus_unique SS
S_15
Hypocreales_unclassified; Hypocreales_unclassified; Hypocreales; Sordariomycetes; Ascomycota
Nowakowskiella; Nowakowskiellaceae; Cladochytriales; Chytridiomycetes; Chytridiomycota
Paraphysomonas; Ochromonadales_fa; Ochromonadales; Chrysophyceae; Ochrophyta_ph
Gymnophrys; Incertae_Sedis_fa; Incertae_Sedis_or; Incertae_Sedis; Cercozoa
Spizellomycetales_unclassified; Spizellomycetales_unclassified; Spizellomycetales; Chytridiomycetes; Chytridiomycota
Loxophyllum; Haptoria; Litostomatea; Intramacronucleata; Ciliophora
uncultured_ge; uncultured; Pleosporales; Dothideomycetes; Ascomycota
Coccomyxa; Incertae_Sedis_fa; Incertae_Sedis; Trebouxiophyceae; Chlorophyta_ph
Cyberlindnera-Candida_clade; Phaffomycetaceae; Saccharomycetales; Saccharomycetes; Ascomycota
Bradymyces; Trichomeriaceae; Chaetothyriales; Eurotiomycetes; Ascomycota
Phytophthora; Peronosporomycetes_fa; Peronosporomycetes_or; Peronosporomycetes_cl; Peronosporomycetes
Acremonium; Incertae_Sedis; Hypocreales; Sordariomycetes; Ascomycota
Lichtheimiaceae_ge; Lichtheimiaceae; Mucorales; Incertae_Sedis; Mucoromycota
Pezizaceae_unclassified; Pezizaceae; Pezizales; Pezizomycetes; Ascomycota
Pleosporaceae_unclassified; Pleosporaceae; Pleosporales; Dothideomycetes; Ascomycota
Mucor; Mucoraceae; Mucorales; Incertae_Sedis; Mucoromycota
Bulleribasidiaceae_unclassified; Bulleribasidiaceae; Tremellales; Tremellomycetes; Basidiomycota
Lobulomyces; Lobulomycetaceae; Lobulomycetales; Chytridiomycetes; Chytridiomycota
Mortierella; Mortierellaceae; Mortierellales; Incertae_Sedis; Mucoromycota
Adinetida_ge; Adinetida_fa; Adinetida; Bdelloidea; Rotifera
Mucorales_unclassified; Mucorales_unclassified; Mucorales; Incertae_Sedis; Mucoromycota
Malassezia; Malasseziaceae; Malasseziales; Malasseziomycetes; Basidiomycota
eukaryotic; Chromulinales_fa; Chromulinales; Chrysophyceae; Ochrophyta_ph
Vermamoeba; Echinamoebida_fa; Echinamoebida; Tubulinea; Amoebozoa_ph
Bipolaris; Pleosporaceae; Pleosporales; Dothideomycetes; Ascomycota
Pyronemataceae_unclassified; Pyronemataceae; Pezizales; Pezizomycetes; Ascomycota
Pichia; Pichiaceae; Saccharomycetales; Saccharomycetes; Ascomycota
Hanseniaspora; Saccharomycodaceae; Saccharomycetales; Saccharomycetes; Ascomycota
Corticiaceae_unclassified; Corticiaceae; Corticiales; Agaricomycetes; Basidiomycota
uncultured; Stereaceae; Russulales; Agaricomycetes; Basidiomycota
Naganishia; Filobasidiaceae; Filobasidiales; Tremellomycetes; Basidiomycota
Trebouxiales_fa_unclassified; Trebouxiales_fa; Trebouxiales; Trebouxiophyceae; Chlorophyta_ph
Cyclidium; Oligohymenophorea; Conthreep; Intramacronucleata; Ciliophora
Haptoria_ge; Haptoria; Litostomatea; Intramacronucleata; Ciliophora
Tachysoma; Hypotrichia; Spirotrichea; Intramacronucleata; Ciliophora
JBNA46; Chromulinales_fa; Chromulinales; Chrysophyceae; Ochrophyta_ph
Ochromonadales_fa_unclassified; Ochromonadales_fa; Ochromonadales; Chrysophyceae; Ochrophyta_ph
S_20
Rhodotorula; Sporidiobolaceae; Sporidiobolales; Microbotryomycetes; Basidiomycota
Rhogostoma; Rhizaspididae; Cryomonadida; Thecofilosea; Cercozoa
Sclerotinia; Sclerotiniaceae; Helotiales; Leotiomycetes; Ascomycota
Mrakia; Mrakiaceae; Cystofilobasidiales; Tremellomycetes; Basidiomycota
Cystofilobasidium; Cystofilobasidiaceae; Cystofilobasidiales; Tremellomycetes; Basidiomycota
Ustilaginaceae_unclassified; Ustilaginaceae; Ustilaginales; Ustilaginomycetes; Basidiomycota
Vermamoeba; Echinamoebida_fa; Echinamoebida; Tubulinea; Amoebozoa_ph
Agaricales_unclassified; Agaricales_unclassified; Agaricales; Agaricomycetes; Basidiomycota
Microbotryomycetes_unclassified; Microbotryomycetes_unclassified; Microbotryomycetes_unclassified; Microbotryomycetes; Basidiomycota
uncultured; Cercomonadidae_fa; Cercomonadidae_or; Cercomonadidae; Cercozoa
Ciliophora_unclassified; Ciliophora_unclassified; Ciliophora_unclassified; Ciliophora_unclassified; Ciliophora
Microbotryum; Microbotryaceae; Microbotryales; Microbotryomycetes; Basidiomycota
Chaetothyriales_unclassified; Chaetothyriales_unclassified; Chaetothyriales; Eurotiomycetes; Ascomycota
Trebouxia; Trebouxiales_fa; Trebouxiales; Trebouxiophyceae; Chlorophyta_ph
Bannoa; Erythrobasidiaceae; Erythrobasidiales; Cystobasidiomycetes; Basidiomycota
Asterochloris; Microthamniales_fa; Microthamniales; Trebouxiophyceae; Chlorophyta_ph
Russulales_ge; Russulales_fa; Russulales; Agaricomycetes; Basidiomycota
Aspergillus; Aspergillaceae; Eurotiales; Eurotiomycetes; Ascomycota
Bipolaris; Pleosporaceae; Pleosporales; Dothideomycetes; Ascomycota
Dothideomycetes_unclassified; Dothideomycetes_unclassified; Dothideomycetes_unclassified; Dothideomycetes; Ascomycota
Cystobasidiomycetes_unclassified; Cystobasidiomycetes_unclassified; Cystobasidiomycetes_unclassified; Cystobasidiomycetes; Basidiomycota
Naganishia; Filobasidiaceae; Filobasidiales; Tremellomycetes; Basidiomycota
Pezizales_unclassified; Pezizales_unclassified; Pezizales; Pezizomycetes; Ascomycota
Verticillium; Plectosphaerellaceae; Glomerellales; Sordariomycetes; Ascomycota
Mortierella; Mortierellaceae; Mortierellales; Incertae_Sedis; Mucoromycota
Stichococcus; Prasiolales_fa; Prasiolales; Trebouxiophyceae; Chlorophyta_ph
Hypocreales_unclassified; Hypocreales_unclassified; Hypocreales; Sordariomycetes; Ascomycota
Herpotrichiellaceae_unclassified; Herpotrichiellaceae; Chaetothyriales; Eurotiomycetes; Ascomycota
Chlorophyta_ge; Chlorophyta_fa; Chlorophyta_or; Chlorophyta_cl; Chlorophyta_ph
Pichia; Pichiaceae; Saccharomycetales; Saccharomycetes; Ascomycota
Knufia; Trichomeriaceae; Chaetothyriales; Eurotiomycetes; Ascomycota
Mucor; Mucoraceae; Mucorales; Incertae_Sedis; Mucoromycota
Hydrurus; Chrysocapsales_fa; Chrysocapsales; Chrysophyceae; Ochrophyta_ph
Monoblepharidales_fa_unclassified; Monoblepharidales_fa; Monoblepharidales; Monoblepharidomycetes; Chytridiomycota
Furia; Entomophthoraceae; Entomophthorales; Entomophthoromycetes; Zoopagomycota
Spizellomycetales_unclassified; Spizellomycetales_unclassified; Spizellomycetales; Chytridiomycetes; Chytridiomycota
Basidiomycota_unclassified; Basidiomycota_unclassified; Basidiomycota_unclassified; Basidiomycota_unclassified; Basidiomycota
Eurotiales_unclassified; Eurotiales_unclassified; Eurotiales; Eurotiomycetes; Ascomycota
Apiotrichum; Trichosporonaceae; Trichosporonales; Tremellomycetes; Basidiomycota
Bradymyces; Trichomeriaceae; Chaetothyriales; Eurotiomycetes; Ascomycota
Adinetida_ge; Adinetida_fa; Adinetida; Bdelloidea; Rotifera
Lembadion; Oligohymenophorea; Conthreep; Intramacronucleata; Ciliophora
Vishniacozyma; Bulleribasidiaceae; Tremellales; Tremellomycetes; Basidiomycota
Gymnophrys; Incertae_Sedis_fa; Incertae_Sedis_or; Incertae_Sedis; Cercozoa
Filobasidiales_unclassified; Filobasidiales_unclassified; Filobasidiales; Tremellomycetes; Basidiomycota
Exophiala; Herpotrichiellaceae; Chaetothyriales; Eurotiomycetes; Ascomycota
Agaricales_ge; Agaricales_fa; Agaricales; Agaricomycetes; Basidiomycota
uncultured_ge; uncultured_fa; uncultured_or; uncultured; Cercozoa
Spathidium; Haptoria; Litostomatea; Intramacronucleata; Ciliophora
Dileptus; Haptoria; Litostomatea; Intramacronucleata; Ciliophora
Helotiales_unclassified; Helotiales_unclassified; Helotiales; Leotiomycetes; Ascomycota
Malassezia; Malasseziaceae; Malasseziales; Malasseziomycetes; Basidiomycota
Telonema; Incertae_Sedis_fa; Incertae_Sedis_or; Incertae_Sedis_cl; Incertae_Sedis_ph
Lichtheimiaceae_ge; Lichtheimiaceae; Mucorales; Incertae_Sedis; Mucoromycota
Debaryomycetaceae_unclassified; Debaryomycetaceae; Saccharomycetales; Saccharomycetes; Ascomycota
Amanita; Amanitaceae; Agaricales; Agaricomycetes; Basidiomycota
Exobasidium; Exobasidiaceae; Exobasidiales; Exobasidiomycetes; Basidiomycota
Chromulinales_fa_unclassified; Chromulinales_fa; Chromulinales; Chrysophyceae; Ochrophyta_ph
uncultured_ge; uncultured; Pleosporales; Dothideomycetes; Ascomycota
Leotiomycetes_unclassified; Leotiomycetes_unclassified; Leotiomycetes_unclassified; Leotiomycetes; Ascomycota
Saccharomycetales_unclassified; Saccharomycetales_unclassified; Saccharomycetales; Saccharomycetes; Ascomycota
uncultured_ge; uncultured_fa; uncultured; Sordariomycetes; Ascomycota
Rhizoctonia; Ceratobasidiaceae; Cantharellales; Agaricomycetes; Basidiomycota
Filobasidiaceae_unclassified; Filobasidiaceae; Filobasidiales; Tremellomycetes; Basidiomycota
Trebouxiales_fa_unclassified; Trebouxiales_fa; Trebouxiales; Trebouxiophyceae; Chlorophyta_ph
Hymenostomatia_ge; Oligohymenophorea; Conthreep; Intramacronucleata; Ciliophora
uncultured; Hypotrichia; Spirotrichea; Intramacronucleata; Ciliophora
S_85
Vermamoeba; Echinamoebida_fa; Echinamoebida; Tubulinea; Amoebozoa_ph
Tremellales_unclassified; Tremellales_unclassified; Tremellales; Tremellomycetes; Basidiomycota
Myrothecium; Stachybotryaceae; Hypocreales; Sordariomycetes; Ascomycota
Spumella; Chromulinales_fa; Chromulinales; Chrysophyceae; Ochrophyta_ph
Bannoa; Erythrobasidiaceae; Erythrobasidiales; Cystobasidiomycetes; Basidiomycota
Sordariomycetes_unclassified; Sordariomycetes_unclassified; Sordariomycetes_unclassified; Sordariomycetes; Ascomycota
Rhodotorula; Sporidiobolaceae; Sporidiobolales; Microbotryomycetes; Basidiomycota
Mortierella; Mortierellaceae; Mortierellales; Incertae_Sedis; Mucoromycota
Naganishia; Filobasidiaceae; Filobasidiales; Tremellomycetes; Basidiomycota
Oikomonas; Chromulinales_fa; Chromulinales; Chrysophyceae; Ochrophyta_ph
Tetracladium; Incertae_Sedis; Helotiales; Leotiomycetes; Ascomycota
Cystobasidiomycetes_unclassified; Cystobasidiomycetes_unclassified; Cystobasidiomycetes_unclassified; Cystobasidiomycetes; Basidiomycota
Sclerotinia; Sclerotiniaceae; Helotiales; Leotiomycetes; Ascomycota
uncultured_ge; uncultured; Pleosporales; Dothideomycetes; Ascomycota
Hemiophrys; Haptoria; Litostomatea; Intramacronucleata; Ciliophora
Lobulomyces; Lobulomycetaceae; Lobulomycetales; Chytridiomycetes; Chytridiomycota
uncultured; Haptoria; Litostomatea; Intramacronucleata; Ciliophora
Mucor; Mucoraceae; Mucorales; Incertae_Sedis; Mucoromycota
uncultured; Cercomonadidae_fa; Cercomonadidae_or; Cercomonadidae; Cercozoa
uncultured; Hypotrichia; Spirotrichea; Intramacronucleata; Ciliophora
Lichtheimiaceae_ge; Lichtheimiaceae; Mucorales; Incertae_Sedis; Mucoromycota
Knufia; Trichomeriaceae; Chaetothyriales; Eurotiomycetes; Ascomycota
uncultured_ge; uncultured_fa; uncultured_or; uncultured; Cercozoa
Adinetida_ge; Adinetida_fa; Adinetida; Bdelloidea; Rotifera
Pleosporaceae_unclassified; Pleosporaceae; Pleosporales; Dothideomycetes; Ascomycota
Mrakia; Mrakiaceae; Cystofilobasidiales; Tremellomycetes; Basidiomycota
Spizellomycetales_unclassified; Spizellomycetales_unclassified; Spizellomycetales; Chytridiomycetes; Chytridiomycota
Chaetomium; Chaetomiaceae; Sordariales; Sordariomycetes; Ascomycota
eukaryotic; Chromulinales_fa; Chromulinales; Chrysophyceae; Ochrophyta_ph
Microbotryomycetes_unclassified; Microbotryomycetes_unclassified; Microbotryomycetes_unclassified; Microbotryomycetes; Basidiomycota
Coriolopsis; Coriolaceae; Polyporales; Agaricomycetes; Basidiomycota
Kurtzmaniella-Candida_clade; Debaryomycetaceae; Saccharomycetales; Saccharomycetes; Ascomycota
Dothideomycetes_unclassified; Dothideomycetes_unclassified; Dothideomycetes_unclassified; Dothideomycetes; Ascomycota
Pilidium; Chaetomellaceae; Helotiales; Leotiomycetes; Ascomycota
Dendrochytridium; Chytridiaceae; Chytridiales; Chytridiomycetes; Chytridiomycota
Telonema; Incertae_Sedis_fa; Incertae_Sedis_or; Incertae_Sedis_cl; Incertae_Sedis_ph
Cystofilobasidium; Cystofilobasidiaceae; Cystofilobasidiales; Tremellomycetes; Basidiomycota
Apobryophyllum; Haptoria; Litostomatea; Intramacronucleata; Ciliophora
LKM15_ge; LKM15_fa; LKM15_or; LKM15_cl; LKM15
Aspergillus; Aspergillaceae; Eurotiales; Eurotiomycetes; Ascomycota
Cryptophyceae_cl_unclassified; Cryptophyceae_cl_unclassified; Cryptophyceae_cl_unclassified; Cryptophyceae_cl; Cryptophyceae_ph
Uroleptus; Hypotrichia; Spirotrichea; Intramacronucleata; Ciliophora
Agaricales_ge; Agaricales_fa; Agaricales; Agaricomycetes; Basidiomycota
JBNA46; Chromulinales_fa; Chromulinales; Chrysophyceae; Ochrophyta_ph
Pyronemataceae_unclassified; Pyronemataceae; Pezizales; Pezizomycetes; Ascomycota
Rhizophydiaceae_unclassified; Rhizophydiaceae; Rhizophydiales; Chytridiomycetes; Chytridiomycota
Chytridiomycota_unclassified; Chytridiomycota_unclassified; Chytridiomycota_unclassified; Chytridiomycota_unclassified; Chytridiomycota
Platygloeaceae_unclassified; Platygloeaceae; Pucciniomycetes_or; Pucciniomycetes; Basidiomycota
Ichthyophthirius; Oligohymenophorea; Conthreep; Intramacronucleata; Ciliophora
Spathidium; Haptoria; Litostomatea; Intramacronucleata; Ciliophora
Helotiales_unclassified; Helotiales_unclassified; Helotiales; Leotiomycetes; Ascomycota
Eurotiales_unclassified; Eurotiales_unclassified; Eurotiales; Eurotiomycetes; Ascomycota
Elliptochloris; Microthamniales_fa; Microthamniales; Trebouxiophyceae; Chlorophyta_ph
Ochroconis; Sympoventuriaceae; Venturiales; Dothideomycetes; Ascomycota
Acremonium; Incertae_Sedis; Hypocreales; Sordariomycetes; Ascomycota
Microbotryales_unclassified; Microbotryales_unclassified; Microbotryales; Microbotryomycetes; Basidiomycota
uncultured_ge; uncultured_fa; uncultured; Arthoniomycetes; Ascomycota
Aspergillaceae_unclassified; Aspergillaceae; Eurotiales; Eurotiomycetes; Ascomycota
Candida-Lodderomyces_clade; Debaryomycetaceae; Saccharomycetales; Saccharomycetes; Ascomycota
Saccharomycetaceae_unclassified; Saccharomycetaceae; Saccharomycetales; Saccharomycetes; Ascomycota
Malassezia; Malasseziaceae; Malasseziales; Malasseziomycetes; Basidiomycota
Coccomyxa; Incertae_Sedis_fa; Incertae_Sedis; Trebouxiophyceae; Chlorophyta_ph
S_82
Dothideomycetes_unclassified; Dothideomycetes_unclassified; Dothideomycetes_unclassified; Dothideomycetes; Ascomycota
Pleosporaceae_unclassified; Pleosporaceae; Pleosporales; Dothideomycetes; Ascomycota
Rhodotorula; Sporidiobolaceae; Sporidiobolales; Microbotryomycetes; Basidiomycota
Apobryophyllum; Haptoria; Litostomatea; Intramacronucleata; Ciliophora
Gymnophrys; Incertae_Sedis_fa; Incertae_Sedis_or; Incertae_Sedis; Cercozoa
Cladosporium; Cladosporiaceae; Capnodiales; Dothideomycetes; Ascomycota
Exophiala; Herpotrichiellaceae; Chaetothyriales; Eurotiomycetes; Ascomycota
uncultured_ge; uncultured; Pleosporales; Dothideomycetes; Ascomycota
Cystobasidiomycetes_unclassified; Cystobasidiomycetes_unclassified; Cystobasidiomycetes_unclassified; Cystobasidiomycetes; Basidiomycota
Haptoria_ge; Haptoria; Litostomatea; Intramacronucleata; Ciliophora
Gymnodinium_clade_unclassified; Gymnodinium_clade; Gymnodiniphycidae; Dinophyceae; Dinoflagellata
Vishniacozyma; Bulleribasidiaceae; Tremellales; Tremellomycetes; Basidiomycota
Mucoraceae_unclassified; Mucoraceae; Mucorales; Incertae_Sedis; Mucoromycota
Mucor; Mucoraceae; Mucorales; Incertae_Sedis; Mucoromycota
Trichomonascus; Trichomonascaceae; Saccharomycetales; Saccharomycetes; Ascomycota
Pucciniales_unclassified; Pucciniales_unclassified; Pucciniales; Pucciniomycetes; Basidiomycota
Apiotrichum; Trichosporonaceae; Trichosporonales; Tremellomycetes; Basidiomycota
Bradymyces; Trichomeriaceae; Chaetothyriales; Eurotiomycetes; Ascomycota
Herpotrichiellaceae_unclassified; Herpotrichiellaceae; Chaetothyriales; Eurotiomycetes; Ascomycota
uncultured; Cercomonadidae_fa; Cercomonadidae_or; Cercomonadidae; Cercozoa
Ulkenia; Thraustochytriaceae; Labyrinthulomycetes_or; Labyrinthulomycetes_cl; Labyrinthulomycetes
Russulales_unclassified; Russulales_unclassified; Russulales; Agaricomycetes; Basidiomycota
Bannoa; Erythrobasidiaceae; Erythrobasidiales; Cystobasidiomycetes; Basidiomycota
Exobasidium; Exobasidiaceae; Exobasidiales; Exobasidiomycetes; Basidiomycota
Trechispora; Hydnodontaceae; Trechisporales; Agaricomycetes; Basidiomycota
Nephridiophaga; Incertae_Sedis; Incertae_Sedis; Incertae_Sedis; Incertae_Sedis
Microbotryomycetes_unclassified; Microbotryomycetes_unclassified; Microbotryomycetes_unclassified; Microbotryomycetes; Basidiomycota
Chlamydomyxa; Incertae_Sedis_fa; Incertae_Sedis; Chrysophyceae; Ochrophyta_ph
Debaryomycetaceae_unclassified; Debaryomycetaceae; Saccharomycetales; Saccharomycetes; Ascomycota
Kurtzmaniella-Candida_clade; Debaryomycetaceae; Saccharomycetales; Saccharomycetes; Ascomycota
Cercomonas; Cercomonadidae_fa; Cercomonadidae_or; Cercomonadidae; Cercozoa
Aspergillus; Aspergillaceae; Eurotiales; Eurotiomycetes; Ascomycota
Papiliotrema; Rhynchogastremataceae; Tremellales; Tremellomycetes; Basidiomycota
Phialina; Haptoria; Litostomatea; Intramacronucleata; Ciliophora
Hanseniaspora; Saccharomycodaceae; Saccharomycetales; Saccharomycetes; Ascomycota
Pirsonia; Incertae_Sedis_fa; Incertae_Sedis_or; Incertae_Sedis_cl; Incertae_Sedis
Bipolaris; Pleosporaceae; Pleosporales; Dothideomycetes; Ascomycota
Hannaella; Bulleribasidiaceae; Tremellales; Tremellomycetes; Basidiomycota
Sympoventuriaceae_unclassified; Sympoventuriaceae; Venturiales; Dothideomycetes; Ascomycota
Arthopyrenia; Pleosporales_fa; Pleosporales; Dothideomycetes; Ascomycota
Archaeorhizomyces; Archaeorhizomycetaceae; Archaeorhizomycetales; Archaeorhizomycetes; Ascomycota
Knufia; Trichomeriaceae; Chaetothyriales; Eurotiomycetes; Ascomycota
Saccharomycetales_unclassified; Saccharomycetales_unclassified; Saccharomycetales; Saccharomycetes; Ascomycota
Aspergillaceae_unclassified; Aspergillaceae; Eurotiales; Eurotiomycetes; Ascomycota
Stokesia; Oligohymenophorea; Conthreep; Intramacronucleata; Ciliophora
Kondoa; Kondoaceae; Agaricostilbales; Agaricostilbomycetes; Basidiomycota
MAST-3_unclassified; MAST-3_unclassified; MAST-3_unclassified; MAST-3_unclassified; MAST-3
Peltaster; Incertae_Sedis; Capnodiales; Dothideomycetes; Ascomycota
uncultured_ge; uncultured; Thelephorales; Agaricomycetes; Basidiomycota
Mucorales_unclassified; Mucorales_unclassified; Mucorales; Incertae_Sedis; Mucoromycota
Pezizaceae_unclassified; Pezizaceae; Pezizales; Pezizomycetes; Ascomycota
Exobasidiomycetes_unclassified; Exobasidiomycetes_unclassified; Exobasidiomycetes_unclassified; Exobasidiomycetes; Basidiomycota
Oophila; Chlamydomonadales_fa; Chlamydomonadales; Chlorophyceae; Chlorophyta_ph
Chytridium; Chytridiaceae; Chytridiales; Chytridiomycetes; Chytridiomycota
uncultured; Hypotrichia; Spirotrichea; Intramacronucleata; Ciliophora
Trebouxiales_fa_unclassified; Trebouxiales_fa; Trebouxiales; Trebouxiophyceae; Chlorophyta_ph
Thalassiosira; Mediophyceae_fa; Mediophyceae_or; Mediophyceae; Diatomea
Coccidia_unclassified; Coccidia_unclassified; Coccidia; Conoidasida; Apicomplexa
eukaryotic; Chromulinales_fa; Chromulinales; Chrysophyceae; Ochrophyta_ph
Helotiales_unclassified; Helotiales_unclassified; Helotiales; Leotiomycetes; Ascomycota
Chytriomycetaceae_ge; Chytriomycetaceae; Chytridiales; Chytridiomycetes; Chytridiomycota
Gomphonema; Bacillariophyceae_fa; Bacillariophyceae_or; Bacillariophyceae; Diatomea
Aplanopsis; Peronosporomycetes_fa; Peronosporomycetes_or; Peronosporomycetes_cl; Peronosporomycetes
Cladosporiaceae_unclassified; Cladosporiaceae; Capnodiales; Dothideomycetes; Ascomycota
Phaeodothis; Phaeosphaeriaceae; Pleosporales; Dothideomycetes; Ascomycota
Platygloeaceae_unclassified; Platygloeaceae; Pucciniomycetes_or; Pucciniomycetes; Basidiomycota
Cryptococcaceae_unclassified; Cryptococcaceae; Tremellales; Tremellomycetes; Basidiomycota
Pyronemataceae_unclassified; Pyronemataceae; Pezizales; Pezizomycetes; Ascomycota
Sugiyamaella; Trichomonascaceae; Saccharomycetales; Saccharomycetes; Ascomycota
Xylariaceae_unclassified; Xylariaceae; Xylariales; Sordariomycetes; Ascomycota
Amanita; Amanitaceae; Agaricales; Agaricomycetes; Basidiomycota
Filobasidiales_unclassified; Filobasidiales_unclassified; Filobasidiales; Tremellomycetes; Basidiomycota
Chlorophyta_ge; Chlorophyta_fa; Chlorophyta_or; Chlorophyta_cl; Chlorophyta_ph
Kappamyces; Kappamycetaceae; Rhizophydiales; Chytridiomycetes; Chytridiomycota
Lembadion; Oligohymenophorea; Conthreep; Intramacronucleata; Ciliophora
Saprolegnia; Peronosporomycetes_fa; Peronosporomycetes_or; Peronosporomycetes_cl; Peronosporomycetes
Pezizales_unclassified; Pezizales_unclassified; Pezizales; Pezizomycetes; Ascomycota
Incertae_Sedis_unclassified; Incertae_Sedis; Hypocreales; Sordariomycetes; Ascomycota
Incertae_Sedis_unclassified; Incertae_Sedis; Incertae_Sedis; Cystobasidiomycetes; Basidiomycota
Coccomyxa; Incertae_Sedis_fa; Incertae_Sedis; Trebouxiophyceae; Chlorophyta_ph
Dysteria; Phyllopharyngea; Conthreep; Intramacronucleata; Ciliophora
Bacillariophyceae_or_unclassified; Bacillariophyceae_or_unclassified; Bacillariophyceae_or; Bacillariophyceae; Diatomea
Stomiopeltis; Micropeltidaceae; Incertae_Sedis; Dothideomycetes; Ascomycota
Alternaria; Pleosporaceae; Pleosporales; Dothideomycetes; Ascomycota
Kodamaea-Candida_clade; Metschnikowiaceae; Saccharomycetales; Saccharomycetes; Ascomycota
Corollospora; Halosphaeriaceae; Microascales; Sordariomycetes; Ascomycota
uncultured_ge; uncultured; Boletales; Agaricomycetes; Basidiomycota
Buckleyzyma; Incertae_Sedis; Incertae_Sedis; Cystobasidiomycetes; Basidiomycota
Symmetrospora; Incertae_Sedis; Incertae_Sedis; Cystobasidiomycetes; Basidiomycota
Malassezia; Malasseziaceae; Malasseziales; Malasseziomycetes; Basidiomycota
Puccinia; Pucciniaceae; Pucciniales; Pucciniomycetes; Basidiomycota
Chytriomyces; Chytriomycetaceae; Chytridiales; Chytridiomycetes; Chytridiomycota
Homalogastra; Oligohymenophorea; Conthreep; Intramacronucleata; Ciliophora
Chaenea; Haptoria; Litostomatea; Intramacronucleata; Ciliophora
Chroomonas; Cryptomonadales_fa; Cryptomonadales; Cryptophyceae_cl; Cryptophyceae_ph
Glomus; Glomeraceae; Glomerales; Glomeromycetes; Mucoromycota
Aphelidea_ge; Aphelidea_fa; Aphelidea_or; Aphelidea_cl; Aphelidea
Pleosporales_fa_unclassified; Pleosporales_fa; Pleosporales; Dothideomycetes; Ascomycota
Penicillium; Aspergillaceae; Eurotiales; Eurotiomycetes; Ascomycota
Peziza; Pezizaceae; Pezizales; Pezizomycetes; Ascomycota
Trichomonascaceae_unclassified; Trichomonascaceae; Saccharomycetales; Saccharomycetes; Ascomycota
Ophiognomonia; Gnomoniaceae; Diaporthales; Sordariomycetes; Ascomycota
uncultured_ge; uncultured; Agaricales; Agaricomycetes; Basidiomycota
Trametes; Incertae_Sedis_fa; Polyporales; Agaricomycetes; Basidiomycota
Antrodiella; Polyporales_fa; Polyporales; Agaricomycetes; Basidiomycota
Bensingtonia; Kondoaceae; Agaricostilbales; Agaricostilbomycetes; Basidiomycota
Leucosporidium; Leucosporidiaceae; Leucosporidiales; Microbotryomycetes; Basidiomycota
Spiculogloeaceae_ge; Spiculogloeaceae; Spiculogloeales; Spiculogloeomycetes; Basidiomycota
Filobasidiaceae_unclassified; Filobasidiaceae; Filobasidiales; Tremellomycetes; Basidiomycota
Kockovaella; Cuniculitremaceae; Tremellales; Tremellomycetes; Basidiomycota
Trichosporon; Trichosporonaceae; Trichosporonales; Tremellomycetes; Basidiomycota
Trichosporonaceae_unclassified; Trichosporonaceae; Trichosporonales; Tremellomycetes; Basidiomycota
Scuticociliatia_ge; Oligohymenophorea; Conthreep; Intramacronucleata; Ciliophora
Pseudourostyla; Hypotrichia; Spirotrichea; Intramacronucleata; Ciliophora
Naegleria; Tetramitia_fa; Tetramitia_or; Tetramitia; Heterolobosea
Chrysocapsa; Chrysocapsales_fa; Chrysocapsales; Chrysophyceae; Ochrophyta_ph
Furia; Entomophthoraceae; Entomophthorales; Entomophthoromycetes; Zoopagomycota
S_107
Vermamoeba; Echinamoebida_fa; Echinamoebida; Tubulinea; Amoebozoa_ph
Lembadion; Oligohymenophorea; Conthreep; Intramacronucleata; Ciliophora
Lichtheimiaceae_ge; Lichtheimiaceae; Mucorales; Incertae_Sedis; Mucoromycota
Sclerotinia; Sclerotiniaceae; Helotiales; Leotiomycetes; Ascomycota
Tetrahymena; Oligohymenophorea; Conthreep; Intramacronucleata; Ciliophora
Gymnophrys; Incertae_Sedis_fa; Incertae_Sedis_or; Incertae_Sedis; Cercozoa
Cyclidium; Oligohymenophorea; Conthreep; Intramacronucleata; Ciliophora
Exophiala; Herpotrichiellaceae; Chaetothyriales; Eurotiomycetes; Ascomycota
Kondoa; Kondoaceae; Agaricostilbales; Agaricostilbomycetes; Basidiomycota
Trechispora; Hydnodontaceae; Trechisporales; Agaricomycetes; Basidiomycota
Hydrurus; Chrysocapsales_fa; Chrysocapsales; Chrysophyceae; Ochrophyta_ph
Homalogastra; Oligohymenophorea; Conthreep; Intramacronucleata; Ciliophora
uncultured_ge; uncultured_fa; uncultured_or; uncultured; Cercozoa
Haptoria_ge; Haptoria; Litostomatea; Intramacronucleata; Ciliophora
Lobulomyces; Lobulomycetaceae; Lobulomycetales; Chytridiomycetes; Chytridiomycota
Mucorales_unclassified; Mucorales_unclassified; Mucorales; Incertae_Sedis; Mucoromycota
Microbotryomycetes_unclassified; Microbotryomycetes_unclassified; Microbotryomycetes_unclassified; Microbotryomycetes; Basidiomycota
Mortierella; Mortierellaceae; Mortierellales; Incertae_Sedis; Mucoromycota
Sarocladium; Incertae_Sedis; Hypocreales; Sordariomycetes; Ascomycota
uncultured_ge; uncultured; Pleosporales; Dothideomycetes; Ascomycota
Hyphodontia; Corticiaceae; Corticiales; Agaricomycetes; Basidiomycota
Holosticha; Hypotrichia; Spirotrichea; Intramacronucleata; Ciliophora
Oikomonas; Chromulinales_fa; Chromulinales; Chrysophyceae; Ochrophyta_ph
Acremonium; Incertae_Sedis; Hypocreales; Sordariomycetes; Ascomycota
uncultured; Hypotrichia; Spirotrichea; Intramacronucleata; Ciliophora
Perkinsidae_unclassified; Perkinsidae_unclassified; Perkinsidae_unclassified; Perkinsidae; Protalveolata
Capnodiales_unclassified; Capnodiales_unclassified; Capnodiales; Dothideomycetes; Ascomycota
Sporidiobolaceae_unclassified; Sporidiobolaceae; Sporidiobolales; Microbotryomycetes; Basidiomycota
Cystofilobasidium; Cystofilobasidiaceae; Cystofilobasidiales; Tremellomycetes; Basidiomycota
Naganishia; Filobasidiaceae; Filobasidiales; Tremellomycetes; Basidiomycota
Ochroconis; Sympoventuriaceae; Venturiales; Dothideomycetes; Ascomycota
Sympoventuriaceae_unclassified; Sympoventuriaceae; Venturiales; Dothideomycetes; Ascomycota
Metschnikowiaceae_unclassified; Metschnikowiaceae; Saccharomycetales; Saccharomycetes; Ascomycota
Malassezia; Malasseziaceae; Malasseziales; Malasseziomycetes; Basidiomycota
uncultured; Filobasidiaceae; Filobasidiales; Tremellomycetes; Basidiomycota
Ciliophora_unclassified; Ciliophora_unclassified; Ciliophora_unclassified; Ciliophora_unclassified; Ciliophora
JBNA46; Chromulinales_fa; Chromulinales; Chrysophyceae; Ochrophyta_ph
S_204
Bannoa; Erythrobasidiaceae; Erythrobasidiales; Cystobasidiomycetes; Basidiomycota
Trichosporonaceae_unclassified; Trichosporonaceae; Trichosporonales; Tremellomycetes; Basidiomycota
Peritrichia_ge; Oligohymenophorea; Conthreep; Intramacronucleata; Ciliophora
Dacrymyces; Dacrymycetaceae; Dacrymycetales; Dacrymycetes; Basidiomycota
Incertae_Sedis_unclassified; Incertae_Sedis; Incertae_Sedis; Cystobasidiomycetes; Basidiomycota
Chaetothyriales_unclassified; Chaetothyriales_unclassified; Chaetothyriales; Eurotiomycetes; Ascomycota
Pseudourostyla; Hypotrichia; Spirotrichea; Intramacronucleata; Ciliophora
Ascotricha; Xylariaceae; Xylariales; Sordariomycetes; Ascomycota
Auriculariales_unclassified; Auriculariales_unclassified; Auriculariales; Agaricomycetes; Basidiomycota
Thraustochytriaceae_unclassified; Thraustochytriaceae; Labyrinthulomycetes_or; Labyrinthulomycetes_cl; Labyrinthulomycetes
Exophiala; Herpotrichiellaceae; Chaetothyriales; Eurotiomycetes; Ascomycota
Pichia; Pichiaceae; Saccharomycetales; Saccharomycetes; Ascomycota
Aspergillaceae_unclassified; Aspergillaceae; Eurotiales; Eurotiomycetes; Ascomycota
Lichtheimiaceae_unclassified; Lichtheimiaceae; Mucorales; Incertae_Sedis; Mucoromycota
Herpotrichiellaceae_unclassified; Herpotrichiellaceae; Chaetothyriales; Eurotiomycetes; Ascomycota
S_203
Vermamoeba; Echinamoebida_fa; Echinamoebida; Tubulinea; Amoebozoa_ph
Bannoa; Erythrobasidiaceae; Erythrobasidiales; Cystobasidiomycetes; Basidiomycota
Hypocreales_unclassified; Hypocreales_unclassified; Hypocreales; Sordariomycetes; Ascomycota
Plasmodiophora; Phytomyxea_fa; Phytomyxea_or; Phytomyxea; Cercozoa
Peritrichia_ge; Oligohymenophorea; Conthreep; Intramacronucleata; Ciliophora
Spumella; Chromulinales_fa; Chromulinales; Chrysophyceae; Ochrophyta_ph
Haptoria_ge; Haptoria; Litostomatea; Intramacronucleata; Ciliophora
Gymnophrys; Incertae_Sedis_fa; Incertae_Sedis_or; Incertae_Sedis; Cercozoa
Dacrymyces; Dacrymycetaceae; Dacrymycetales; Dacrymycetes; Basidiomycota
Ciliophora_unclassified; Ciliophora_unclassified; Ciliophora_unclassified; Ciliophora_unclassified; Ciliophora
Mrakia; Mrakiaceae; Cystofilobasidiales; Tremellomycetes; Basidiomycota
Bipolaris; Pleosporaceae; Pleosporales; Dothideomycetes; Ascomycota
Incertae_Sedis_unclassified; Incertae_Sedis; Incertae_Sedis; Cystobasidiomycetes; Basidiomycota
Rhodotorula; Sporidiobolaceae; Sporidiobolales; Microbotryomycetes; Basidiomycota
Pseudourostyla; Hypotrichia; Spirotrichea; Intramacronucleata; Ciliophora
Cutaneotrichosporon; Trichosporonaceae; Trichosporonales; Tremellomycetes; Basidiomycota
Mucor; Mucoraceae; Mucorales; Incertae_Sedis; Mucoromycota
Rhogostoma; Rhizaspididae; Cryomonadida; Thecofilosea; Cercozoa
Auriculariales_unclassified; Auriculariales_unclassified; Auriculariales; Agaricomycetes; Basidiomycota
Conthreep_unclassified; Conthreep_unclassified; Conthreep; Intramacronucleata; Ciliophora
Oikomonas; Chromulinales_fa; Chromulinales; Chrysophyceae; Ochrophyta_ph
Telonema; Incertae_Sedis_fa; Incertae_Sedis_or; Incertae_Sedis_cl; Incertae_Sedis_ph
Cystobasidiomycetes_unclassified; Cystobasidiomycetes_unclassified; Cystobasidiomycetes_unclassified; Cystobasidiomycetes; Basidiomycota
Thraustochytriaceae_unclassified; Thraustochytriaceae; Labyrinthulomycetes_or; Labyrinthulomycetes_cl; Labyrinthulomycetes
uncultured; Cercomonadidae_fa; Cercomonadidae_or; Cercomonadidae; Cercozoa
Ochromonas; Ochromonadales_fa; Ochromonadales; Chrysophyceae; Ochrophyta_ph
Pichia; Pichiaceae; Saccharomycetales; Saccharomycetes; Ascomycota
Scuticociliatia_ge; Oligohymenophorea; Conthreep; Intramacronucleata; Ciliophora
Herpotrichiellaceae_unclassified; Herpotrichiellaceae; Chaetothyriales; Eurotiomycetes; Ascomycota
Tetracladium; Incertae_Sedis; Helotiales; Leotiomycetes; Ascomycota
Leotiomycetes_unclassified; Leotiomycetes_unclassified; Leotiomycetes_unclassified; Leotiomycetes; Ascomycota
Agaricales_ge; Agaricales_fa; Agaricales; Agaricomycetes; Basidiomycota
S_271
Bulleribasidiaceae_unclassified; Bulleribasidiaceae; Tremellales; Tremellomycetes; Basidiomycota
Nowakowskiella; Nowakowskiellaceae; Cladochytriales; Chytridiomycetes; Chytridiomycota
Chytriomycetaceae_unclassified; Chytriomycetaceae; Chytridiales; Chytridiomycetes; Chytridiomycota
Debaryomycetaceae_unclassified; Debaryomycetaceae; Saccharomycetales; Saccharomycetes; Ascomycota
Haptoria_unclassified; Haptoria; Litostomatea; Intramacronucleata; Ciliophora
Chytriomycetaceae_ge; Chytriomycetaceae; Chytridiales; Chytridiomycetes; Chytridiomycota
Agaricales_ge; Agaricales_fa; Agaricales; Agaricomycetes; Basidiomycota
Mortierella; Mortierellaceae; Mortierellales; Incertae_Sedis; Mucoromycota
Bannoa; Erythrobasidiaceae; Erythrobasidiales; Cystobasidiomycetes; Basidiomycota
uncultured_ge; uncultured; Rhizophydiales; Chytridiomycetes; Chytridiomycota
Rhizoclosmatium; Chytriomycetaceae; Chytridiales; Chytridiomycetes; Chytridiomycota
Oikomonas; Chromulinales_fa; Chromulinales; Chrysophyceae; Ochrophyta_ph
Gymnophrys; Incertae_Sedis_fa; Incertae_Sedis_or; Incertae_Sedis; Cercozoa
Cyclidium; Oligohymenophorea; Conthreep; Intramacronucleata; Ciliophora
Taphrina; Taphrinaceae; Taphrinales; Taphrinomycetes; Ascomycota
Aspergillus; Aspergillaceae; Eurotiales; Eurotiomycetes; Ascomycota
Microbotryum; Microbotryaceae; Microbotryales; Microbotryomycetes; Basidiomycota
Litostomatea_unclassified; Litostomatea_unclassified; Litostomatea; Intramacronucleata; Ciliophora
uncultured; Hypotrichia; Spirotrichea; Intramacronucleata; Ciliophora
uncultured_ge; uncultured_fa; uncultured; Chrysophyceae; Ochrophyta_ph
Paraphysomonas; Ochromonadales_fa; Ochromonadales; Chrysophyceae; Ochrophyta_ph
Chlamydomonas; Chlamydomonadales_fa; Chlamydomonadales; Chlorophyceae; Chlorophyta_ph
Pyronemataceae_unclassified; Pyronemataceae; Pezizales; Pezizomycetes; Ascomycota
eukaryotic; Chromulinales_fa; Chromulinales; Chrysophyceae; Ochrophyta_ph
uncultured_ge; uncultured; Pleosporales; Dothideomycetes; Ascomycota
Conthreep_unclassified; Conthreep_unclassified; Conthreep; Intramacronucleata; Ciliophora
uncultured; Pezizaceae; Pezizales; Pezizomycetes; Ascomycota
Chytridiomycota_unclassified; Chytridiomycota_unclassified; Chytridiomycota_unclassified; Chytridiomycota_unclassified; Chytridiomycota
Dinoflagellata_unclassified; Dinoflagellata_unclassified; Dinoflagellata_unclassified; Dinoflagellata_unclassified; Dinoflagellata
Spongillida_ge; Spongillida_fa; Spongillida; Demospongiae; Porifera
Cryptophyceae_cl_unclassified; Cryptophyceae_cl_unclassified; Cryptophyceae_cl_unclassified; Cryptophyceae_cl; Cryptophyceae_ph
Rhizophydiaceae_unclassified; Rhizophydiaceae; Rhizophydiales; Chytridiomycetes; Chytridiomycota
Adinetida_ge; Adinetida_fa; Adinetida; Bdelloidea; Rotifera
Vitreochlamys; Chlamydomonadales_fa; Chlamydomonadales; Chlorophyceae; Chlorophyta_ph
JBNA46; Chromulinales_fa; Chromulinales; Chrysophyceae; Ochrophyta_ph
Vermamoeba; Echinamoebida_fa; Echinamoebida; Tubulinea; Amoebozoa_ph
Mucor; Mucoraceae; Mucorales; Incertae_Sedis; Mucoromycota
Papiliotrema; Rhynchogastremataceae; Tremellales; Tremellomycetes; Basidiomycota
Ochromonas; Ochromonadales_fa; Ochromonadales; Chrysophyceae; Ochrophyta_ph
Incertae_Sedis_fa_unclassified; Incertae_Sedis_fa; Incertae_Sedis; Trebouxiophyceae; Chlorophyta_ph
Haptoria_ge; Haptoria; Litostomatea; Intramacronucleata; Ciliophora
Hafniomonas; Chlamydomonadales_fa; Chlamydomonadales; Chlorophyceae; Chlorophyta_ph
Arcuospathidium; Haptoria; Litostomatea; Intramacronucleata; Ciliophora
Rhizophydiaceae_ge; Rhizophydiaceae; Rhizophydiales; Chytridiomycetes; Chytridiomycota
Bolidomonas; Ochrophyta_fa; Ochrophyta_or; Ochrophyta_cl; Ochrophyta_ph
Gymnodiniphycidae_unclassified; Gymnodiniphycidae_unclassified; Gymnodiniphycidae; Dinophyceae; Dinoflagellata
Trebouxiophyceae_unclassified; Trebouxiophyceae_unclassified; Trebouxiophyceae_unclassified; Trebouxiophyceae; Chlorophyta_ph
Monoraphidium; Sphaeropleales_fa; Sphaeropleales; Chlorophyceae; Chlorophyta_ph
uncultured; Filobasidiaceae; Filobasidiales; Tremellomycetes; Basidiomycota
Lobomonas; Chlamydomonadales_fa; Chlamydomonadales; Chlorophyceae; Chlorophyta_ph
Chloroidium; Chlorellales_fa; Chlorellales; Trebouxiophyceae; Chlorophyta_ph
Symbiodinium; Suessiaceae; Gymnodiniphycidae; Dinophyceae; Dinoflagellata
Chaetothyriales_unclassified; Chaetothyriales_unclassified; Chaetothyriales; Eurotiomycetes; Ascomycota
Spathidium; Haptoria; Litostomatea; Intramacronucleata; Ciliophora
Kappamycetaceae_ge; Kappamycetaceae; Rhizophydiales; Chytridiomycetes; Chytridiomycota
Incertae_Sedis_fa_unclassified; Incertae_Sedis_fa; Incertae_Sedis; Chlorophyceae; Chlorophyta_ph
Sphaeropleales_fa_unclassified; Sphaeropleales_fa; Sphaeropleales; Chlorophyceae; Chlorophyta_ph
Chlorella; Chlorellales_fa; Chlorellales; Trebouxiophyceae; Chlorophyta_ph
Stichococcus; Prasiolales_fa; Prasiolales; Trebouxiophyceae; Chlorophyta_ph
Mediophyceae_fa_unclassified; Mediophyceae_fa; Mediophyceae_or; Mediophyceae; Diatomea
Dictyochophyceae_unclassified; Dictyochophyceae_unclassified; Dictyochophyceae_unclassified; Dictyochophyceae; Ochrophyta_ph
Verticillium; Plectosphaerellaceae; Glomerellales; Sordariomycetes; Ascomycota
Volvox; Chlamydomonadales_fa; Chlamydomonadales; Chlorophyceae; Chlorophyta_ph
Lobulomyces; Lobulomycetaceae; Lobulomycetales; Chytridiomycetes; Chytridiomycota
Hemiophrys; Haptoria; Litostomatea; Intramacronucleata; Ciliophora
Microbotryomycetes_unclassified; Microbotryomycetes_unclassified; Microbotryomycetes_unclassified; Microbotryomycetes; Basidiomycota
Chaetophorales_fa_unclassified; Chaetophorales_fa; Chaetophorales; Chlorophyceae; Chlorophyta_ph
Peritrichia_ge; Oligohymenophorea; Conthreep; Intramacronucleata; Ciliophora
Chromulinales_fa_unclassified; Chromulinales_fa; Chromulinales; Chrysophyceae; Ochrophyta_ph
Dendrochytridium; Chytridiaceae; Chytridiales; Chytridiomycetes; Chytridiomycota
Russulales_ge; Russulales_fa; Russulales; Agaricomycetes; Basidiomycota
Naganishia; Filobasidiaceae; Filobasidiales; Tremellomycetes; Basidiomycota
Desmodesmus; Sphaeropleales_fa; Sphaeropleales; Chlorophyceae; Chlorophyta_ph
Pilidium; Chaetomellaceae; Helotiales; Leotiomycetes; Ascomycota
Yarrowia; Dipodascaceae; Saccharomycetales; Saccharomycetes; Ascomycota
Cercomonadidae_fa_unclassified; Cercomonadidae_fa; Cercomonadidae_or; Cercomonadidae; Cercozoa
Boothiomyces; Rhizophydiales_fa; Rhizophydiales; Chytridiomycetes; Chytridiomycota
Pedinellales_ge; Pedinellales_fa; Pedinellales; Dictyochophyceae; Ochrophyta_ph
uncultured; Aphelidea_fa; Aphelidea_or; Aphelidea_cl; Aphelidea
Oligotrichia_unclassified; Oligotrichia; Spirotrichea; Intramacronucleata; Ciliophora
Trichomeriaceae_unclassified; Trichomeriaceae; Chaetothyriales; Eurotiomycetes; Ascomycota
Rhizidiomyces; Hyphochytriales_fa; Hyphochytriales; Hyphochytriomycetes_cl; Hyphochytriomycetes
Chattonellales_fa_unclassified; Chattonellales_fa; Chattonellales; Raphidophyceae; Ochrophyta_ph
Hyphodontia; Corticiaceae; Corticiales; Agaricomycetes; Basidiomycota
Pucciniales_unclassified; Pucciniales_unclassified; Pucciniales; Pucciniomycetes; Basidiomycota
Chlorophyceae_ge; Chlorophyceae_fa; Chlorophyceae_or; Chlorophyceae; Chlorophyta_ph
Monosiga; Codonosigidae_fa; Codonosigidae; Choanoflagellida; Holozoa_ph
Eurotiales_unclassified; Eurotiales_unclassified; Eurotiales; Eurotiomycetes; Ascomycota
Sistotrema; Corticiaceae; Corticiales; Agaricomycetes; Basidiomycota
Sporidiobolaceae_unclassified; Sporidiobolaceae; Sporidiobolales; Microbotryomycetes; Basidiomycota
Mrakia; Mrakiaceae; Cystofilobasidiales; Tremellomycetes; Basidiomycota
Pezizales_unclassified; Pezizales_unclassified; Pezizales; Pezizomycetes; Ascomycota
Dioszegia; Bulleribasidiaceae; Tremellales; Tremellomycetes; Basidiomycota
Nautococcus; Incertae_Sedis_fa; Incertae_Sedis; Chlorophyceae; Chlorophyta_ph
Elliptochloris; Microthamniales_fa; Microthamniales; Trebouxiophyceae; Chlorophyta_ph
Mucoromycota_unclassified; Mucoromycota_unclassified; Mucoromycota_unclassified; Mucoromycota_unclassified; Mucoromycota
Chrysophyceae_ge; Chrysophyceae_fa; Chrysophyceae_or; Chrysophyceae; Ochrophyta_ph
Perkinsidae_unclassified; Perkinsidae_unclassified; Perkinsidae_unclassified; Perkinsidae; Protalveolata
Kappamyces; Kappamycetaceae; Rhizophydiales; Chytridiomycetes; Chytridiomycota
Homalogastra; Oligohymenophorea; Conthreep; Intramacronucleata; Ciliophora
uncultured_ge; uncultured_fa; uncultured_or; uncultured_cl; Cryptomycota
Helotiales_unclassified; Helotiales_unclassified; Helotiales; Leotiomycetes; Ascomycota
Auricularia; Auriculariaceae; Auriculariales; Agaricomycetes; Basidiomycota
Incertae_Sedis_unclassified; Incertae_Sedis; Incertae_Sedis; Cystobasidiomycetes; Basidiomycota
Exobasidiomycetes_unclassified; Exobasidiomycetes_unclassified; Exobasidiomycetes_unclassified; Exobasidiomycetes; Basidiomycota
Tetracystis; Chlamydomonadales_fa; Chlamydomonadales; Chlorophyceae; Chlorophyta_ph
Cladochytrium; Cladochytriaceae; Cladochytriales; Chytridiomycetes; Chytridiomycota
Monoblepharella; Monoblepharidaceae; Monoblepharidales; Monoblepharidomycetes; Chytridiomycota
Knufia; Trichomeriaceae; Chaetothyriales; Eurotiomycetes; Ascomycota
Cyberlindnera-Candida_clade; Phaffomycetaceae; Saccharomycetales; Saccharomycetes; Ascomycota
Trichomonascaceae_unclassified; Trichomonascaceae; Saccharomycetales; Saccharomycetes; Ascomycota
Chaetomium; Chaetomiaceae; Sordariales; Sordariomycetes; Ascomycota
Picochlorum; Incertae_Sedis_fa; Incertae_Sedis; Trebouxiophyceae; Chlorophyta_ph
Myrmecia; Trebouxiales_fa; Trebouxiales; Trebouxiophyceae; Chlorophyta_ph
Pseudourostyla; Hypotrichia; Spirotrichea; Intramacronucleata; Ciliophora
Fragilaria; Fragilariales_fa; Fragilariales; Coscinodiscophytina_cl; Diatomea
MAST-2_ge; MAST-2_fa; MAST-2_or; MAST-2_cl; MAST-2
Eustigmatales_fa_unclassified; Eustigmatales_fa; Eustigmatales; Eustigmatophyceae; Ochrophyta_ph
Chrysochromulina; Prymnesiales_fa; Prymnesiales; Prymnesiophyceae_cl; Prymnesiophyceae
Pleosporaceae_unclassified; Pleosporaceae; Pleosporales; Dothideomycetes; Ascomycota
Leotiomycetes_unclassified; Leotiomycetes_unclassified; Leotiomycetes_unclassified; Leotiomycetes; Ascomycota
Coriolopsis; Coriolaceae; Polyporales; Agaricomycetes; Basidiomycota
Chloromonas; Chlamydomonadales_fa; Chlamydomonadales; Chlorophyceae; Chlorophyta_ph
Chytridiales_unclassified; Chytridiales_unclassified; Chytridiales; Chytridiomycetes; Chytridiomycota
Chytriomyces; Chytriomycetaceae; Chytridiales; Chytridiomycetes; Chytridiomycota
Geranomyces; Powellomycetaceae; Spizellomycetales; Chytridiomycetes; Chytridiomycota
uncultured_ge; uncultured_fa; uncultured; Chytridiomycetes; Chytridiomycota
Colpodidium; Nassophorea; Conthreep; Intramacronucleata; Ciliophora
uncultured; Haptoria; Litostomatea; Intramacronucleata; Ciliophora
Naegleria; Tetramitia_fa; Tetramitia_or; Tetramitia; Heterolobosea
Colpodella; Colpodellida_fa; Colpodellida_or; Colpodellida; Protalveolata
Saccharomycetaceae_unclassified; Saccharomycetaceae; Saccharomycetales; Saccharomycetes; Ascomycota
Saccharomycetales_unclassified; Saccharomycetales_unclassified; Saccharomycetales; Saccharomycetes; Ascomycota
uncultured; Stereaceae; Russulales; Agaricomycetes; Basidiomycota
Brachybasidiaceae_ge; Brachybasidiaceae; Exobasidiales; Exobasidiomycetes; Basidiomycota
Exobasidiales_unclassified; Exobasidiales_unclassified; Exobasidiales; Exobasidiomycetes; Basidiomycota
Chrysozyma; Chrysozymaceae; Incertae_Sedis; Microbotryomycetes; Basidiomycota
Filobasidiaceae_unclassified; Filobasidiaceae; Filobasidiales; Tremellomycetes; Basidiomycota
Filobasidiales_unclassified; Filobasidiales_unclassified; Filobasidiales; Tremellomycetes; Basidiomycota
Ctenostomatida_ge; Ctenostomatida_fa; Ctenostomatida; Gymnolaemata; Bryozoa
Cercomonas; Cercomonadidae_fa; Cercomonadidae_or; Cercomonadidae; Cercozoa
Tetradesmus; Sphaeropleales_fa; Sphaeropleales; Chlorophyceae; Chlorophyta_ph
Chlorellales_fa_unclassified; Chlorellales_fa; Chlorellales; Trebouxiophyceae; Chlorophyta_ph
Trebouxia; Trebouxiales_fa; Trebouxiales; Trebouxiophyceae; Chlorophyta_ph
Hazenia; Ulotrichales_fa; Ulotrichales; Ulvophyceae; Chlorophyta_ph
Gromochytriaceae_unclassified; Gromochytriaceae; Gromochytriales; Chytridiomycetes; Chytridiomycota
Chroomonas; Cryptomonadales_fa; Cryptomonadales; Cryptophyceae_cl; Cryptophyceae_ph
Aulacoseira; Melosirids; Coscinodiscophytina_or; Coscinodiscophytina_cl; Diatomea
Discostella; Mediophyceae_fa; Mediophyceae_or; Mediophyceae; Diatomea
Klebsormidium; Klebsormidiales_fa; Klebsormidiales; Klebsormidiophyceae_cl; Klebsormidiophyceae
Eustigmatales_ge; Eustigmatales_fa; Eustigmatales; Eustigmatophyceae; Ochrophyta_ph
S_332
Peritrichia_ge; Oligohymenophorea; Conthreep; Intramacronucleata; Ciliophora
Pleosporaceae_unclassified; Pleosporaceae; Pleosporales; Dothideomycetes; Ascomycota
uncultured_ge; uncultured; Pleosporales; Dothideomycetes; Ascomycota
Tremellomycetes_unclassified; Tremellomycetes_unclassified; Tremellomycetes_unclassified; Tremellomycetes; Basidiomycota
Chloroidium; Chlorellales_fa; Chlorellales; Trebouxiophyceae; Chlorophyta_ph
uncultured; Stereaceae; Russulales; Agaricomycetes; Basidiomycota
uncultured; Cercomonadidae_fa; Cercomonadidae_or; Cercomonadidae; Cercozoa
uncultured; Hypotrichia; Spirotrichea; Intramacronucleata; Ciliophora
Tremellales_unclassified; Tremellales_unclassified; Tremellales; Tremellomycetes; Basidiomycota
Coelastrella; Sphaeropleales_fa; Sphaeropleales; Chlorophyceae; Chlorophyta_ph
Capnodiales_unclassified; Capnodiales_unclassified; Capnodiales; Dothideomycetes; Ascomycota
Pucciniales_unclassified; Pucciniales_unclassified; Pucciniales; Pucciniomycetes; Basidiomycota
Xylariales_unclassified; Xylariales_unclassified; Xylariales; Sordariomycetes; Ascomycota
Bannoa; Erythrobasidiaceae; Erythrobasidiales; Cystobasidiomycetes; Basidiomycota
Cystofilobasidium; Cystofilobasidiaceae; Cystofilobasidiales; Tremellomycetes; Basidiomycota
uncultured; Filobasidiaceae; Filobasidiales; Tremellomycetes; Basidiomycota
Bipolaris; Pleosporaceae; Pleosporales; Dothideomycetes; Ascomycota
Rhogostoma; Rhizaspididae; Cryomonadida; Thecofilosea; Cercozoa
Tetracladium; Incertae_Sedis; Helotiales; Leotiomycetes; Ascomycota
Chaetothyriales_unclassified; Chaetothyriales_unclassified; Chaetothyriales; Eurotiomycetes; Ascomycota
Brachybasidiaceae_ge; Brachybasidiaceae; Exobasidiales; Exobasidiomycetes; Basidiomycota
eukaryotic; Chromulinales_fa; Chromulinales; Chrysophyceae; Ochrophyta_ph
Cystobasidiomycetes_unclassified; Cystobasidiomycetes_unclassified; Cystobasidiomycetes_unclassified; Cystobasidiomycetes; Basidiomycota
Tilletiopsis; Incertae_Sedis; Entylomatales; Exobasidiomycetes; Basidiomycota
Sarocladium; Incertae_Sedis; Hypocreales; Sordariomycetes; Ascomycota
Pinnularia; Bacillariophyceae_fa; Bacillariophyceae_or; Bacillariophyceae; Diatomea
Bulleribasidiaceae_unclassified; Bulleribasidiaceae; Tremellales; Tremellomycetes; Basidiomycota
Armophorida_ge; Armophorida; Armophorea; Intramacronucleata; Ciliophora
Udeniomyces; Mrakiaceae; Cystofilobasidiales; Tremellomycetes; Basidiomycota
Scotinosphaera; Scotinosphaerales_fa; Scotinosphaerales; Ulvophyceae; Chlorophyta_ph
Kurtzmaniella-Candida_clade; Debaryomycetaceae; Saccharomycetales; Saccharomycetes; Ascomycota
Onygenales_unclassified; Onygenales_unclassified; Onygenales; Eurotiomycetes; Ascomycota
Dothideomycetes_unclassified; Dothideomycetes_unclassified; Dothideomycetes_unclassified; Dothideomycetes; Ascomycota
Knufia; Trichomeriaceae; Chaetothyriales; Eurotiomycetes; Ascomycota
Fistulifera; Bacillariophyceae_fa; Bacillariophyceae_or; Bacillariophyceae; Diatomea
Trametes; Incertae_Sedis_fa; Polyporales; Agaricomycetes; Basidiomycota
Cyberlindnera-Candida_clade; Phaffomycetaceae; Saccharomycetales; Saccharomycetes; Ascomycota
Microbotryomycetes_unclassified; Microbotryomycetes_unclassified; Microbotryomycetes_unclassified; Microbotryomycetes; Basidiomycota
Bracteacoccus; Sphaeropleales_fa; Sphaeropleales; Chlorophyceae; Chlorophyta_ph
Naegleria; Tetramitia_fa; Tetramitia_or; Tetramitia; Heterolobosea
uncultured_ge; uncultured; Thelephorales; Agaricomycetes; Basidiomycota
Asterochloris; Microthamniales_fa; Microthamniales; Trebouxiophyceae; Chlorophyta_ph
Apobryophyllum; Haptoria; Litostomatea; Intramacronucleata; Ciliophora
Ochroconis; Sympoventuriaceae; Venturiales; Dothideomycetes; Ascomycota
uncultured_ge; uncultured_fa; uncultured_or; uncultured_cl; Cryptomycota
Aspergillaceae_unclassified; Aspergillaceae; Eurotiales; Eurotiomycetes; Ascomycota
Aspergillus; Aspergillaceae; Eurotiales; Eurotiomycetes; Ascomycota
Leotiomycetes_unclassified; Leotiomycetes_unclassified; Leotiomycetes_unclassified; Leotiomycetes; Ascomycota
Pezizales_unclassified; Pezizales_unclassified; Pezizales; Pezizomycetes; Ascomycota
Russulales_unclassified; Russulales_unclassified; Russulales; Agaricomycetes; Basidiomycota
Malassezia; Malasseziaceae; Malasseziales; Malasseziomycetes; Basidiomycota
Filobasidiales_unclassified; Filobasidiales_unclassified; Filobasidiales; Tremellomycetes; Basidiomycota
Trebouxiales_fa_unclassified; Trebouxiales_fa; Trebouxiales; Trebouxiophyceae; Chlorophyta_ph
LKM15_ge; LKM15_fa; LKM15_or; LKM15_cl; LKM15
S_154
Lembadion; Oligohymenophorea; Conthreep; Intramacronucleata; Ciliophora
Debaryomycetaceae_unclassified; Debaryomycetaceae; Saccharomycetales; Saccharomycetes; Ascomycota
Pleosporaceae_unclassified; Pleosporaceae; Pleosporales; Dothideomycetes; Ascomycota
Pezizaceae_unclassified; Pezizaceae; Pezizales; Pezizomycetes; Ascomycota
Xylariales_unclassified; Xylariales_unclassified; Xylariales; Sordariomycetes; Ascomycota
Homalogastra; Oligohymenophorea; Conthreep; Intramacronucleata; Ciliophora
Phaeodothis; Phaeosphaeriaceae; Pleosporales; Dothideomycetes; Ascomycota
Mucor; Mucoraceae; Mucorales; Incertae_Sedis; Mucoromycota
Corollospora; Halosphaeriaceae; Microascales; Sordariomycetes; Ascomycota
Apiotrichum; Trichosporonaceae; Trichosporonales; Tremellomycetes; Basidiomycota
Naganishia; Filobasidiaceae; Filobasidiales; Tremellomycetes; Basidiomycota
Hanseniaspora; Saccharomycodaceae; Saccharomycetales; Saccharomycetes; Ascomycota
Tricholoma; Tricholomataceae; Agaricales; Agaricomycetes; Basidiomycota
Filobasidium; Filobasidiaceae; Filobasidiales; Tremellomycetes; Basidiomycota
Mycosphaerellaceae_ge; Mycosphaerellaceae; Capnodiales; Dothideomycetes; Ascomycota
Malassezia; Malasseziaceae; Malasseziales; Malasseziomycetes; Basidiomycota
Klebsormidiophyceae_ge; Klebsormidiophyceae_fa; Klebsormidiophyceae_or; Klebsormidiophyceae_cl; Klebsormidiophyceae
Chytridium; Chytridiaceae; Chytridiales; Chytridiomycetes; Chytridiomycota
Ochroconis; Sympoventuriaceae; Venturiales; Dothideomycetes; Ascomycota
Kurtzmaniella-Candida_clade; Debaryomycetaceae; Saccharomycetales; Saccharomycetes; Ascomycota
Coelastrella; Sphaeropleales_fa; Sphaeropleales; Chlorophyceae; Chlorophyta_ph
Pichia; Pichiaceae; Saccharomycetales; Saccharomycetes; Ascomycota
Ophiostomataceae_unclassified; Ophiostomataceae; Ophiostomatales; Sordariomycetes; Ascomycota
Sordariales_unclassified; Sordariales_unclassified; Sordariales; Sordariomycetes; Ascomycota
Neogloea; Atractiellales_fa; Atractiellales; Atractiellomycetes; Basidiomycota
Mycosphaerellaceae_unclassified; Mycosphaerellaceae; Capnodiales; Dothideomycetes; Ascomycota
Herpotrichiellaceae_unclassified; Herpotrichiellaceae; Chaetothyriales; Eurotiomycetes; Ascomycota
Chaetomium; Chaetomiaceae; Sordariales; Sordariomycetes; Ascomycota
Antrodiella; Polyporales_fa; Polyporales; Agaricomycetes; Basidiomycota
Microglena; Chlamydomonadales_fa; Chlamydomonadales; Chlorophyceae; Chlorophyta_ph
LKM15_ge; LKM15_fa; LKM15_or; LKM15_cl; LKM15
MAST-3K_ge; MAST-3K_fa; MAST-3K_or; MAST-3K; MAST-3
All sites combined
Cyclotella; Mediophyceae_fa; Mediophyceae_or; Mediophyceae; Diatomea
Cladophora; Cladophorales_fa; Cladophorales; Ulvophyceae; Chlorophyta_ph
uncultured_ge; uncultured_fa; uncultured; Dinophyceae; Dinoflagellata
Zygorhizidium; Incertae_Sedis; Chytridiales; Chytridiomycetes; Chytridiomycota
Strombidium; Oligotrichia; Spirotrichea; Intramacronucleata; Ciliophora
Prymnesiales_fa_unclassified; Prymnesiales_fa; Prymnesiales; Prymnesiophyceae_cl; Prymnesiophyceae
Mediophyceae_ge; Mediophyceae_fa; Mediophyceae_or; Mediophyceae; Diatomea
Cryptocaryon; Prostomatea; Conthreep; Intramacronucleata; Ciliophora
Stentor; Heterotrichea_fa; Heterotrichea; Postciliodesmatophora; Ciliophora
uncultured; Gromochytriaceae; Gromochytriales; Chytridiomycetes; Chytridiomycota
Choanoflagellida_unclassified; Choanoflagellida_unclassified; Choanoflagellida_unclassified; Choanoflagellida; Holozoa_ph
Neochlorosarcina; Chlorosarcinales_fa; Chlorosarcinales; Chlorophyceae; Chlorophyta_ph
Didinium; Haptoria; Litostomatea; Intramacronucleata; Ciliophora
Peridinium; Peridiniales_fa; Peridiniales; Dinophyceae; Dinoflagellata
MAST-6_ge; MAST-6_fa; MAST-6_or; MAST-6_cl; MAST-6
Fragilariales_fa_unclassified; Fragilariales_fa; Fragilariales; Coscinodiscophytina_cl; Diatomea
Tintinnopsis; Choreotrichia; Spirotrichea; Intramacronucleata; Ciliophora
uncultured_ge; uncultured_fa; uncultured_or; uncultured_cl; uncultured
Choreotrichia_ge; Choreotrichia; Spirotrichea; Intramacronucleata; Ciliophora
Tetraselmis; Chlorodendrales_fa; Chlorodendrales; Chlorodendrophyceae; Chlorophyta_ph
Gonyostomum; Chattonellales_fa; Chattonellales; Raphidophyceae; Ochrophyta_ph
Gymnodinium_clade_ge; Gymnodinium_clade; Gymnodiniphycidae; Dinophyceae; Dinoflagellata
Oocystis; Chlorellales_fa; Chlorellales; Trebouxiophyceae; Chlorophyta_ph
Nannochloris; Chlorellales_fa; Chlorellales; Trebouxiophyceae; Chlorophyta_ph
Lobochlamys; Chlamydomonadales_fa; Chlamydomonadales; Chlorophyceae; Chlorophyta_ph
Carteria; Incertae_Sedis_fa; Incertae_Sedis; Chlorophyceae; Chlorophyta_ph
Botryococcus; Incertae_Sedis_fa; Incertae_Sedis; Trebouxiophyceae; Chlorophyta_ph
Oxytricha; Hypotrichia; Spirotrichea; Intramacronucleata; Ciliophora
Chromophyton; Hibberdiales_fa; Hibberdiales; Chrysophyceae; Ochrophyta_ph
Surirella; Bacillariophyceae_fa; Bacillariophyceae_or; Bacillariophyceae; Diatomea
Vacuolaria; Chattonellales_fa; Chattonellales; Raphidophyceae; Ochrophyta_ph
Stephanodiscus; Mediophyceae_fa; Mediophyceae_or; Mediophyceae; Diatomea
Rhodomonas; Cryptomonadales_fa; Cryptomonadales; Cryptophyceae_cl; Cryptophyceae_ph
Cocconeis; Bacillariophyceae_fa; Bacillariophyceae_or; Bacillariophyceae; Diatomea
Mamiellophyceae_unclassified; Mamiellophyceae_unclassified; Mamiellophyceae_unclassified; Mamiellophyceae; Chlorophyta_ph
Choricystis; Incertae_Sedis_fa; Incertae_Sedis; Trebouxiophyceae; Chlorophyta_ph
uncultured; Neocallimastigaceae; Neocallimastigales; Neocallimastigomycetes; Neocallimastigomycota
Sellaphora; Sellaphoraceae; Bacillariophyceae_or; Bacillariophyceae; Diatomea
Pedinomonas; Pedinomonadales_fa; Pedinomonadales; Pedinophyceae; Chlorophyta_ph
Prymnesium; Prymnesiales_fa; Prymnesiales; Prymnesiophyceae_cl; Prymnesiophyceae
Nannochloropsis; Eustigmatales_fa; Eustigmatales; Eustigmatophyceae; Ochrophyta_ph
Pezizomycotina_ge; Pezizomycotina_fa; Pezizomycotina_or; Pezizomycotina_cl; Ascomycota
Ulvella; Ulvales_fa; Ulvales; Ulvophyceae; Chlorophyta_ph
Dexiotricha; Oligohymenophorea; Conthreep; Intramacronucleata; Ciliophora
Pseudocharaciopsis; Eustigmatales_fa; Eustigmatales; Eustigmatophyceae; Ochrophyta_ph
Chlorosarcinopsis; Chlorosarcinales_fa; Chlorosarcinales; Chlorophyceae; Chlorophyta_ph
Ankistrodesmus; Sphaeropleales_fa; Sphaeropleales; Chlorophyceae; Chlorophyta_ph
Quadrigula; Sphaeropleales_fa; Sphaeropleales; Chlorophyceae; Chlorophyta_ph
Claroideoglomus; Claroideoglomeraceae; Glomerales; Glomeromycetes; Mucoromycota
Teleaulax; Cryptomonadales_fa; Cryptomonadales; Cryptophyceae_cl; Cryptophyceae_ph
Trachydiscus; Eustigmatales_fa; Eustigmatales; Eustigmatophyceae; Ochrophyta_ph
Tricholomataceae_unclassified; Tricholomataceae; Agaricales; Agaricomycetes; Basidiomycota
Encyonema; Bacillariophyceae_fa; Bacillariophyceae_or; Bacillariophyceae; Diatomea
Protodesmus; Sphaeropleales_fa; Sphaeropleales; Chlorophyceae; Chlorophyta_ph
Hypotrichia_ge; Hypotrichia; Spirotrichea; Intramacronucleata; Ciliophora
Gonostomum; Hypotrichia; Spirotrichea; Intramacronucleata; Ciliophora
Helotiales_ge; Helotiales_fa; Helotiales; Leotiomycetes; Ascomycota
Pyramimonas; Pyramimonadales_fa; Pyramimonadales; Prasinophytae; Chlorophyta_ph
Pseudendoclonium; Ulvales_fa; Ulvales; Ulvophyceae; Chlorophyta_ph
Cryptomycota_unclassified; Cryptomycota_unclassified; Cryptomycota_unclassified; Cryptomycota_unclassified; Cryptomycota
Neidium; Bacillariophyceae_fa; Bacillariophyceae_or; Bacillariophyceae; Diatomea
Abeoformidae_ge; Abeoformidae_fa; Abeoformidae; Ichthyosporea; Holozoa_ph
Microthamnion; Microthamniales_fa; Microthamniales; Trebouxiophyceae; Chlorophyta_ph
Cladophorales_fa_unclassified; Cladophorales_fa; Cladophorales; Ulvophyceae; Chlorophyta_ph
Gyrodinium; Gymnodiniphycidae_fa; Gymnodiniphycidae; Dinophyceae; Dinoflagellata
Phaffomycetaceae_unclassified; Phaffomycetaceae; Saccharomycetales; Saccharomycetes; Ascomycota
Actinochloris; Chlamydomonadales_fa; Chlamydomonadales; Chlorophyceae; Chlorophyta_ph
uncultured; Oligohymenophorea; Conthreep; Intramacronucleata; Ciliophora
Cymbella; Bacillariophyceae_fa; Bacillariophyceae_or; Bacillariophyceae; Diatomea
Metschnikowia; Metschnikowiaceae; Saccharomycetales; Saccharomycetes; Ascomycota
Agaricales_fa_unclassified; Agaricales_fa; Agaricales; Agaricomycetes; Basidiomycota
uncultured_ge; uncultured_fa; uncultured; Agaricomycetes; Basidiomycota
Nephroselmis; Nephroselmidales_fa; Nephroselmidales; Nephroselmidophyceae; Chlorophyta_ph
Urosoma; Hypotrichia; Spirotrichea; Intramacronucleata; Ciliophora
Biecheleria; Suessiaceae; Gymnodiniphycidae; Dinophyceae; Dinoflagellata
Botryobasidium; Botryobasidiaceae; Cantharellales; Agaricomycetes; Basidiomycota
Chlorosarcinales_fa_unclassified; Chlorosarcinales_fa; Chlorosarcinales; Chlorophyceae; Chlorophyta_ph
Achnanthidium; Bacillariophyceae_fa; Bacillariophyceae_or; Bacillariophyceae; Diatomea
Lecanoromycetes_unclassified; Lecanoromycetes_unclassified; Lecanoromycetes_unclassified; Lecanoromycetes; Ascomycota
Craticula; Bacillariophyceae_fa; Bacillariophyceae_or; Bacillariophyceae; Diatomea
Aphelidium; Aphelidea_fa; Aphelidea_or; Aphelidea_cl; Aphelidea
Eimeriorina_unclassified; Eimeriorina; Coccidia; Conoidasida; Apicomplexa
Stigeoclonium; Chaetophorales_fa; Chaetophorales; Chlorophyceae; Chlorophyta_ph
Neochloris; Sphaeropleales_fa; Sphaeropleales; Chlorophyceae; Chlorophyta_ph
Franceia; Chlorellales_fa; Chlorellales; Trebouxiophyceae; Chlorophyta_ph
Micractinium; Chlorellales_fa; Chlorellales; Trebouxiophyceae; Chlorophyta_ph
Tetrachlorella; Chlorellales_fa; Chlorellales; Trebouxiophyceae; Chlorophyta_ph
Dictyochloropsis; Microthamniales_fa; Microthamniales; Trebouxiophyceae; Chlorophyta_ph
Amphileptus; Haptoria; Litostomatea; Intramacronucleata; Ciliophora
Goniochloris; Eustigmatales_fa; Eustigmatales; Eustigmatophyceae; Ochrophyta_ph
Lachancea; Saccharomycetaceae; Saccharomycetales; Saccharomycetes; Ascomycota
Tilletia; Tilletiaceae; Tilletiales; Exobasidiomycetes; Basidiomycota
Radiococcus; Sphaeropleales_fa; Sphaeropleales; Chlorophyceae; Chlorophyta_ph
Peridiniales_fa_unclassified; Peridiniales_fa; Peridiniales; Dinophyceae; Dinoflagellata
Aphelidea_fa_unclassified; Aphelidea_fa; Aphelidea_or; Aphelidea_cl; Aphelidea
Stachybotryaceae_unclassified; Stachybotryaceae; Hypocreales; Sordariomycetes; Ascomycota
Chrysozymaceae_unclassified; Chrysozymaceae; Incertae_Sedis; Microbotryomycetes; Basidiomycota
Mrakiaceae_unclassified; Mrakiaceae; Cystofilobasidiales; Tremellomycetes; Basidiomycota
Floydiella; Chaetopeltidales_fa; Chaetopeltidales; Chlorophyceae; Chlorophyta_ph
Scenedesmus; Sphaeropleales_fa; Sphaeropleales; Chlorophyceae; Chlorophyta_ph
Leptosira; Ctenocladales_fa; Ctenocladales; Trebouxiophyceae; Chlorophyta_ph
Pseudorhizidium; Incertae_Sedis; Chytridiales; Chytridiomycetes; Chytridiomycota
Demospongiae_unclassified; Demospongiae_unclassified; Demospongiae_unclassified; Demospongiae; Porifera
Goussia; Eimeriorina; Coccidia; Conoidasida; Apicomplexa
Ogataea-Candida_clade; Pichiaceae; Saccharomycetales; Saccharomycetes; Ascomycota
Massisteria; Granofilosea_fa; Granofilosea_or; Granofilosea; Cercozoa
Characium; Chlamydomonadales_fa; Chlamydomonadales; Chlorophyceae; Chlorophyta_ph
Pascherina; Chlamydomonadales_fa; Chlamydomonadales; Chlorophyceae; Chlorophyta_ph
Phacotus; Chlamydomonadales_fa; Chlamydomonadales; Chlorophyceae; Chlorophyta_ph
Characiopodium; Sphaeropleales_fa; Sphaeropleales; Chlorophyceae; Chlorophyta_ph
Mychonastes; Sphaeropleales_fa; Sphaeropleales; Chlorophyceae; Chlorophyta_ph
Tetranephris; Sphaeropleales_fa; Sphaeropleales; Chlorophyceae; Chlorophyta_ph
Parietochloris; Incertae_Sedis_fa; Incertae_Sedis; Trebouxiophyceae; Chlorophyta_ph
Placoneis; Bacillariophyceae_fa; Bacillariophyceae_or; Bacillariophyceae; Diatomea
Skeletonema; Mediophyceae_fa; Mediophyceae_or; Mediophyceae; Diatomea
Kumanoa; Nemaliophycidae_fa; Nemaliophycidae_or; Nemaliophycidae; Florideophycidae
Craspedida_ge; Craspedida_fa; Craspedida_or; Choanoflagellida; Holozoa_ph
Epipyxis; Ochromonadales_fa; Ochromonadales; Chrysophyceae; Ochrophyta_ph
Phytopythium; Peronosporomycetes_fa; Peronosporomycetes_or; Peronosporomycetes_cl; Peronosporomycetes
uncultured; Peronosporomycetes_fa; Peronosporomycetes_or; Peronosporomycetes_cl; Peronosporomycetes
Dothideomycetes_ge; Dothideomycetes_fa; Dothideomycetes_or; Dothideomycetes; Ascomycota
Helicascus; Morosphaeriaceae; Pleosporales; Dothideomycetes; Ascomycota
Eurotiomycetes_unclassified; Eurotiomycetes_unclassified; Eurotiomycetes_unclassified; Eurotiomycetes; Ascomycota
Clavispora-Candida_clade; Metschnikowiaceae; Saccharomycetales; Saccharomycetes; Ascomycota
Wickerhamomyces-Candida_clade; Phaffomycetaceae; Saccharomycetales; Saccharomycetes; Ascomycota
Beauveria; Cordycipitaceae; Hypocreales; Sordariomycetes; Ascomycota
Cephalotheca; Cephalothecaceae; Sordariales; Sordariomycetes; Ascomycota
Ballistosporomyces; Chionosphaeraceae; Agaricostilbales; Agaricostilbomycetes; Basidiomycota
Incertae_Sedis_unclassified; Incertae_Sedis_unclassified; Incertae_Sedis; Microbotryomycetes; Basidiomycota
Platygloea; Platygloeaceae; Pucciniomycetes_or; Pucciniomycetes; Basidiomycota
Pucciniomycetes_or_unclassified; Pucciniomycetes_or_unclassified; Pucciniomycetes_or; Pucciniomycetes; Basidiomycota
Cryptococcus; Cryptococcaceae; Tremellales; Tremellomycetes; Basidiomycota
Tremella; Tremellaceae; Tremellales; Tremellomycetes; Basidiomycota
Allomyces; Blastocladiaceae; Blastocladiales; Blastocladiomycetes; Blastocladiomycota
Deasonia; Chlamydomonadales_fa; Chlamydomonadales; Chlorophyceae; Chlorophyta_ph
Dunaliella; Chlamydomonadales_fa; Chlamydomonadales; Chlorophyceae; Chlorophyta_ph
Oocystella; Chlorellales_fa; Chlorellales; Trebouxiophyceae; Chlorophyta_ph
Microthamniales_fa_unclassified; Microthamniales_fa; Microthamniales; Trebouxiophyceae; Chlorophyta_ph
Ulvophyceae_ge; Ulvophyceae_fa; Ulvophyceae_or; Ulvophyceae; Chlorophyta_ph
Incertae_Sedis_ge; Incertae_Sedis; Chytridiales; Chytridiomycetes; Chytridiomycota
Rhizophydium; Rhizophydiaceae; Rhizophydiales; Chytridiomycetes; Chytridiomycota
Metopus; Armophorida; Armophorea; Intramacronucleata; Ciliophora
Colpidium; Oligohymenophorea; Conthreep; Intramacronucleata; Ciliophora
Zoothamnium; Oligohymenophorea; Conthreep; Intramacronucleata; Ciliophora
Plagioselmis; Cryptomonadales_fa; Cryptomonadales; Cryptophyceae_cl; Cryptophyceae_ph
Amphora; Bacillariophyceae_fa; Bacillariophyceae_or; Bacillariophyceae; Diatomea
Coscinodiscophytina_cl_unclassified; Coscinodiscophytina_cl_unclassified; Coscinodiscophytina_cl_unclassified; Coscinodiscophytina_cl; Diatomea
Salpingoeca; Salpingoecidae; Craspedida_or; Choanoflagellida; Holozoa_ph
Chromulina; Chromulinales_fa; Chromulinales; Chrysophyceae; Ochrophyta_ph
Chattonella; Chattonellales_fa; Chattonellales; Raphidophyceae; Ochrophyta_ph
Lagenidium; Peronosporomycetes_fa; Peronosporomycetes_or; Peronosporomycetes_cl; Peronosporomycetes
